# Supplementary material for: Phenotypic characteristics of aged CD4+ CD28null T lymphocytes are determined by changes in the whole‐genome DNA methylation pattern
Source: Aging Cell. 2016 Dec 27;16(2):293–303. doi: 10.1111/acel.12552 (PMC5334526; doi:10.1111/acel.12552)
Supplement: Supplementary file 2 — Table S1 Genes differentially expressed (DEGs) in CD28null T cells. [file ACEL-16-293-s002.xls]

## Sheet: Upregulated genes
Up-regulated genes in CD28null T cells
ProbeID	SYMBOL	Genename	Acc_No	FoldChange	mod_p_val	adj_p_val	mean_sign	Ont_Component	Ont_Process	Ont_Function
6960022	2010-09-05	Homo sapiens septin 5 (SEPT5), mRNA.	NM_002688.4	99.9498	5.43041e-12	5.53073e-08	9.13422	plasma membrane [goid 5886] [pmid 10321247] [evidence IDA]; synaptic vesicle [goid 8021] [pmid 10321247] [evidence IDA]	regulation of exocytosis [goid 17157] [pmid 10321247] [evidence IMP]; cell cycle [goid 7049] [evidence IEA]; synaptic vesicle targeting [goid 16080] [pmid 10321247] [evidence TAS]; cytokinesis [goid 910] [pmid 9611266] [evidence TAS]	GTPase activity [goid 3924] [pmid 9385360] [evidence TAS]; nucleotide binding [goid 166] [evidence IEA]; GTP binding [goid 5525] [evidence IEA]; structural molecule activity [goid 5198] [pmid 9611266] [evidence TAS]; protein binding [goid 5515] [pmid 10321247] [evidence IPI]
6510072	ACTG1	Homo sapiens actin, gamma 1 (ACTG1), mRNA.	NM_001614.2	30.0804	4.34463e-10	4.80752e-07	6.46525	cytoskeleton [goid 5856] [evidence IEA]; actin filament [goid 5884] [evidence IEA]		ATP binding [goid 5524] [evidence IEA]; nucleotide binding [goid 166] [evidence IEA]; protein binding [goid 5515] [pmid 16189514] [evidence IPI]; structural constituent of cytoskeleton [goid 5200] [evidence IEA]
1050347	TUBB1	Homo sapiens tubulin, beta 1 (TUBB1), mRNA.	NM_030773.2	27.3725	4.39667e-09	1.87163e-06	7.90539	microtubule [goid 5874] [evidence IEA]; protein complex [goid 43234] [evidence IEA]	microtubule-based movement [goid 7018] [evidence IEA]; protein polymerization [goid 51258] [evidence IEA]	GTP binding [goid 5525] [evidence IEA]; structural molecule activity [goid 5198] [evidence IEA]; GTPase activity [goid 3924] [evidence IEA]; nucleotide binding [goid 166] [evidence IEA]
6060468	S100A8	Homo sapiens S100 calcium binding protein A8 (S100A8), mRNA.	NM_002964.3	25.412	3.38744e-11	1.43522e-07	7.13213	extracellular space [goid 5615] [evidence NR ]	inflammatory response [goid 6954] [pmid 3313057] [evidence TAS]	calcium ion binding [goid 5509] [pmid 2149559] [evidence TAS]
1050292	GP9	Homo sapiens glycoprotein IX (platelet) (GP9), mRNA.	NM_000174.2	23.4859	2.68107e-07	2.79132e-05	7.04935	plasma membrane [goid 5886] [pmid 10429193] [evidence TAS]; integral to plasma membrane [goid 5887] [pmid 2771955] [evidence TAS]	blood coagulation [goid 7596] [pmid 9432024] [evidence TAS]; cell adhesion [goid 7155] [pmid 2771955] [evidence NAS]	transferase activity [goid 16740] [evidence IEA]; protein binding [goid 5515] [evidence IEA]
6100397	RGS18	Homo sapiens regulator of G-protein signaling 18 (RGS18), mRNA.	NM_130782.2	18.824	1.09648e-08	3.30205e-06	7.09212		negative regulation of signal transduction [goid 9968] [evidence IEA]	signal transducer activity [goid 4871] [evidence IEA]
6620170	HBA2	Homo sapiens hemoglobin, alpha 2 (HBA2), mRNA.	NM_000517.3	17.8319	6.43596e-10	5.81146e-07	8.46348
1580025	GNG11	Homo sapiens guanine nucleotide binding protein (G protein), gamma 11 (GNG11), mRNA.	NM_004126.3	17.4525	2.41617e-06	0.00012492	7.05826	heterotrimeric G-protein complex [goid 5834] [evidence IEA]; membrane [goid 16020] [evidence IEA]	G-protein coupled receptor protein signaling pathway [goid 7186] [evidence IEA]; signal transduction [goid 7165] [evidence IEA]	signal transducer activity [goid 4871] [evidence IEA]
5390220	S100A9	Homo sapiens S100 calcium binding protein A9 (calgranulin B) (S100A9), mRNA.	NM_002965.2	17.4282	1.38602e-08	3.77699e-06	7.18348	extracellular space [goid 5615] [evidence NR ]	cell-cell signaling [goid 7267] [pmid 3313057] [evidence TAS]; inflammatory response [goid 6954] [pmid 3313057] [evidence TAS]	calcium ion binding [goid 5509] [pmid 2149559] [evidence TAS]; signal transducer activity [goid 4871] [pmid 3313057] [evidence TAS]
6290114	SDPR	Homo sapiens serum deprivation response (phosphatidylserine binding protein) (SDPR), mRNA.	NM_004657.4	16.799	2.25459e-10	3.54119e-07	7.01401	membrane fraction [goid 5624] [evidence NR ]; caveola [goid 5901] [evidence NR ]; cytosol [goid 5829] [pmid 2390065] [evidence IDA]		phosphatidylserine binding [goid 1786] [pmid 10191091] [evidence IDA]; protein binding [goid 5515] [evidence ISS]
3360615	FCER1A	Homo sapiens Fc fragment of IgE, high affinity I, receptor for; alpha polypeptide (FCER1A), mRNA.	NM_002001.2	16.4277	1.79371e-10	3.11665e-07	6.92668	plasma membrane [goid 5886] [pmid 1535625] [evidence TAS]; integral to plasma membrane [goid 5887] [pmid 2964640] [evidence TAS]	immune response [goid 6955] [evidence NR ]	receptor activity [goid 4872] [evidence IEA]; IgE binding [goid 19863] [evidence IEA]; receptor signaling protein activity [goid 5057] [evidence NR ]
6290747	NRGN	Homo sapiens neurogranin (protein kinase C substrate, RC3) (NRGN), mRNA.	NM_006176.1	16.3057	2.87969e-05	0.000733699	6.87874		signal transduction [goid 7165] [pmid 10075657] [evidence TAS]	calmodulin binding [goid 5516] [pmid 10075657] [evidence TAS]
1070014	CSF1R	Homo sapiens colony stimulating factor 1 receptor, formerly McDonough feline sarcoma viral (v-fms) oncogene homolog (CSF1R), mRNA.	NM_005211.2	16.0897	1.75872e-09	1.09014e-06	6.60868	plasma membrane [goid 5886] [pmid 2421165] [evidence TAS]; integral to plasma membrane [goid 5887] [pmid 2421165] [evidence TAS]	antimicrobial humoral response (sensu Vertebrata) [goid 19735] [pmid 8981357] [evidence TAS]; cell proliferation [goid 8283] [pmid 8981357] [evidence TAS]; development [goid 7275] [pmid 8981357] [evidence TAS]; transmembrane receptor protein tyrosine kinase signaling pathway [goid 7169] [evidence IEA]; protein amino acid phosphorylation [goid 6468] [evidence IEA]; signal transduction [goid 7165] …	macrophage colony stimulating factor receptor activity [goid 5011] [pmid 8981357] [evidence TAS]; transferase activity [goid 16740] [evidence IEA]; nucleotide binding [goid 166] [evidence IEA]; ATP binding [goid 5524] [evidence IEA]; receptor activity [goid 4872] [evidence IEA]
3440739	HBB	Homo sapiens hemoglobin, beta (HBB), mRNA.	NM_000518.4	15.9853	5.64661e-07	4.56754e-05	8.21293	hemoglobin complex [goid 5833] [pmid 1540659] [evidence TAS]	transport [goid 6810] [evidence IEA]; positive regulation of nitric oxide biosynthesis [goid 45429] [pmid 7965120] [evidence NAS]; oxygen transport [goid 15671] [pmid 11747442] [evidence NAS]	hemoglobin binding [goid 30492] [pmid 1512262] [evidence IDA]; heme binding [goid 20037] [evidence IEA]; metal ion binding [goid 46872] [evidence IEA]; oxygen transporter activity [goid 5344] [pmid 1971109] [evidence NAS]; iron ion binding [goid 5506] [evidence IEA]; selenium binding [goid 8430] [pmid 15780970] [evidence IDA]; oxygen binding [goid 19825] [pmid 11747442] [evidence IDA]
1510681	NBPF10	Homo sapiens neuroblastoma breakpoint family, member 10 (NBPF10), mRNA. XM_930727 XM_930739 XM_930751 XM_930759 XM_930766 XM_930776 XM_930785 XM_930797 XM_930808 XM_930830 XM_930841 XM_930850 XM_930862 XM_930872 XM_930880 XM_930889 XM_930897 XM_930903 XM_930910 XM_930917 XM_930926 XM_930936 XM_930943 XM_930951 XM_930954 XM_930961 XM_930967 XM_930975 XM_930985 XM_930993 XM_931003 XM_931009 XM_9310…	NM_001039703.1	15.7627	3.34558e-06	0.000156685	7.62724
150315	C21ORF7	Homo sapiens chromosome 21 open reading frame 7 (C21orf7), mRNA.	NM_020152.2	14.7662	6.5149e-10	5.81857e-07	6.7206			protein binding [goid 5515] [pmid 16189514] [evidence IPI]
1010546	LOC649143	PREDICTED: Homo sapiens similar to HLA class II histocompatibility antigen, DRB1-9 beta chain precursor (MHC class I antigen DRB1*9) (DR-9) (DR9), transcript variant 2 (LOC649143), mRNA.	XM_944822.1	14.2087	4.97284e-07	4.1974e-05	6.50545
3780594	LOC440345	PREDICTED: Homo sapiens hypothetical protein LOC440345, transcript variant 6 (LOC440345), mRNA.	XM_933717.1	12.4756	4.9371e-09	2.01686e-06	6.69794
6770326	NLRP8	Homo sapiens NLR family, pyrin domain containing 8 (NLRP8), mRNA.	NM_176811.2	11.8795	6.4593e-10	5.81146e-07	9.48206			transferase activity [goid 16740] [evidence IEA]
3120370	CD68	Homo sapiens CD68 antigen (CD68), mRNA.	NM_001251.1	11.744	3.55693e-10	4.15422e-07	6.99069	membrane fraction [goid 5624] [pmid 7680921] [evidence TAS]; membrane [goid 16020] [evidence IEA]; integral to membrane [goid 16021] [pmid 7680921] [evidence TAS]; lysosome [goid 5764] [evidence IEA]
7200519	FLJ46309	Homo sapiens hypothetical protein LOC649598 (FLJ46309), mRNA.	NM_001039797.1	11.5676	3.55287e-10	4.15422e-07	9.017
5570593	KIAA1751	Homo sapiens KIAA1751 (KIAA1751), mRNA.	NM_001080484.1	11.3868	3.10548e-10	3.99996e-07	7.72736
4640132	C8ORF45	Homo sapiens chromosome 8 open reading frame 45 (C8orf45), mRNA.	NM_173518.2	11.343	1.87562e-09	1.15061e-06	7.97467			nucleic acid binding [goid 3676] [evidence IEA]
240576	C5ORF28	Homo sapiens chromosome 5 open reading frame 28 (C5orf28), mRNA.	NM_022483.3	11.2522	3.35123e-10	3.99996e-07	8.81027
520360	MS4A6A	Homo sapiens membrane-spanning 4-domains, subfamily A, member 6A (MS4A6A), transcript variant 3, mRNA.	NM_152851.1	11.1251	2.15655e-09	1.23102e-06	6.36136	membrane [goid 16020] [evidence IEA]; integral to membrane [goid 16021] [evidence IEA]	signal transduction [goid 7165] [evidence IEA]	receptor activity [goid 4872] [evidence IEA]
7380390	LOC90586	Homo sapiens AOC3 pseudogene (LOC90586) on chromosome 17.	NR_002773.1	10.9731	2.63266e-09	1.38231e-06	8.71469
2900053	CSF2RA	Homo sapiens colony stimulating factor 2 receptor, alpha, low-affinity (granulocyte-macrophage) (CSF2RA), transcript variant 6, mRNA.	NM_172249.1	10.9049	2.34065e-09	1.28839e-06	7.89826	integral to plasma membrane [goid 5887] [pmid 2555171] [evidence TAS]; membrane [goid 16020] [evidence IEA]		receptor activity [goid 4872] [pmid 1358805] [evidence TAS]; hematopoietin/interferon-class (D200-domain) cytokine receptor activity [goid 4896] [evidence IEA]
6130020	BLZF1	Homo sapiens basic leucine zipper nuclear factor 1 (JEM-1) (BLZF1), mRNA.	NM_003666.2	10.8858	2.9501e-10	3.8949e-07	9.0091	nucleus [goid 5634] [pmid 9129147] [evidence NAS]; cytoplasm [goid 5737] [pmid 11056056] [evidence NAS]	protein transport [goid 15031] [evidence IEA]; regulation of transcription from RNA polymerase II promoter [goid 6357] [pmid 9129147] [evidence TAS]; cell proliferation [goid 8283] [pmid 9129147] [evidence TAS]; regulation of cell growth [goid 1558] [pmid 9129147] [evidence NAS]	transcription factor activity [goid 3700] [pmid 9129147] [evidence NAS]
4540239	DEFA1	Homo sapiens defensin, alpha 1 (DEFA1), mRNA.	NM_004084.2	10.8616	4.49265e-10	4.81665e-07	5.49823	extracellular region [goid 5576] [evidence IEA]	xenobiotic metabolism [goid 6805] [evidence IEA]; response to virus [goid 9615] [evidence IEA]
2120468	C10ORF58	Homo sapiens chromosome 10 open reading frame 58 (C10orf58), mRNA.	NM_032333.2	10.7867	2.30901e-09	1.2826e-06	8.5276
6590341	RAB31	Homo sapiens RAB31, member RAS oncogene family (RAB31), mRNA.	NM_006868.2	10.51	1.05836e-09	7.87053e-07	7.74607	membrane [goid 16020] [evidence IEA]	small GTPase mediated signal transduction [goid 7264] [evidence IEA]; protein transport [goid 15031] [evidence IEA]	GTP binding [goid 5525] [evidence IEA]; GTPase activity [goid 3924] [pmid 8863739] [evidence TAS]; nucleotide binding [goid 166] [evidence IEA]
5670435	DMC1	Homo sapiens DMC1 dosage suppressor of mck1 homolog, meiosis-specific homologous recombination (yeast) (DMC1), mRNA.	NM_007068.2	10.4158	5.17175e-10	5.25875e-07	9.23567	nucleus [goid 5634] [evidence IEA]; condensed nuclear chromosome [goid 794] [pmid 8602360] [evidence TAS]; intracellular [goid 5622] [evidence IEA]	female gamete generation [goid 7292] [pmid 8602360] [evidence TAS]; spermatogenesis [goid 7283] [pmid 8590282] [evidence TAS]; DNA metabolism [goid 6259] [evidence IEA]; meiotic recombination [goid 7131] [pmid 8602360] [evidence TAS]; meiosis [goid 7126] [pmid 8602360] [evidence TAS]; cell cycle [goid 7049] [evidence IEA]	DNA-dependent ATPase activity [goid 8094] [evidence IEA]; nucleoside-triphosphatase activity [goid 17111] [evidence IEA]; nucleotide binding [goid 166] [evidence IEA]; DNA binding [goid 3677] [pmid 8602360] [evidence TAS]; ATP binding [goid 5524] [pmid 8602360] [evidence TAS]
4880646	FKSG30	Homo sapiens actin-like protein (FKSG30), mRNA.	NM_001017421.1	10.3547	1.485e-07	1.87109e-05	6.8468	actin filament [goid 5884] [evidence IEA]		structural constituent of cytoskeleton [goid 5200] [evidence IEA]; protein binding [goid 5515] [evidence IEA]; ATP binding [goid 5524] [evidence IEA]
4860196	FLJ44124	Homo sapiens hypothetical protein LOC641737 (FLJ44124), mRNA.	NM_001039755.1	10.3301	3.33754e-09	1.59507e-06	8.52135
4640402	DUXAP3	Homo sapiens double homeobox A pseudogene 3 (DUXAP3) on chromosome 10.	NR_002220.1	10.2341	8.25219e-10	6.53703e-07	8.26921
4810739	OCIAD1	Homo sapiens OCIA domain containing 1 (OCIAD1), transcript variant 5, mRNA.	NM_001079842.1	10.1819	2.73196e-09	1.41407e-06	9.25348
3400019	RGS2	Homo sapiens regulator of G-protein signalling 2, 24kDa (RGS2), mRNA.	NM_002923.1	10.0536	5.93293e-07	4.73688e-05	9.44979		negative regulation of signal transduction [goid 9968] [evidence IEA]; cell cycle [goid 7049] [evidence IEA]; transmembrane receptor protein tyrosine kinase signaling pathway [goid 7169] [pmid 15609325] [evidence NAS]; regulation of G-protein coupled receptor protein signaling pathway [goid 8277] [pmid 10747990] [evidence TAS]	GTPase activator activity [goid 5096] [pmid 10747990] [evidence TAS]; signal transducer activity [goid 4871] [evidence IEA]; calmodulin binding [goid 5516] [pmid 10747990] [evidence TAS]
1230022	LOC642817	PREDICTED: Homo sapiens hypothetical LOC642817 (LOC642817), mRNA.	XR_018564.1	9.90043	2.16477e-05	0.000595794	7.43424
6590594	HIST1H2AC	Homo sapiens histone cluster 1, H2ac (HIST1H2AC), mRNA.	NM_003512.3	9.77371	3.90936e-07	3.60643e-05	6.29787	chromosome [goid 5694] [evidence IEA]; nucleus [goid 5634] [evidence IEA]; nucleosome [goid 786] [evidence NAS]	nucleosome assembly [goid 6334] [evidence NAS]; chromosome organization and biogenesis (sensu Eukaryota) [goid 7001] [evidence NAS]	DNA binding [goid 3677] [evidence NAS]
3370300	CCBE1	Homo sapiens collagen and calcium binding EGF domains 1 (CCBE1), mRNA.	NM_133459.1	9.72158	1.05178e-08	3.20988e-06	6.67163	cytoplasm [goid 5737] [evidence IEA]	phosphate transport [goid 6817] [evidence IEA]	calcium ion binding [goid 5509] [evidence IEA]
5870678	LOC441763	PREDICTED: Homo sapiens hypothetical LOC441763 (LOC441763), mRNA.	XM_930284.1	9.67845	2.71914e-07	2.81968e-05	6.92645
5910113	VCAN	Homo sapiens versican (VCAN), mRNA.	NM_004385.2	9.63891	1.31581e-09	9.07772e-07	5.82253	extracellular matrix (sensu Metazoa) [goid 5578] [pmid 2583089] [evidence TAS]	cell recognition [goid 8037] [pmid 2583089] [evidence TAS]; development [goid 7275] [pmid 2583089] [evidence TAS]; cell adhesion [goid 7155] [pmid 2583089] [evidence TAS]	hyaluronic acid binding [goid 5540] [pmid 2583089] [evidence TAS]; sugar binding [goid 5529] [evidence IEA]; calcium ion binding [goid 5509] [evidence IEA]
830390	LOC440704	PREDICTED: Homo sapiens hypothetical gene supported by BC042042 (LOC440704), mRNA.	XM_944716.1	9.60223	1.59122e-10	3.01426e-07	8.08261
5550603	USP49	Homo sapiens ubiquitin specific peptidase 49 (USP49), mRNA.	NM_018561.3	9.5305	6.63378e-10	5.87665e-07	8.15619		ubiquitin-dependent protein catabolism [goid 6511] [evidence IEA]	zinc ion binding [goid 8270] [evidence IEA]; metal ion binding [goid 46872] [evidence IEA]; peptidase activity [goid 8233] [evidence IEA]; ubiquitin thiolesterase activity [goid 4221] [evidence IEA]; cysteine-type endopeptidase activity [goid 4197] [evidence IEA]
780189	ZNF786	Homo sapiens zinc finger protein 786 (ZNF786), mRNA.	NM_152411.2	9.48046	8.1261e-09	2.67537e-06	7.65897
2940372	DTWD2	Homo sapiens DTW domain containing 2 (DTWD2), mRNA.	NM_173666.1	9.42545	3.13273e-10	3.99996e-07	7.66977
20142	ARPC5	Homo sapiens actin related protein 2/3 complex, subunit 5, 16kDa (ARPC5), mRNA.	NM_005717.2	9.4025	4.68184e-08	8.58161e-06	6.73831	Arp2/3 protein complex [goid 5885] [pmid 9230079] [evidence TAS]; cytoskeleton [goid 5856] [evidence IEA]; cytoplasm [goid 5737] [pmid 9359840] [evidence TAS]	cell motility [goid 6928] [pmid 9230079] [evidence TAS]; regulation of actin filament polymerization [goid 30833] [evidence IEA]; actin cytoskeleton organization and biogenesis [goid 30036] [pmid 9359840] [evidence TAS]	structural constituent of cytoskeleton [goid 5200] [pmid 9230079] [evidence TAS]
3440431	ZNF682	Homo sapiens zinc finger protein 682 (ZNF682), transcript variant 1, mRNA.	NM_033196.2	9.37352	5.87866e-09	2.24233e-06	8.85292	nucleus [goid 5634] [evidence IEA]; intracellular [goid 5622] [evidence IEA]	regulation of transcription, DNA-dependent [goid 6355] [evidence IEA]; transcription [goid 6350] [evidence IEA]	zinc ion binding [goid 8270] [evidence IEA]; metal ion binding [goid 46872] [evidence IEA]; DNA binding [goid 3677] [evidence IEA]
70592	VCL	Homo sapiens vinculin (VCL), transcript variant 1, mRNA.	NM_014000.2	9.31354	1.82703e-08	4.51665e-06	9.30822	costamere [goid 43034] [evidence ISS]; intercellular junction [goid 5911] [evidence ISS]; actin cytoskeleton [goid 15629] [evidence IEA]; focal adhesion [goid 5925] [evidence ISS]; protein complex [goid 43234] [pmid 9700171] [evidence IDA]; adherens junction [goid 5912] [evidence ISS]; cell-matrix junction [goid 30055] [pmid 2116004] [evidence NAS]	lamellipodium biogenesis [goid 30032] [evidence ISS]; cell motility [goid 6928] [pmid 16130169] [evidence TAS]; cell adhesion [goid 7155] [pmid 15501673] [evidence TAS]; apical junction assembly [goid 43297] [pmid 9700171] [evidence IMP]; negative regulation of cell migration [goid 30336] [pmid 15494027] [evidence TAS]	structural molecule activity [goid 5198] [evidence IEA]; oxidoreductase activity [goid 16491] [evidence ISS]; alpha-catenin binding [goid 45294] [pmid 9700171] [evidence IPI]; actin binding [goid 3779] [pmid 7816144] [evidence IDA]
620544	HLA-DRB6	Homo sapiens major histocompatibility complex, class II, DR beta 6 (pseudogene) (HLA-DRB6) on chromosome 6.	NR_001298.1	9.24446	8.61608e-09	2.78831e-06	7.20997
3940270	LILRA5	Homo sapiens leukocyte immunoglobulin-like receptor, subfamily A (with TM domain), member 5 (LILRA5), transcript variant 1, mRNA.	NM_021250.2	9.20805	9.16279e-08	1.37675e-05	6.69344
6480121	RCP9	Homo sapiens calcitonin gene-related peptide-receptor component protein (RCP9), transcript variant 1, mRNA.	NM_014478.4	9.18239	3.24512e-10	3.99996e-07	7.97773		acrosome reaction [goid 7340] [pmid 10067875] [evidence NAS]	calcitonin receptor activity [goid 4948] [pmid 8622957] [evidence NAS]
2370017	MCM8	Homo sapiens minichromosome maintenance complex component 8 (MCM8), transcript variant 1, mRNA.	NM_032485.4	9.05962	4.17255e-10	4.69273e-07	9.27997	nucleus [goid 5634] [evidence IEA]	DNA replication initiation [goid 6270] [evidence IEA]; transcription [goid 6350] [evidence IEA]; DNA replication [goid 6260] [evidence IEA]; regulation of transcription, DNA-dependent [goid 6355] [evidence IEA]; cell cycle [goid 7049] [evidence IEA]	DNA-dependent ATPase activity [goid 8094] [evidence IEA]; nucleoside-triphosphatase activity [goid 17111] [evidence IEA]; nucleotide binding [goid 166] [evidence IEA]; DNA binding [goid 3677] [evidence IEA]; ATP binding [goid 5524] [evidence IEA]
2470017	LILRB3	Homo sapiens leukocyte immunoglobulin-like receptor, subfamily B (with TM and ITIM domains), member 3 (LILRB3), transcript variant 2, mRNA.	NM_006864.2	8.97149	3.67918e-09	1.68425e-06	6.4751	integral to plasma membrane [goid 5887] [pmid 9278324] [evidence TAS]; membrane [goid 16020] [evidence IEA]	immune response [goid 6955] [evidence IEA]; cell surface receptor linked signal transduction [goid 7166] [pmid 9382880] [evidence TAS]	transmembrane receptor activity [goid 4888] [pmid 9278324] [evidence TAS]
6380484	SERPINA1	Homo sapiens serpin peptidase inhibitor, clade A (alpha-1 antiproteinase, antitrypsin), member 1 (SERPINA1), transcript variant 3, mRNA.	NM_001002235.1	8.94715	3.79345e-09	1.72357e-06	6.44416	extracellular region [goid 5576] [pmid 14718574] [evidence NAS]; extracellular space [goid 5615] [pmid 16192646] [evidence IMP]	acute-phase response [goid 6953] [evidence IEA]	serine-type endopeptidase inhibitor activity [goid 4867] [pmid 12878203] [evidence NAS]; protein binding [goid 5515] [pmid 15845869] [evidence IPI]
3290259	NAPSB	Homo sapiens napsin B aspartic peptidase pseudogene (NAPSB) on chromosome 19. XR_001413	NR_002798.1	8.89523	5.40698e-09	2.12594e-06	6.44617
780403	HLA-DQA1	PREDICTED: Homo sapiens major histocompatibility complex, class II, DQ alpha 1, transcript variant 10 (HLA-DQA1), mRNA.	XM_936128.2	8.88991	4.63611e-06	0.000196803	7.13798
3990703	IL10	Homo sapiens interleukin 10 (IL10), mRNA.	NM_000572.2	8.82555	2.41621e-09	1.3113e-06	8.72596	extracellular region [goid 5576] [pmid 1847510] [evidence NAS]; extracellular space [goid 5615] [evidence IEA]	negative regulation of nitric oxide biosynthesis [goid 45019] [pmid 11777537] [evidence ISS]; cytoplasmic sequestering of NF-kappaB [goid 7253] [pmid 10975994] [evidence NAS]; B cell differentiation [goid 30183] [pmid 8228801] [evidence NAS]; negative regulation of MHC class II biosynthesis [goid 45347] [pmid 11244051] [evidence TAS]; cell-cell signaling [goid 7267] [pmid 1847510] [evidence IC ];…	cytokine activity [goid 5125] [evidence IEA]; interleukin-10 receptor binding [goid 5141] [pmid 1847510] [evidence NAS]
2230563	PPBP	Homo sapiens pro-platelet basic protein (chemokine (C-X-C motif) ligand 7) (PPBP), mRNA.	NM_002704.2	8.77966	2.3695e-08	5.36289e-06	5.12839	extracellular region [goid 5576] [evidence IEA]; extracellular space [goid 5615] [evidence IEA]	immune response [goid 6955] [evidence IEA]; chemotaxis [goid 6935] [evidence IEA]; cell proliferation [goid 8283] [evidence IEA]; glucose transport [goid 15758] [pmid 4005226] [evidence TAS]	glucose transporter activity [goid 5355] [pmid 4005226] [evidence TAS]; growth factor activity [goid 8083] [evidence IEA]; chemokine activity [goid 8009] [evidence IEA]
3610743	SF1	Homo sapiens splicing factor 1 (SF1), transcript variant 4, mRNA.	NM_201997.1	8.76853	6.37593e-08	1.0551e-05	6.29377	nucleus [goid 5634] [pmid 7912130] [evidence NAS]; ribosome [goid 5840] [pmid 8752089] [evidence NAS]; spliceosome complex [goid 5681] [pmid 9731529] [evidence IDA]	transcription [goid 6350] [evidence IEA]; regulation of transcription, DNA-dependent [goid 6355] [evidence IEA]; spliceosome assembly [goid 245] [pmid 8752089] [evidence NAS]	RNA polymerase II transcription factor activity [goid 3702] [pmid 9660765] [evidence TAS]; RNA binding [goid 3723] [pmid 8752089] [evidence TAS]; transcription corepressor activity [goid 3714] [pmid 9660765] [evidence TAS]; zinc ion binding [goid 8270] [evidence IEA]; metal ion binding [goid 46872] [pmid 7912130] [evidence NAS]
7160692	LOC644250	PREDICTED: Homo sapiens hypothetical protein LOC644250 (LOC644250), mRNA.	XM_929199.1	8.73905	1.49792e-09	9.92417e-07	7.71064
6370435	ETS1	Homo sapiens v-ets erythroblastosis virus E26 oncogene homolog 1 (avian) (ETS1), mRNA.	NM_005238.2	8.71835	1.865e-08	4.57946e-06	7.67652	nucleus [goid 5634] [evidence IEA]	positive regulation of erythrocyte differentiation [goid 45648] [pmid 8620536] [evidence IDA]; immune response [goid 6955] [pmid 2187191] [evidence TAS]; transcription [goid 6350] [evidence IEA]; negative regulation of cell proliferation [goid 8285] [pmid 2187191] [evidence TAS]; regulation of transcription, DNA-dependent [goid 6355] [evidence IEA]	sequence-specific DNA binding [goid 43565] [evidence IEA]; transcription factor activity [goid 3700] [evidence IEA]; transcription factor binding [goid 8134] [pmid 10698492] [evidence NAS]
6980685	LOC730740	PREDICTED: Homo sapiens similar to H3 histone, family 3B (LOC730740), mRNA.	XM_001128558.1	8.70276	1.76859e-09	1.09231e-06	7.90433
3310259	LOC648852	PREDICTED: Homo sapiens hypothetical protein LOC648852 (LOC648852), mRNA.	XM_940430.1	8.65065	1.1141e-09	8.18483e-07	7.90484
6220288	PRDM1	Homo sapiens PR domain containing 1, with ZNF domain (PRDM1), transcript variant 1, mRNA.	NM_001198.2	8.59109	9.60339e-08	1.41676e-05	7.30184
6580088	LOC649841	PREDICTED: Homo sapiens similar to protein immuno-reactive with anti-PTH polyclonal antibodies (LOC649841), mRNA.	XM_938906.2	8.53808	3.27519e-08	6.71297e-06	6.72429
5890730	RPS26L	PREDICTED: Homo sapiens 40S ribosomal protein S26-like (RPS26L), misc RNA.	XR_017804.1	8.46034	2.06625e-07	2.33392e-05	9.4106
430669	SPTLC1	Homo sapiens serine palmitoyltransferase, long chain base subunit 1 (SPTLC1), transcript variant 2, mRNA.	NM_178324.1	8.45575	1.66684e-09	1.06021e-06	9.01101	integral to membrane [goid 16021] [evidence IEA]; membrane [goid 16020] [evidence IEA]; endoplasmic reticulum [goid 5783] [evidence IEA]	biosynthesis [goid 9058] [evidence IEA]; sphingolipid metabolism [goid 6665] [pmid 9363775] [evidence TAS]	acyltransferase activity [goid 8415] [evidence IEA]; serine C-palmitoyltransferase activity [goid 4758] [pmid 9363775] [evidence TAS]; transferase activity [goid 16740] [evidence IEA]; transaminase activity [goid 8483] [evidence IEA]; transferase activity, transferring nitrogenous groups [goid 16769] [evidence IEA]
5900053	ZNF652	Homo sapiens zinc finger protein 652 (ZNF652), mRNA.	NM_014897.1	8.37359	1.67007e-09	1.06021e-06	9.27537	nucleus [goid 5634] [evidence IEA]; intracellular [goid 5622] [evidence IEA]		zinc ion binding [goid 8270] [evidence IEA]; nucleic acid binding [goid 3676] [evidence IEA]
870181	LOC653314	Homo sapiens similar to ribosomal protein L19 (LOC653314), mRNA.	NM_001080544.1	8.37228	3.35719e-08	6.82664e-06	9.29751
3130544	ZNF486	PREDICTED: Homo sapiens zinc finger protein 486 (ZNF486), mRNA.	XM_371152.3	8.27904	2.08465e-08	4.86941e-06	10.3614
5900746	GNL3L	Homo sapiens guanine nucleotide binding protein-like 3 (nucleolar)-like (GNL3L), mRNA.	NM_019067.4	8.21528	7.24118e-09	2.51298e-06	7.09404	intracellular [goid 5622] [evidence IEA]		GTP binding [goid 5525] [evidence IEA]
6840435	LILRB1	Homo sapiens leukocyte immunoglobulin-like receptor, subfamily B (with TM and ITIM domains), member 1 (LILRB1), transcript variant 2, mRNA.	NM_001081637.1	8.04076	6.27688e-09	2.32917e-06	10.2999	membrane [goid 16020] [evidence IEA]; integral to membrane [goid 16021] [pmid 9285411] [evidence TAS]	immune response [goid 6955] [evidence IEA]; response to virus [goid 9615] [pmid 9285411] [evidence TAS]	protein phosphatase 1 binding [goid 8157] [pmid 9285411] [evidence TAS]; receptor activity [goid 4872] [evidence IEA]
5360390	C8ORF37	Homo sapiens chromosome 8 open reading frame 37 (C8orf37), mRNA.	NM_177965.2	8.02899	1.83636e-08	4.52895e-06	9.65826
4230091	HNRPA2B1	Homo sapiens heterogeneous nuclear ribonucleoprotein A2/B1 (HNRPA2B1), transcript variant B1, mRNA.	NM_031243.1	7.98983	6.9585e-08	1.12295e-05	8.31825	nucleus [goid 5634] [pmid 7789969] [evidence TAS]; spliceosome complex [goid 5681] [pmid 9731529] [evidence IDA]; heterogeneous nuclear ribonucleoprotein complex [goid 30530] [pmid 7789969] [evidence TAS]	nuclear mRNA splicing, via spliceosome [goid 398] [pmid 9731529] [evidence IC ]	RNA binding [goid 3723] [pmid 7789969] [evidence TAS]; nucleotide binding [goid 166] [evidence IEA]; protein binding [goid 5515] [pmid 16294306] [evidence IPI]
730379	LOC388621	PREDICTED: Homo sapiens similar to ribosomal protein L21 (LOC388621), mRNA.	XM_941195.2	7.95645	5.55143e-07	4.5154e-05	8.91067
450491	CASP1	Homo sapiens caspase 1, apoptosis-related cysteine peptidase (interleukin 1, beta, convertase) (CASP1), transcript variant delta, mRNA.	NM_033294.2	7.87821	1.21276e-08	3.4962e-06	7.61366	intracellular [goid 5622] [evidence IEA]	positive regulation of I-kappaB kinase/NF-kappaB cascade [goid 43123] [pmid 12761501] [evidence IEP]; regulation of apoptosis [goid 42981] [evidence IEA]; signal transduction [goid 7165] [pmid 1373520] [evidence TAS]	cysteine-type peptidase activity [goid 8234] [evidence IEA]; caspase activity [goid 30693] [pmid 10353249] [evidence TAS]; signal transducer activity [goid 4871] [pmid 12761501] [evidence IEP]; caspase activator activity [goid 8656] [pmid 10799503] [evidence TAS]; protein binding [goid 5515] [pmid 12888622] [evidence IPI]
2900328	PTPLAD2	Homo sapiens protein tyrosine phosphatase-like A domain containing 2 (PTPLAD2), mRNA.	NM_001010915.1	7.87427	3.0056e-09	1.50571e-06	7.59399
1770273	ANKRD30B	Homo sapiens ankyrin repeat domain 30B (ANKRD30B), mRNA.	NM_001029862.1	7.85049	7.78398e-10	6.38834e-07	9.23555
3850440	FCER1G	Homo sapiens Fc fragment of IgE, high affinity I, receptor for; gamma polypeptide (FCER1G), mRNA.	NM_004106.1	7.65909	2.74624e-06	0.000136448	7.45818	plasma membrane [goid 5886] [pmid 1535625] [evidence TAS]; integral to plasma membrane [goid 5887] [pmid 1535625] [evidence TAS]	immune response [goid 6955] [evidence NR ]; cell surface receptor linked signal transduction [goid 7166] [evidence IEA]	IgE binding [goid 19863] [evidence IEA]; transmembrane receptor activity [goid 4888] [evidence IEA]; receptor signaling protein activity [goid 5057] [evidence NR ]; protein binding [goid 5515] [pmid 11788586] [evidence IPI]
7510253	ACRBP	Homo sapiens acrosin binding protein (ACRBP), mRNA.	NM_032489.2	7.63724	4.02322e-05	0.000926693	6.84265		sperm capacitation [goid 48240] [evidence ISS]
2510411	SLC44A4	Homo sapiens solute carrier family 44, member 4 (SLC44A4), transcript variant 2, mRNA.	NM_032794.1	7.54482	6.92015e-08	1.12073e-05	10.7414	integral to membrane [goid 16021] [evidence IEA]; membrane [goid 16020] [evidence IEA]
4900309	MGC13057	Homo sapiens hypothetical protein MGC13057 (MGC13057), mRNA.	NM_032321.1	7.51786	1.78693e-06	0.00010082	7.03162
1170673	TNFSF14	Homo sapiens tumor necrosis factor (ligand) superfamily, member 14 (TNFSF14), transcript variant 2, mRNA.	NM_172014.1	7.49869	2.37213e-09	1.2991e-06	7.15512	integral to membrane [goid 16021] [evidence IEA]; membrane [goid 16020] [evidence IEA]; extracellular space [goid 5615] [evidence IEA]	T cell proliferation [goid 42098] [pmid 9765287] [evidence NAS]; immune response [goid 6955] [evidence IEA]; induction of apoptosis [goid 6917] [pmid 10799510] [evidence TAS]; signal transduction [goid 7165] [pmid 12393901] [evidence NAS]; release of cytoplasmic sequestered NF-kappaB [goid 8588] [pmid 12393901] [evidence IDA]	caspase inhibitor activity [goid 43027] [pmid 12393901] [evidence IDA]; tumor necrosis factor receptor binding [goid 5164] [evidence IEA]
870537	LOC134997	Homo sapiens peptidylprolyl isomerase A processed pseudogene (LOC134997) on chromosome 6.	NR_000030.1	7.41606	1.49917e-08	4.01092e-06	6.64974
4150753	FKBP14	Homo sapiens FK506 binding protein 14, 22 kDa (FKBP14), mRNA.	NM_017946.2	7.38688	1.10267e-07	1.53724e-05	8.65649	endoplasmic reticulum [goid 5783] [evidence IEA]	protein folding [goid 6457] [evidence IEA]	peptidyl-prolyl cis-trans isomerase activity [goid 3755] [evidence IEA]; calcium ion binding [goid 5509] [evidence IEA]; isomerase activity [goid 16853] [evidence IEA]
460358	CA2	Homo sapiens carbonic anhydrase II (CA2), mRNA.	NM_000067.1	7.3736	2.79571e-07	2.88104e-05	7.29833	cytoplasm [goid 5737] [pmid 114507] [evidence IDA]	one-carbon compound metabolism [goid 6730] [evidence IEA]	metal ion binding [goid 46872] [evidence IEA]; zinc ion binding [goid 8270] [pmid 3151020] [evidence IDA]; carbonate dehydratase activity [goid 4089] [pmid 1928091] [evidence TAS]; lyase activity [goid 16829] [evidence IEA]
2600133	ALPP	Homo sapiens alkaline phosphatase, placental (Regan isozyme) (ALPP), mRNA.	NM_001632.3	7.36439	6.69136e-10	5.88956e-07	9.71902	membrane [goid 16020] [evidence IEA]; integral to membrane [goid 16021] [evidence IEA]	metabolism [goid 8152] [evidence IEA]	zinc ion binding [goid 8270] [evidence IEA]; alkaline phosphatase activity [goid 4035] [pmid 3042787] [evidence NAS]; hydrolase activity [goid 16787] [evidence IEA]; magnesium ion binding [goid 287] [evidence IEA]; GPI anchor binding [goid 48503] [evidence IEA]
3870386	GPR1	Homo sapiens G protein-coupled receptor 1 (GPR1), mRNA.	NM_005279.2	7.34754	1.73148e-08	4.36937e-06	7.52695	membrane [goid 16020] [evidence IEA]; integral to plasma membrane [goid 5887] [pmid 7851889] [evidence TAS]	signal transduction [goid 7165] [evidence IEA]; G-protein coupled receptor protein signaling pathway [goid 7186] [pmid 7851889] [evidence TAS]	rhodopsin-like receptor activity [goid 1584] [evidence IEA]; G-protein coupled receptor activity, unknown ligand [goid 16526] [evidence IEA]; receptor activity [goid 4872] [evidence IEA]
6770286	MCART1	Homo sapiens mitochondrial carrier triple repeat 1 (MCART1), mRNA.	NM_033412.1	7.33861	6.24102e-10	5.74288e-07	9.8544	mitochondrion [goid 5739] [evidence IEA]; integral to membrane [goid 16021] [evidence IEA]	transport [goid 6810] [evidence IEA]	binding [goid 5488] [evidence IEA]
4200605	XRCC2	Homo sapiens X-ray repair complementing defective repair in Chinese hamster cells 2 (XRCC2), mRNA.	NM_005431.1	7.33841	1.25821e-09	8.83667e-07	8.41965	nucleus [goid 5634] [evidence IEA]	meiosis [goid 7126] [pmid 9628903] [evidence TAS]; DNA repair [goid 6281] [pmid 9628903] [evidence TAS]; DNA recombination [goid 6310] [evidence IEA]	DNA-dependent ATPase activity [goid 8094] [evidence IEA]; ATP binding [goid 5524] [evidence IEA]; DNA binding [goid 3677] [evidence IEA]
7150711	ZNF223	Homo sapiens zinc finger protein 223 (ZNF223), mRNA.	NM_013361.3	7.32533	8.02211e-09	2.65745e-06	7.59018	nucleus [goid 5634] [evidence NAS]; intracellular [goid 5622] [evidence IEA]	regulation of transcription, DNA-dependent [goid 6355] [evidence IEA]	DNA binding [goid 3677] [pmid 10449920] [evidence NAS]
4060017	IL17RD	Homo sapiens interleukin 17 receptor D (IL17RD), transcript variant 1, mRNA.	NM_001080973.1	7.27714	1.1629e-08	3.44513e-06	8.12465	membrane [goid 16020] [evidence IEA]; integral to membrane [goid 16021] [evidence IEA]		receptor activity [goid 4872] [evidence IEA]
4830632	SLC7A7	Homo sapiens solute carrier family 7 (cationic amino acid transporter, y+ system), member 7 (SLC7A7), mRNA.	NM_003982.2	7.20324	4.8972e-09	2.01411e-06	6.58749	integral to plasma membrane [goid 5887] [pmid 9829974] [evidence TAS]; membrane [goid 16020] [evidence IEA]	transport [goid 6810] [pmid 9829974] [evidence TAS]; amino acid transport [goid 6865] [evidence IEA]; amino acid metabolism [goid 6520] [pmid 9829974] [evidence TAS]; protein complex assembly [goid 6461] [pmid 9829974] [evidence TAS]	basic amino acid permease activity [goid 5286] [pmid 9829974] [evidence TAS]; amino acid-polyamine transporter activity [goid 5279] [evidence IEA]
10358	SPN	Homo sapiens sialophorin (leukosialin, CD43) (SPN), transcript variant 1, mRNA.	NM_001030288.1	7.10678	3.71747e-06	0.000169412	7.20029	integral to plasma membrane [goid 5887] [pmid 2023632] [evidence TAS]; membrane [goid 16020] [evidence IEA]; extracellular space [goid 5615] [pmid 10899905] [evidence IDA]	positive regulation of tumor necrosis factor-alpha biosynthesis [goid 42535] [pmid 10899905] [evidence IDA]; negative regulation of cell adhesion [goid 7162] [pmid 10753822] [evidence TAS]; establishment and/or maintenance of cell polarity [goid 7163] [pmid 10753822] [evidence TAS]; chemotaxis [goid 6935] [pmid 10753822] [evidence TAS]; cellular defense response [goid 6968] [pmid 1683685] [eviden…	transmembrane receptor activity [goid 4888] [pmid 1683685] [evidence TAS]; bacterial binding [goid 8367] [pmid 10899905] [evidence IDA]
2260168	LOC731640	PREDICTED: Homo sapiens similar to 60S ribosomal protein L21, transcript variant 2 (LOC731640), mRNA.	XM_001133089.1	7.10596	3.10999e-07	3.09632e-05	8.6099
3370452	GMFG	Homo sapiens glia maturation factor, gamma (GMFG), mRNA.	NM_004877.1	7.06894	1.31149e-07	1.71282e-05	8.13435	intracellular [goid 5622] [evidence IEA]	protein amino acid phosphorylation [goid 6468] [pmid 7598724] [evidence TAS]	enzyme activator activity [goid 8047] [pmid 8798479] [evidence TAS]; protein kinase inhibitor activity [goid 4860] [pmid 8639570] [evidence TAS]; growth factor activity [goid 8083] [evidence IEA]; actin binding [goid 3779] [evidence IEA]
1820068	AMY1C	Homo sapiens amylase, alpha 1C (salivary) (AMY1C), mRNA.	NM_001008219.1	7.06603	6.80339e-05	0.0013431	8.24272
4230373	MAP3K1	Homo sapiens mitogen-activated protein kinase kinase kinase 1 (MAP3K1), mRNA.	NM_005921.1	7.05679	7.41082e-09	2.55487e-06	7.96365		protein amino acid phosphorylation [goid 6468] [pmid 9808624] [evidence NAS]	MAP kinase kinase kinase activity [goid 4709] [pmid 9808624] [evidence NAS]; transferase activity [goid 16740] [evidence IEA]; nucleotide binding [goid 166] [evidence IEA]; zinc ion binding [goid 8270] [evidence IEA]; ATP binding [goid 5524] [evidence NAS]; magnesium ion binding [goid 287] [evidence IEA]; protein serine/threonine kinase activity [goid 4674] [evidence IEA]; protein binding [goid 5…
1940047	AIF1	Homo sapiens allograft inflammatory factor 1 (AIF1), transcript variant 3, mRNA.	NM_001623.3	7.03081	2.25201e-06	0.000119319	6.30188	nucleus [goid 5634] [pmid 9614071] [evidence TAS]	response to stress [goid 6950] [pmid 9614071] [evidence TAS]; cell cycle arrest [goid 7050] [pmid 9614071] [evidence TAS]; inflammatory response [goid 6954] [pmid 8912632] [evidence TAS]; negative regulation of cell proliferation [goid 8285] [pmid 9614071] [evidence TAS]	calcium ion binding [goid 5509] [evidence IEA]
3870450	C1ORF176	Homo sapiens chromosome 1 open reading frame 176 (C1orf176), mRNA.	NM_022774.1	7.0001	6.07197e-09	2.27164e-06	7.59541
5820386	AIRE	Homo sapiens autoimmune regulator (autoimmune polyendocrinopathy candidiasis ectodermal dystrophy) (AIRE), transcript variant AIRE-1, mRNA.	NM_000383.1	6.99012	3.69198e-09	1.68588e-06	10.4495	cytoplasm [goid 5737] [evidence IEA]; nucleus [goid 5634] [pmid 9398840] [evidence NAS]	transcription [goid 6350] [evidence IEA]; humoral immune response [goid 6959] [evidence IEA]; regulation of transcription, DNA-dependent [goid 6355] [pmid 9398840] [evidence NAS]	protein binding [goid 5515] [evidence IEA]; transcription factor activity [goid 3700] [pmid 9398839] [evidence TAS]; translation regulator activity [goid 45182] [evidence IEA]; metal ion binding [goid 46872] [evidence IEA]; zinc ion binding [goid 8270] [evidence IEA]
5810367	N4BP2	Homo sapiens Nedd4 binding protein 2 (N4BP2), mRNA.	NM_018177.2	6.95931	5.12616e-08	9.20786e-06	7.85825			ATP binding [goid 5524] [pmid 12730195] [evidence IDA]; hydrolase activity [goid 16787] [evidence IEA]; endonuclease activity [goid 4519] [pmid 12730195] [evidence IDA]; nucleotide binding [goid 166] [evidence IEA]
1070731	LOC440567	Homo sapiens hCG25371 (LOC440567), mRNA.	NM_001089591.1	6.94872	9.92648e-08	1.43651e-05	8.62996
460564	FAM73A	Homo sapiens family with sequence similarity 73, member A (FAM73A), mRNA.	NM_198549.1	6.90487	7.43199e-09	2.55487e-06	7.7877
7200041	PPT1	Homo sapiens palmitoyl-protein thioesterase 1 (ceroid-lipofuscinosis, neuronal 1, infantile) (PPT1), mRNA.	NM_000310.2	6.88327	5.12546e-09	2.07064e-06	7.69649	lysosome [goid 5764] [evidence IEA]	visual perception [goid 7601] [evidence IEA]; protein modification [goid 6464] [evidence IEA]	hydrolase activity [goid 16787] [evidence IEA]; palmitoyl-(protein) hydrolase activity [goid 8474] [evidence IEA]
2640088	ALDOA	Homo sapiens aldolase A, fructose-bisphosphate (ALDOA), transcript variant 2, mRNA.	NM_184041.1	6.86513	2.94483e-07	2.99018e-05	6.48822		metabolism [goid 8152] [evidence IEA]; striated muscle contraction [goid 6941] [pmid 8598869] [evidence TAS]; fructose metabolism [goid 6000] [pmid 2825199] [evidence TAS]; glycolysis [goid 6096] [pmid 2825199] [evidence TAS]	fructose-bisphosphate aldolase activity [goid 4332] [pmid 2825199] [evidence TAS]; lyase activity [goid 16829] [evidence IEA]
2350543	EID2B	Homo sapiens EP300 interacting inhibitor of differentiation 2B (EID2B), mRNA.	NM_152361.1	6.86273	1.69328e-08	4.31435e-06	9.0911
1400240	LDHB	Homo sapiens lactate dehydrogenase B (LDHB), mRNA.	NM_002300.4	6.81529	4.89092e-07	4.14854e-05	7.95905
2600273	CATSPER2	Homo sapiens cation channel, sperm associated 2 (CATSPER2), transcript variant 4, mRNA.	NM_172097.1	6.75334	2.33401e-09	1.28839e-06	10.1761	membrane [goid 16020] [evidence IEA]	ion transport [goid 6811] [evidence IEA]	ion channel activity [goid 5216] [evidence IEA]
650746	C21ORF55	Homo sapiens chromosome 21 open reading frame 55 (C21orf55), mRNA.	NM_017833.2	6.74591	2.95606e-08	6.20487e-06	10.8095		protein folding [goid 6457] [evidence IEA]	heat shock protein binding [goid 31072] [evidence IEA]; unfolded protein binding [goid 51082] [evidence IEA]
1410768	ICA1	Homo sapiens islet cell autoantigen 1, 69kDa (ICA1), transcript variant 3, mRNA.	NM_022308.1	6.73667	1.6187e-09	1.04212e-06	8.19075	synaptic vesicle membrane [goid 30672] [evidence ISS]; cytosol [goid 5829] [evidence ISS]; Golgi stack [goid 5795] [evidence IEA]; secretory granule membrane [goid 30667] [pmid 12682071] [evidence IDA]; membrane [goid 16020] [evidence IEA]; Golgi membrane [goid 139] [pmid 12682071] [evidence IDA]	neurotransmitter transport [goid 6836] [evidence IEA]; regulation of neurotransmitter secretion [goid 46928] [evidence ISS]
4390398	LCN2	Homo sapiens lipocalin 2 (LCN2), mRNA.	NM_005564.3	6.72514	1.46211e-08	3.92907e-06	6.24374	soluble fraction [goid 5625] [evidence NR ]; cytoplasm [goid 5737] [evidence NR ]	transport [goid 6810] [evidence IEA]	binding [goid 5488] [evidence IEA]; transporter activity [goid 5215] [evidence IEA]
1170706	MGC29891	Homo sapiens hypothetical protein MGC29891 (MGC29891), mRNA.	NM_144618.1	6.72036	5.22139e-08	9.30838e-06	10.9014
770356	PPA2	Homo sapiens pyrophosphatase (inorganic) 2 (PPA2), nuclear gene encoding mitochondrial protein, transcript variant 2, mRNA.	NM_006903.4	6.67423	1.91936e-08	4.68138e-06	9.82999	mitochondrion [goid 5739] [evidence IEA]; cytoplasm [goid 5737] [evidence IEA]	phosphate metabolism [goid 6796] [evidence IEA]	hydrolase activity [goid 16787] [evidence IEA]; magnesium ion binding [goid 287] [evidence IEA]; inorganic diphosphatase activity [goid 4427] [evidence IEA]
7000369	CD14	Homo sapiens CD14 molecule (CD14), transcript variant 1, mRNA.	NM_000591.2	6.65067	1.45008e-08	3.90826e-06	6.46898	plasma membrane [goid 5886] [pmid 9548256] [evidence TAS]; extrinsic to membrane [goid 19898] [evidence NR ]	apoptosis [goid 6915] [pmid 9548256] [evidence TAS]; phagocytosis [goid 6909] [pmid 9548256] [evidence TAS]; cell surface receptor linked signal transduction [goid 7166] [pmid 8798531] [evidence TAS]; inflammatory response [goid 6954] [evidence IEA]	transferase activity [goid 16740] [evidence IEA]; peptidoglycan receptor activity [goid 16019] [pmid 8798531] [evidence TAS]; GPI anchor binding [goid 48503] [evidence IEA]
7610528	ZNF14	Homo sapiens zinc finger protein 14 (ZNF14), mRNA.	NM_021030.2	6.61579	5.92142e-09	2.24233e-06	9.48658	nucleus [goid 5634] [evidence IEA]; intracellular [goid 5622] [evidence IEA]	regulation of transcription, DNA-dependent [goid 6355] [evidence IEA]; transcription [goid 6350] [evidence IEA]	zinc ion binding [goid 8270] [evidence IEA]; metal ion binding [goid 46872] [evidence IEA]; DNA binding [goid 3677] [evidence IEA]
830484	LOC441377	PREDICTED: Homo sapiens similar to 40S ribosomal protein S26 (LOC441377), mRNA.	XM_938599.2	6.55311	2.2493e-09	1.26485e-06	8.06302
2030767	CD48	Homo sapiens CD48 molecule (CD48), mRNA.	NM_001778.2	6.52635	4.11692e-07	3.74776e-05	8.21966	plasma membrane [goid 5886] [pmid 2828034] [evidence TAS]; integral to plasma membrane [goid 5887] [pmid 1693656] [evidence TAS]	defense response [goid 6952] [pmid 2828034] [evidence TAS]	GPI anchor binding [goid 48503] [evidence IEA]; protein binding [goid 5515] [pmid 12356317] [evidence IPI]
1980301	FKTN	Homo sapiens fukutin (FKTN), transcript variant 2, mRNA.	NM_006731.2	6.50238	2.75528e-08	5.89896e-06	10.5005	membrane [goid 16020] [evidence IEA]; integral to membrane [goid 16021] [evidence IEA]; extracellular space [goid 5615] [pmid 9690476] [evidence TAS]	muscle development [goid 7517] [pmid 9690476] [evidence TAS]	transferase activity [goid 16740] [evidence IEA]
990358	LIMS1	PREDICTED: Homo sapiens LIM and senescent cell antigen-like domains 1 (LIMS1), mRNA.	XM_938773.1	6.46645	7.60989e-08	1.19939e-05	7.03134
1470373	PIP5K2B	Homo sapiens phosphatidylinositol-4-phosphate 5-kinase, type II, beta (PIP5K2B), transcript variant 2, mRNA.	NM_138687.1	6.46309	4.30676e-09	1.85502e-06	8.57269	membrane [goid 16020] [evidence IEA]; endoplasmic reticulum [goid 5783] [evidence IEA]	cell surface receptor linked signal transduction [goid 7166] [pmid 9038203] [evidence TAS]	transferase activity [goid 16740] [evidence IEA]; receptor signaling protein activity [goid 5057] [pmid 9038203] [evidence TAS]; kinase activity [goid 16301] [evidence IEA]; 1-phosphatidylinositol-4-phosphate 5-kinase activity [goid 16308] [evidence IEA]
1050612	SULT1A1	Homo sapiens sulfotransferase family, cytosolic, 1A, phenol-preferring, member 1 (SULT1A1), transcript variant 3, mRNA.	NM_177530.1	6.45294	1.33689e-08	3.72441e-06	8.88163		amine metabolism [goid 9308] [pmid 8661000] [evidence TAS]; catecholamine metabolism [goid 6584] [evidence IEA]; lipid metabolism [goid 6629] [evidence IEA]; steroid metabolism [goid 8202] [evidence IEA]	transferase activity [goid 16740] [evidence IEA]; aryl sulfotransferase activity [goid 4062] [evidence IEA]; sulfotransferase activity [goid 8146] [evidence IEA]
6270114	CSF3R	Homo sapiens colony stimulating factor 3 receptor (granulocyte) (CSF3R), transcript variant 4, mRNA.	NM_172313.1	6.41894	1.57024e-06	9.24366e-05	6.61413	integral to plasma membrane [goid 5887] [pmid 7542747] [evidence TAS]; membrane [goid 16020] [evidence IEA]	cell adhesion [goid 7155] [evidence IEA]; defense response [goid 6952] [pmid 7542747] [evidence TAS]; signal transduction [goid 7165] [pmid 1371413] [evidence NAS]	receptor activity [goid 4872] [pmid 7542747] [evidence TAS]; hematopoietin/interferon-class (D200-domain) cytokine receptor activity [goid 4896] [evidence IEA]; protein binding [goid 5515] [evidence IEA]
1850561	LMOD3	Homo sapiens leiomodin 3 (fetal) (LMOD3), mRNA.	NM_198271.2	6.40901	1.19416e-08	3.47003e-06	8.15549	actin cytoskeleton [goid 15629] [pmid 11256614] [evidence IDA]; cytoskeleton [goid 5856] [evidence IEA]		tropomyosin binding [goid 5523] [evidence IEA]
5490603	LOC401019	Homo sapiens hCG1783417 (LOC401019), mRNA.	NM_001080831.1	6.39792	1.3533e-07	1.74702e-05	10.4576
6200286	RHBDL2	Homo sapiens rhomboid, veinlet-like 2 (Drosophila) (RHBDL2), mRNA.	NM_017821.3	6.36789	4.17065e-08	7.89072e-06	6.73928	membrane [goid 16020] [evidence IEA]; integral to membrane [goid 16021] [evidence IEA]		serine-type endopeptidase activity [goid 4252] [evidence IEA]; peptidase activity [goid 8233] [evidence IEA]
7200044	SH3BGRL2	Homo sapiens SH3 domain binding glutamic acid-rich protein like 2 (SH3BGRL2), mRNA.	NM_031469.2	6.35059	7.93788e-08	1.24355e-05	6.75285	nucleus [goid 5634] [evidence IEA]
6370678	ROD1	Homo sapiens ROD1 regulator of differentiation 1 (S. pombe) (ROD1), mRNA.	NM_005156.4	6.34905	1.23909e-08	3.54408e-06	7.44476	nucleus [goid 5634] [evidence IEA]	morphogenesis [goid 9653] [pmid 10207106] [evidence TAS]; mRNA processing [goid 6397] [evidence IEA]; nuclear mRNA splicing, via spliceosome [goid 398] [evidence IEA]	RNA binding [goid 3723] [pmid 10207106] [evidence TAS]; nucleic acid binding [goid 3676] [evidence IEA]; nucleotide binding [goid 166] [evidence IEA]
540725	HNRPH1	Homo sapiens heterogeneous nuclear ribonucleoprotein H1 (H) (HNRPH1), mRNA.	NM_005520.1	6.33091	1.69948e-07	2.04382e-05	6.73223
6840408	LY86	Homo sapiens lymphocyte antigen 86 (LY86), mRNA.	NM_004271.3	6.31796	1.04856e-07	1.49352e-05	6.76093	plasma membrane [goid 5886] [pmid 9763566] [evidence TAS]	cell proliferation [goid 8283] [pmid 9763566] [evidence TAS]; humoral immune response [goid 6959] [pmid 9763566] [evidence TAS]; apoptosis [goid 6915] [pmid 9763566] [evidence TAS]; signal transduction [goid 7165] [evidence NR ]; inflammatory response [goid 6954] [evidence IEA]	signal transducer activity [goid 4871] [evidence NR ]
5090072	C9ORF80	Homo sapiens chromosome 9 open reading frame 80 (C9orf80), mRNA.	NM_021218.1	6.31205	1.03037e-08	3.15511e-06	10.1643
6900669	PDE4C	Homo sapiens phosphodiesterase 4C, cAMP-specific (phosphodiesterase E1 dunce homolog, Drosophila) (PDE4C), mRNA.	NM_000923.1	6.31165	4.92743e-09	2.01686e-06	11.5203		signal transduction [goid 7165] [evidence ISS]	catalytic activity [goid 3824] [evidence IEA]; 3',5'-cyclic-nucleotide phosphodiesterase activity [goid 4114] [pmid 9349724] [evidence NAS]; hydrolase activity [goid 16787] [evidence IEA]
1400703	CPVL	Homo sapiens carboxypeptidase, vitellogenic-like (CPVL), transcript variant 2, mRNA.	NM_019029.2	6.2858	3.60895e-08	7.07027e-06	6.43278			serine carboxypeptidase activity [goid 4185] [evidence IEA]; peptidase activity [goid 8233] [evidence IEA]
3190626	MAGT1	Homo sapiens magnesium transporter 1 (MAGT1), mRNA.	NM_032121.4	6.26752	3.01711e-08	6.31119e-06	8.73909	membrane [goid 16020] [evidence IEA]; integral to membrane [goid 16021] [evidence IEA]; endoplasmic reticulum [goid 5783] [evidence IEA]
6660487	ZNF577	Homo sapiens zinc finger protein 577 (ZNF577), mRNA.	NM_032679.1	6.25136	3.59637e-08	7.06845e-06	7.27721	nucleus [goid 5634] [evidence IEA]; intracellular [goid 5622] [evidence IEA]	regulation of transcription, DNA-dependent [goid 6355] [evidence IEA]; transcription [goid 6350] [evidence IEA]	zinc ion binding [goid 8270] [evidence IEA]; metal ion binding [goid 46872] [evidence IEA]; DNA binding [goid 3677] [evidence IEA]
7400224	CDKN2AIPNL	Homo sapiens CDKN2A interacting protein N-terminal like (CDKN2AIPNL), mRNA.	NM_080656.1	6.23531	1.22296e-07	1.64684e-05	10.9817
5340719	HS.163752	zr87e09.r1 NCI_CGAP_GCB1 Homo sapiens cDNA clone IMAGE:682696 5, mRNA sequence	AA204695	6.22217	3.35699e-09	1.59694e-06	7.67782
2370193	RPS15A	Homo sapiens ribosomal protein S15a (RPS15A), transcript variant 2, mRNA.	NM_001019.4	6.20478	5.36453e-07	4.41661e-05	9.93138	ribosome [goid 5840] [evidence IEA]; intracellular [goid 5622] [evidence IEA]; cytosolic small ribosomal subunit (sensu Eukaryota) [goid 5843] [pmid 15883184] [evidence IDA]	protein biosynthesis [goid 6412] [pmid 15883184] [evidence IC ]	structural constituent of ribosome [goid 3735] [pmid 15883184] [evidence IDA]; protein binding [goid 5515] [pmid 14667819] [evidence IPI]
990273	RPL37A	Homo sapiens ribosomal protein L37a (RPL37A), mRNA.	NM_000998.4	6.20128	1.51309e-06	9.0003e-05	9.70401	ribosome [goid 5840] [evidence IEA]; intracellular [goid 5622] [evidence IEA]	protein biosynthesis [goid 6412] [evidence IEA]	zinc ion binding [goid 8270] [evidence IEA]; metal ion binding [goid 46872] [evidence IEA]; structural constituent of ribosome [goid 3735] [evidence IEA]
6840064	BICD2	Homo sapiens bicaudal D homolog 2 (Drosophila) (BICD2), transcript variant 1, mRNA.	NM_001003800.1	6.18948	1.35444e-08	3.75596e-06	7.31897	cytoskeleton [goid 5856] [evidence IEA]
840551	CEP27	Homo sapiens centrosomal protein 27kDa (CEP27), mRNA.	NM_018097.1	6.1888	7.82458e-09	2.63027e-06	7.45841	centrosome [goid 5813] [pmid 14654843] [evidence IDA]
7560242	PTP4A2	PREDICTED: Homo sapiens protein tyrosine phosphatase type IVA, member 2, transcript variant 9 (PTP4A2), mRNA.	XM_944915.1	6.17417	1.54436e-07	1.91849e-05	7.37227
5260575	DENR	Homo sapiens density-regulated protein (DENR), mRNA.	NM_003677.3	6.16101	4.35292e-09	1.86305e-06	6.9816		translational initiation [goid 6413] [evidence IEA]	translation initiation factor activity [goid 3743] [evidence IEA]
7650358	TGFBI	Homo sapiens transforming growth factor, beta-induced, 68kDa (TGFBI), mRNA.	NM_000358.1	6.15055	2.30819e-08	5.28984e-06	7.63563
4900731	HLA-DMB	Homo sapiens major histocompatibility complex, class II, DM beta (HLA-DMB), mRNA.	NM_002118.3	6.1503	5.16819e-07	4.30136e-05	8.09413	membrane [goid 16020] [evidence IEA]; integral to membrane [goid 16021] [evidence IEA]	immune response [goid 6955] [evidence IEA]	MHC class II receptor activity [goid 45012] [evidence IEA]
540671	LILRB2	Homo sapiens leukocyte immunoglobulin-like receptor, subfamily B (with TM and ITIM domains), member 2 (LILRB2), transcript variant 2, mRNA.	NM_001080978.1	6.14925	2.49964e-08	5.55395e-06	7.2519	membrane fraction [goid 5624] [pmid 9079806] [evidence TAS]; integral to plasma membrane [goid 5887] [pmid 9079806] [evidence TAS]; membrane [goid 16020] [evidence IEA]	cellular defense response [goid 6968] [pmid 9382880] [evidence TAS]; cell surface receptor linked signal transduction [goid 7166] [pmid 9079806] [evidence TAS]; antimicrobial humoral response (sensu Vertebrata) [goid 19735] [pmid 9382880] [evidence TAS]; cell-cell signaling [goid 7267] [pmid 9382880] [evidence TAS]	receptor activity [goid 4872] [pmid 9382880] [evidence TAS]
6590446	LOC651149	PREDICTED: Homo sapiens similar to 60S ribosomal protein L3 (L4) (LOC651149), mRNA.	XM_940278.1	6.10209	1.22696e-05	0.000393916	6.57466
6420730	RPL9	Homo sapiens ribosomal protein L9 (RPL9), transcript variant 2, mRNA.	NM_001024921.2	6.03936	1.01744e-05	0.000343856	8.49068	ribosome [goid 5840] [pmid 8597601] [evidence TAS]; intracellular [goid 5622] [evidence IEA]	protein biosynthesis [goid 6412] [pmid 8597601] [evidence TAS]	RNA binding [goid 3723] [pmid 8597601] [evidence TAS]; structural constituent of ribosome [goid 3735] [pmid 8597601] [evidence TAS]
5910445	CDAN1	Homo sapiens congenital dyserythropoietic anemia, type I (CDAN1), mRNA.	NM_138477.2	6.02975	4.19467e-08	7.92523e-06	10.6889
1510088	ATP1B3	PREDICTED: Homo sapiens ATPase, Na+/K+ transporting, beta 3 polypeptide, transcript variant 2 (ATP1B3), mRNA.	XM_001133534.1	6.02483	5.01519e-08	9.06496e-06	6.65278
1070450	PTGS1	Homo sapiens prostaglandin-endoperoxide synthase 1 (prostaglandin G/H synthase and cyclooxygenase) (PTGS1), transcript variant 2, mRNA.	NM_080591.1	5.99887	2.22031e-08	5.14017e-06	5.95211	nucleus [goid 5634] [evidence ISS]; membrane [goid 16020] [evidence IEA]; microsome [goid 5792] [evidence ISS]; cytoplasm [goid 5737] [evidence ISS]	fatty acid biosynthesis [goid 6633] [evidence IEA]; keratinocyte differentiation [goid 30216] [evidence ISS]; physiological process [goid 7582] [pmid 9630216] [evidence TAS]; prostaglandin biosynthesis [goid 1516] [evidence ISS]; lipid metabolism [goid 6629] [pmid 1907252] [evidence NAS]	oxidoreductase activity, acting on single donors with incorporation of molecular oxygen, incorporation of two atoms of oxygen [goid 16702] [evidence IEA]; oxidoreductase activity [goid 16491] [evidence IEA]; metal ion binding [goid 46872] [evidence IEA]; iron ion binding [goid 5506] [evidence IEA]; prostaglandin-endoperoxide synthase activity [goid 4666] [pmid 9630216] [evidence TAS]; peroxidase …
3520424	SLC5A8	Homo sapiens solute carrier family 5 (iodide transporter), member 8 (SLC5A8), mRNA.	NM_145913.2	5.97423	2.54587e-08	5.60878e-06	6.72835	membrane [goid 16020] [evidence IEA]; integral to membrane [goid 16021] [evidence IEA]	ion transport [goid 6811] [evidence IEA]; sodium ion transport [goid 6814] [evidence IEA]	transporter activity [goid 5215] [evidence IEA]
650446	SLC16A12	Homo sapiens solute carrier family 16, member 12 (monocarboxylic acid transporter 12) (SLC16A12), mRNA.	NM_213606.1	5.97235	3.06943e-08	6.39129e-06	11.0143	membrane [goid 16020] [evidence IEA]; integral to membrane [goid 16021] [evidence IEA]	transport [goid 6810] [evidence IEA]	transporter activity [goid 5215] [evidence IEA]
3310538	CD36	Homo sapiens CD36 molecule (thrombospondin receptor) (CD36), transcript variant 3, mRNA.	NM_000072.2	5.9445	4.55742e-08	8.40429e-06	5.75198	membrane fraction [goid 5624] [pmid 2468669] [evidence TAS]; integral to plasma membrane [goid 5887] [pmid 2468669] [evidence TAS]; membrane [goid 16020] [evidence IEA]	transport [goid 6810] [evidence IEA]; blood coagulation [goid 7596] [pmid 2468670] [evidence TAS]; cell adhesion [goid 7155] [pmid 2468670] [evidence TAS]; lipid metabolism [goid 6629] [pmid 7518447] [evidence NAS]; fatty acid metabolism [goid 6631] [evidence NR ]	receptor activity [goid 4872] [evidence IEA]; protein binding [goid 5515] [evidence IEA]
6660475	FGR	Homo sapiens Gardner-Rasheed feline sarcoma viral (v-fgr) oncogene homolog (FGR), transcript variant 3, mRNA.	NM_001042729.1	5.9358	1.05521e-05	0.000353345	8.30599		protein amino acid phosphorylation [goid 6468] [pmid 2995972] [evidence TAS]; response to virus [goid 9615] [pmid 3003578] [evidence TAS]; intracellular signaling cascade [goid 7242] [evidence IEA]	ATP binding [goid 5524] [evidence IEA]; transferase activity [goid 16740] [evidence IEA]; protein-tyrosine kinase activity [goid 4713] [pmid 3003578] [evidence TAS]; nucleotide binding [goid 166] [evidence IEA]
2120653	RAXL1	Homo sapiens retina and anterior neural fold homeobox like 1 (RAXL1), mRNA.	NM_032753.2	5.92917	1.59817e-08	4.16756e-06	6.91323	nucleus [goid 5634] [evidence IEA]	regulation of transcription, DNA-dependent [goid 6355] [evidence IEA]	sequence-specific DNA binding [goid 43565] [evidence IEA]; transcription factor activity [goid 3700] [evidence IEA]
5390148	LOC642333	PREDICTED: Homo sapiens similar to M-phase phosphoprotein, mpp8 (LOC642333), mRNA.	XR_019071.1	5.88831	2.58906e-06	0.000131397	6.96984
1410400	HNRNPU	Homo sapiens heterogeneous nuclear ribonucleoprotein U (scaffold attachment factor A) (HNRNPU), transcript variant 2, mRNA.	NM_004501.3	5.86318	2.02726e-08	4.81892e-06	8.07536	heterogeneous nuclear ribonucleoprotein complex [goid 30530] [pmid 7509195] [evidence TAS]; ribonucleoprotein complex [goid 30529] [evidence IEA]; nucleus [goid 5634] [evidence IEA]	RNA processing [goid 6396] [pmid 1628625] [evidence TAS]	RNA binding [goid 3723] [pmid 1628625] [evidence TAS]; nucleotide binding [goid 166] [evidence IEA]; DNA binding [goid 3677] [pmid 1628625] [evidence TAS]; ATP binding [goid 5524] [evidence IEA]
6110630	HIST1H2BK	Homo sapiens histone cluster 1, H2bk (HIST1H2BK), mRNA.	NM_080593.1	5.86149	2.51154e-08	5.56574e-06	8.96604	chromosome [goid 5694] [evidence IEA]; nucleus [goid 5634] [evidence IEA]; nucleosome [goid 786] [evidence ISS]	nucleosome assembly [goid 6334] [evidence ISS]; chromosome organization and biogenesis (sensu Eukaryota) [goid 7001] [evidence IEA]	DNA binding [goid 3677] [evidence ISS]
6220487	PCMT1	Homo sapiens protein-L-isoaspartate (D-aspartate) O-methyltransferase (PCMT1), mRNA.	NM_005389.1	5.85774	3.63264e-09	1.66713e-06	7.89488	endoplasmic reticulum [goid 5783] [pmid 1339271] [evidence TAS]	protein modification [goid 6464] [evidence IEA]; protein amino acid methylation [goid 6479] [pmid 3355545] [evidence TAS]	transferase activity [goid 16740] [evidence IEA]; methyltransferase activity [goid 8168] [evidence IEA]; protein-L-isoaspartate (D-aspartate) O-methyltransferase activity [goid 4719] [evidence IEA]
2030020	HS.544637	xr14b10.x1 NCI_CGAP_Lu28 Homo sapiens cDNA clone IMAGE:2760091 3, mRNA sequence	AW276479	5.80188	6.07681e-08	1.02801e-05	9.16659
2230241	F13A1	Homo sapiens coagulation factor XIII, A1 polypeptide (F13A1), mRNA.	NM_000129.3	5.78141	7.00472e-07	5.32873e-05	5.6514	extracellular region [goid 5576] [pmid 2877457] [evidence TAS]	peptide cross-linking [goid 18149] [evidence IEA]; blood coagulation [goid 7596] [pmid 10801785] [evidence TAS]	acyltransferase activity [goid 8415] [evidence IEA]; protein-glutamine gamma-glutamyltransferase activity [goid 3810] [pmid 2877456] [evidence TAS]; transferase activity [goid 16740] [evidence IEA]; calcium ion binding [goid 5509] [evidence IEA]
240195	B2M	Homo sapiens beta-2-microglobulin (B2M), mRNA.	NM_004048.2	5.7781	1.20919e-07	1.63677e-05	10.4403	extracellular region [goid 5576] [evidence NAS]	immune response [goid 6955] [pmid 1737380] [evidence NAS]	MHC class I receptor activity [goid 30106] [evidence IEA]
1660296	ID2	Homo sapiens inhibitor of DNA binding 2, dominant negative helix-loop-helix protein (ID2), mRNA.	NM_002166.4	5.74045	1.42308e-08	3.85258e-06	7.39264	nucleus [goid 5634] [pmid 14627819] [evidence IC ]	negative regulation of transcription factor activity [goid 43433] [pmid 14627819] [evidence IDA]; development [goid 7275] [pmid 1741406] [evidence TAS]; negative regulation of transcription [goid 16481] [pmid 14627819] [evidence IDA]	transcriptional repressor activity [goid 16564] [pmid 14627819] [evidence IDA]; protein binding [goid 5515] [pmid 15249128] [evidence IPI]
4860093	LOC653888	PREDICTED: Homo sapiens similar to Actin-related protein 2/3 complex subunit 1B (ARP2/3 complex 41 kDa subunit) (p41-ARC) (LOC653888), mRNA.	XM_936251.2	5.72349	4.65983e-05	0.0010281	6.96329
1500538	LOC645138	PREDICTED: Homo sapiens similar to ribosomal protein S11 (LOC645138), mRNA.	XM_928168.1	5.67599	1.88525e-06	0.000104721	9.08069
2070563	ARL6IP5	Homo sapiens ADP-ribosylation-like factor 6 interacting protein 5 (ARL6IP5), mRNA.	NM_006407.3	5.67458	4.65802e-07	4.02846e-05	8.89658	membrane [goid 16020] [evidence IEA]; integral to membrane [goid 16021] [evidence ISS]; endoplasmic reticulum [goid 5783] [evidence IEA]		protein binding [goid 5515] [evidence ISS]
6100288	2010-09-15	Homo sapiens 15 kDa selenoprotein (SEP15), transcript variant 1, mRNA.	NM_004261.3	5.64318	9.411e-08	1.39857e-05	7.36946	endoplasmic reticulum [goid 5783] [evidence IEA]; endoplasmic reticulum lumen [goid 5788] [pmid 11278576] [evidence IDA]	posttranslational protein folding [goid 51084] [pmid 11278576] [evidence TAS]	selenium binding [goid 8430] [pmid 9535873] [evidence IDA]; protein binding [goid 5515] [pmid 9535873] [evidence ISS]
1740458	C7ORF41	Homo sapiens chromosome 7 open reading frame 41 (C7orf41), mRNA.	NM_152793.2	5.63172	1.71876e-08	4.34748e-06	7.99649
6040609	PNPT1	Homo sapiens polyribonucleotide nucleotidyltransferase 1 (PNPT1), mRNA.	NM_033109.2	5.62965	3.03281e-07	3.05454e-05	10.6234	mitochondrion [goid 5739] [evidence IEA]	RNA processing [goid 6396] [evidence IEA]; mRNA catabolism [goid 6402] [evidence IEA]	transferase activity [goid 16740] [evidence IEA]; RNA binding [goid 3723] [evidence IEA]; 3'-5'-exoribonuclease activity [goid 175] [evidence IEA]; polyribonucleotide nucleotidyltransferase activity [goid 4654] [evidence IEA]
270615	ABCC3	Homo sapiens ATP-binding cassette, sub-family C (CFTR/MRP), member 3 (ABCC3), mRNA.	NM_003786.2	5.6199	8.77733e-06	0.00031137	7.1547	integral to membrane [goid 16021] [evidence IEA]; membrane fraction [goid 5624] [pmid 9813153] [evidence TAS]; integral to plasma membrane [goid 5887] [pmid 9813153] [evidence TAS]; membrane [goid 16020] [evidence IEA]	transport [goid 6810] [pmid 9813153] [evidence TAS]	ATPase activity, coupled to transmembrane movement of substances [goid 42626] [pmid 9813153] [evidence TAS]; organic anion transporter activity [goid 8514] [pmid 9738950] [evidence TAS]; ATPase activity [goid 16887] [evidence IEA]; transporter activity [goid 5215] [evidence IEA]; nucleotide binding [goid 166] [evidence IEA]; ATP binding [goid 5524] [pmid 9813153] [evidence TAS]
5360273	SNCA	Homo sapiens synuclein, alpha (non A4 component of amyloid precursor) (SNCA), transcript variant NACP112, mRNA.	NM_007308.1	5.61517	1.47401e-06	8.82549e-05	6.91061	cytoplasm [goid 5737] [pmid 8248242] [evidence TAS]	anti-apoptosis [goid 6916] [pmid 10818098] [evidence TAS]; central nervous system development [goid 7417] [pmid 9197268] [evidence TAS]	protein binding [goid 5515] [pmid 11956199] [evidence IPI]
1820482	NDUFB10	Homo sapiens NADH dehydrogenase (ubiquinone) 1 beta subcomplex, 10, 22kDa (NDUFB10), mRNA.	NM_004548.1	5.60501	1.84685e-08	4.54714e-06	6.96221	membrane fraction [goid 5624] [evidence NR ]; mitochondrion [goid 5739] [evidence IEA]		oxidoreductase activity [goid 16491] [evidence IEA]; NADH dehydrogenase (ubiquinone) activity [goid 8137] [pmid 9878551] [evidence TAS]; NADH dehydrogenase activity [goid 3954] [evidence IEA]
510468	NFE2	Homo sapiens nuclear factor (erythroid-derived 2), 45kDa (NFE2), mRNA.	NM_006163.1	5.59545	2.40263e-08	5.41769e-06	6.76694	nucleus [goid 5634] [pmid 7774011] [evidence TAS]	transcription [goid 6350] [evidence IEA]; circulation [goid 8015] [pmid 8355703] [evidence TAS]; regulation of transcription from RNA polymerase II promoter [goid 6357] [pmid 8355703] [evidence TAS]; development [goid 7275] [pmid 7774011] [evidence TAS]; hemostasis [goid 7599] [pmid 7774011] [evidence TAS]	transcription coactivator activity [goid 3713] [pmid 8355703] [evidence TAS]; sequence-specific DNA binding [goid 43565] [evidence IEA]; protein dimerization activity [goid 46983] [evidence IEA]; transcription factor activity [goid 3700] [pmid 8355703] [evidence TAS]
4760243	LOC648210	PREDICTED: Homo sapiens similar to Heterogeneous nuclear ribonucleoprotein A1 (Helix-destabilizing protein) (Single-strand RNA-binding protein) (hnRNP core protein A1) (HDP) (LOC648210), mRNA.	XR_018923.1	5.59445	9.24865e-08	1.3835e-05	7.42783
840309	LEP	Homo sapiens leptin (obesity homolog, mouse) (LEP), mRNA.	NM_000230.1	5.59018	8.02071e-07	5.86855e-05	5.69841
6180538	GDI2	Homo sapiens GDP dissociation inhibitor 2 (GDI2), mRNA.	NM_001494.2	5.57458	9.81175e-08	1.43324e-05	6.59906
1070192	AP1S2	Homo sapiens adaptor-related protein complex 1, sigma 2 subunit (AP1S2), mRNA.	NM_003916.3	5.56827	2.37145e-06	0.000123223	8.09566	plasma membrane [goid 5886] [evidence NR ]; AP-1 adaptor complex [goid 30121] [pmid 2040623] [evidence ISS]; coated pit [goid 5905] [evidence IEA]; Golgi trans face [goid 5802] [pmid 2040623] [evidence ISS]; Golgi apparatus [goid 5794] [evidence NR ]; membrane coat adaptor complex [goid 30119] [pmid 9733768] [evidence TAS]	intracellular protein transport [goid 6886] [evidence IEA]; transport [goid 6810] [evidence IEA]; receptor mediated endocytosis [goid 6898] [evidence ISS]	protein transporter activity [goid 8565] [pmid 2040623] [evidence ISS]
4390661	DDX51	Homo sapiens DEAD (Asp-Glu-Ala-Asp) box polypeptide 51 (DDX51), mRNA.	NM_175066.2	5.55423	2.0256e-07	2.30948e-05	10.0113	nucleus [goid 5634] [evidence IEA]	rRNA processing [goid 6364] [evidence IEA]	nucleotide binding [goid 166] [evidence IEA]; hydrolase activity [goid 16787] [evidence IEA]; RNA binding [goid 3723] [evidence IEA]; ATP-dependent helicase activity [goid 8026] [evidence IEA]; ATP binding [goid 5524] [evidence IEA]
2140288	FLJ22662	Homo sapiens hypothetical protein FLJ22662 (FLJ22662), mRNA.	NM_024829.4	5.54615	4.4841e-08	8.31114e-06	6.94131
2060110	TDP1	Homo sapiens tyrosyl-DNA phosphodiesterase 1 (TDP1), transcript variant 1, mRNA.	NM_018319.3	5.53915	3.17869e-07	3.12713e-05	7.82277	nucleus [goid 5634] [pmid 10521354] [evidence NAS]	DNA repair [goid 6281] [pmid 10521354] [evidence NAS]	hydrolase activity [goid 16787] [evidence IEA]; phosphoric diester hydrolase activity [goid 8081] [evidence IEA]
360373	C14ORF85	Homo sapiens chromosome 14 open reading frame 85 (C14orf85) on chromosome 14.	NR_002808.1	5.49878	1.27369e-07	1.68665e-05	9.61695
6650564	RPS27	Homo sapiens ribosomal protein S27 (metallopanstimulin 1) (RPS27), mRNA.	NM_001030.3	5.46573	1.05901e-06	7.13535e-05	9.98953	ribosome [goid 5840] [evidence IEA]; intracellular [goid 5622] [evidence IEA]; cytosolic small ribosomal subunit (sensu Eukaryota) [goid 5843] [pmid 15883184] [evidence IDA]	protein biosynthesis [goid 6412] [pmid 8908372] [evidence TAS]; cell proliferation [goid 8283] [pmid 8407955] [evidence TAS]; signal transduction [goid 7165] [pmid 8407955] [evidence TAS]	RNA binding [goid 3723] [pmid 8908372] [evidence TAS]; metal ion binding [goid 46872] [evidence IEA]; zinc ion binding [goid 8270] [pmid 8407955] [evidence TAS]; structural constituent of ribosome [goid 3735] [pmid 15883184] [evidence IDA]
990328	MS4A7	Homo sapiens membrane-spanning 4-domains, subfamily A, member 7 (MS4A7), transcript variant 2, mRNA.	NM_206938.1	5.46168	1.33473e-07	1.72961e-05	5.89588	membrane [goid 16020] [evidence IEA]; integral to membrane [goid 16021] [evidence IEA]	signal transduction [goid 7165] [evidence IEA]	receptor activity [goid 4872] [evidence IEA]
7100711	CALM2	Homo sapiens calmodulin 2 (phosphorylase kinase, delta) (CALM2), mRNA.	NM_001743.3	5.42982	1.62165e-08	4.20021e-06	9.08965	plasma membrane [goid 5886] [pmid 10899953] [evidence TAS]; cytoplasm [goid 5737] [pmid 10899953] [evidence TAS]	G-protein coupled receptor protein signaling pathway [goid 7186] [pmid 10899953] [evidence TAS]	N-terminal myristoylation domain binding [goid 31997] [pmid 15632291] [evidence IPI]; calcium ion binding [goid 5509] [pmid 9681195] [evidence TAS]; protein binding [goid 5515] [pmid 14613930] [evidence NAS]
3460504	DAPP1	Homo sapiens dual adaptor of phosphotyrosine and 3-phosphoinositides (DAPP1), mRNA.	NM_014395.1	5.42455	2.35716e-08	5.34293e-06	9.84545	phosphoinositide 3-kinase complex [goid 5942] [evidence IEA]	protein amino acid dephosphorylation [goid 6470] [pmid 10432293] [evidence NAS]; intracellular signaling cascade [goid 7242] [evidence IEA]	phospholipid binding [goid 5543] [pmid 10432293] [evidence NAS]; protein tyrosine phosphatase activity [goid 4725] [evidence NAS]; phosphoinositide 3-kinase regulator activity [goid 35014] [evidence IEA]
1240576	HSPC268	Homo sapiens hypothetical protein HSPC268 (HSPC268), mRNA.	NM_197964.1	5.41966	6.13595e-07	4.84169e-05	8.16368
3460309	ATF4	Homo sapiens activating transcription factor 4 (tax-responsive enhancer element B67) (ATF4), transcript variant 1, mRNA.	NM_001675.2	5.40474	1.78421e-08	4.4592e-06	10.0403	nucleus [goid 5634] [evidence ISS]; cytoplasm [goid 5737] [evidence ISS]	positive regulation of transcription from RNA polymerase II promoter [goid 45944] [pmid 15788408] [evidence IMP]; transcription [goid 6350] [evidence IEA]; gluconeogenesis [goid 6094] [evidence ISS]; regulation of transcription, DNA-dependent [goid 6355] [evidence ISS]; response to stress [goid 6950] [pmid 15314157] [evidence IEP]; amino acid metabolism [goid 6520] [pmid 12689582] [evidence TAS]	transcriptional activator activity [goid 16563] [pmid 11960987] [evidence IMP]; sequence-specific DNA binding [goid 43565] [evidence IEA]; protein dimerization activity [goid 46983] [evidence IEA]; transcription factor activity [goid 3700] [pmid 12689582] [evidence TAS]; specific RNA polymerase II transcription factor activity [goid 3704] [evidence ISS]
830356	SLC4A5	Homo sapiens solute carrier family 4, sodium bicarbonate cotransporter, member 5 (SLC4A5), transcript variant c, mRNA.	NM_133478.2	5.39865	2.45283e-07	2.62915e-05	8.51851	membrane [goid 16020] [evidence IEA]; integral to membrane [goid 16021] [pmid 10978526] [evidence NAS]	anion transport [goid 6820] [evidence IEA]; bicarbonate transport [goid 15701] [pmid 10978526] [evidence NAS]	sodium:bicarbonate symporter activity [goid 8510] [pmid 10978526] [evidence NAS]; inorganic anion exchanger activity [goid 5452] [evidence IEA]
6900458	LOC728481	PREDICTED: Homo sapiens similar to similar to RPL23AP7 protein (LOC728481), mRNA.	XR_015292.1	5.39635	4.78517e-07	4.08903e-05	9.0318
3190288	LYL1	Homo sapiens lymphoblastic leukemia derived sequence 1 (LYL1), mRNA.	NM_005583.3	5.39289	2.97087e-06	0.000144265	7.35267	nucleus [goid 5634] [evidence IEA]	regulation of transcription, DNA-dependent [goid 6355] [evidence IEA]	transcription regulator activity [goid 30528] [evidence IEA]; DNA binding [goid 3677] [pmid 2752424] [evidence TAS]
5290576	SDHALP1	Homo sapiens succinate dehydrogenase complex, subunit A, flavoprotein pseudogene 1 (SDHALP1) on chromosome 3.	NR_003264.1	5.38572	8.17228e-08	1.27479e-05	9.79715
2710451	LOC651894	PREDICTED: Homo sapiens similar to ribosomal protein S12 (LOC651894), mRNA.	XM_941155.2	5.37714	7.92095e-06	0.000290492	9.09145
5960411	BCYRN1	Homo sapiens brain cytoplasmic RNA 1, Bc1 analog (mouse) (BCYRN1) on chromosome 2.	NR_001568.1	5.36568	3.24109e-08	6.67864e-06	7.09137
1450685	ZNF430	Homo sapiens zinc finger protein 430 (ZNF430), mRNA.	NM_025189.2	5.34639	9.85974e-08	1.43324e-05	10.3551	nucleus [goid 5634] [evidence IEA]; intracellular [goid 5622] [evidence IEA]	regulation of transcription, DNA-dependent [goid 6355] [evidence IEA]; transcription [goid 6350] [evidence IEA]	zinc ion binding [goid 8270] [evidence IEA]; metal ion binding [goid 46872] [evidence IEA]; DNA binding [goid 3677] [evidence IEA]
5670719	IL10RB	Homo sapiens interleukin 10 receptor, beta (IL10RB), mRNA.	NM_000628.3	5.3427	1.33295e-07	1.72852e-05	7.3781	plasma membrane [goid 5886] [pmid 10954742] [evidence TAS]; integral to membrane [goid 16021] [pmid 9312047] [evidence TAS]; interleukin-28 receptor complex [goid 32002] [pmid 12483210] [evidence NAS]	blood coagulation [goid 7596] [evidence IEA]; signal transduction [goid 7165] [pmid 10954742] [evidence TAS]; inflammatory response [goid 6954] [pmid 10954742] [evidence TAS]	receptor activity [goid 4872] [pmid 8314576] [evidence TAS]; interleukin-10 receptor activity [goid 4920] [pmid 10954742] [evidence TAS]; protein binding [goid 5515] [pmid 12483210] [evidence IPI]
1010477	ADD3	Homo sapiens adducin 3 (gamma) (ADD3), transcript variant 1, mRNA.	NM_016824.3	5.3426	3.72375e-07	3.49358e-05	6.21574	membrane [goid 16020] [pmid 8893809] [evidence TAS]; cytoskeleton [goid 5856] [evidence IEA]		calmodulin binding [goid 5516] [evidence IEA]; structural constituent of cytoskeleton [goid 5200] [pmid 8893809] [evidence TAS]
1980288	CTSH	Homo sapiens cathepsin H (CTSH), transcript variant 1, mRNA.	NM_004390.2	5.33238	1.96764e-06	0.000108274	7.78537	lysosome [goid 5764] [evidence IEA]		cysteine-type endopeptidase activity [goid 4197] [evidence IEA]; cathepsin H activity [goid 4215] [pmid 2849458] [evidence TAS]
1240192	CSNK1G2	Homo sapiens casein kinase 1, gamma 2 (CSNK1G2), mRNA.	NM_001319.5	5.33062	8.45892e-06	0.000303921	6.10211		signal transduction [goid 7165] [pmid 9403068] [evidence TAS]; protein amino acid phosphorylation [goid 6468] [pmid 9403068] [evidence TAS]; Wnt receptor signaling pathway [goid 16055] [evidence IEA]	protein kinase activity [goid 4672] [evidence IEA]; casein kinase I activity [goid 4681] [pmid 9403068] [evidence TAS]; protein serine/threonine kinase activity [goid 4674] [evidence IEA]; ATP binding [goid 5524] [evidence IEA]; nucleotide binding [goid 166] [evidence IEA]; transferase activity [goid 16740] [evidence IEA]
730482	IKZF1	Homo sapiens IKAROS family zinc finger 1 (Ikaros) (IKZF1), mRNA.	NM_006060.3	5.32973	2.60311e-05	0.000681236	8.00116	nucleus [goid 5634] [evidence IEA]; intracellular [goid 5622] [evidence IEA]	mesoderm development [goid 7498] [pmid 8543809] [evidence TAS]; regulation of transcription, DNA-dependent [goid 6355] [evidence IEA]; transcription [goid 6350] [evidence IEA]	zinc ion binding [goid 8270] [evidence IEA]; metal ion binding [goid 46872] [evidence IEA]; DNA binding [goid 3677] [pmid 8543809] [evidence TAS]
6270022	HCK	Homo sapiens hemopoietic cell kinase (HCK), mRNA.	NM_002110.2	5.31804	2.06175e-08	4.82831e-06	6.25977	membrane [goid 16020] [evidence IEA]	mesoderm development [goid 7498] [pmid 3453117] [evidence TAS]; intracellular signaling cascade [goid 7242] [evidence IEA]; protein amino acid phosphorylation [goid 6468] [pmid 3496523] [evidence TAS]	transferase activity [goid 16740] [evidence IEA]; protein-tyrosine kinase activity [goid 4713] [pmid 3496523] [evidence TAS]; nucleotide binding [goid 166] [evidence IEA]; ATP binding [goid 5524] [evidence IEA]; protein binding [goid 5515] [pmid 12029088] [evidence IPI]
3830092	RGS10	Homo sapiens regulator of G-protein signaling 10 (RGS10), transcript variant 1, mRNA.	NM_001005339.1	5.31582	3.24409e-08	6.67864e-06	8.36483		negative regulation of signal transduction [goid 9968] [evidence IEA]	signal transducer activity [goid 4871] [evidence IEA]
3370128	TNFSF15	Homo sapiens tumor necrosis factor (ligand) superfamily, member 15 (TNFSF15), mRNA.	NM_005118.2	5.3155	2.04071e-08	4.81892e-06	7.12022	plasma membrane [goid 5886] [pmid 11911831] [evidence IDA]; integral to plasma membrane [goid 5887] [pmid 9872942] [evidence TAS]; membrane [goid 16020] [evidence IEA]; extracellular space [goid 5615] [evidence IEA]; soluble fraction [goid 5625] [evidence NR ]	immune response [goid 6955] [evidence IEA]; negative regulation of endothelial cell proliferation [goid 1937] [pmid 12345] [evidence IDA]; cytokine metabolism [goid 42107] [pmid 11911831] [evidence IDA]; activation of NF-kappaB-inducing kinase [goid 7250] [pmid 11911831] [evidence IDA]; caspase activation [goid 6919] [pmid 11911831] [evidence IDA]; signal transduction [goid 7165] [pmid 9872942] […	tumor necrosis factor receptor binding [goid 5164] [evidence IEA]
1240593	CFLAR	Homo sapiens CASP8 and FADD-like apoptosis regulator (CFLAR), mRNA.	NM_003879.3	5.27176	2.46643e-08	5.51379e-06	7.13029		induction of apoptosis by extracellular signals [goid 8624] [pmid 9208847] [evidence TAS]; anti-apoptosis [goid 6916] [pmid 9217161] [evidence TAS]; positive regulation of I-kappaB kinase/NF-kappaB cascade [goid 43123] [pmid 12761501] [evidence IEP]; regulation of apoptosis [goid 42981] [evidence IEA]	caspase activity [goid 30693] [evidence IEA]; signal transducer activity [goid 4871] [pmid 12761501] [evidence IEP]; protein binding [goid 5515] [pmid 11741985] [evidence IPI]
2140121	BASP1	Homo sapiens brain abundant, membrane attached signal protein 1 (BASP1), mRNA.	NM_006317.3	5.24684	9.72367e-08	1.42527e-05	6.77878	plasma membrane [goid 5886] [pmid 9749536] [evidence TAS]; cytoskeleton [goid 5856] [pmid 9749536] [evidence TAS]
1010082	HS.553301	AV737317 CB Homo sapiens cDNA clone CBCAQH03 5, mRNA sequence	AV737317	5.23396	1.44682e-06	8.71995e-05	5.27605
4280435	LST1	Homo sapiens leukocyte specific transcript 1 (LST1), transcript variant 4, mRNA.	NM_205839.1	5.20599	1.71475e-08	4.34521e-06	6.49535	integral to membrane [goid 16021] [pmid 10706707] [evidence IDA]; Golgi apparatus [goid 5794] [pmid 11478849] [evidence NAS]; membrane [goid 16020] [evidence IEA]; cytoplasm [goid 5737] [pmid 11478849] [evidence IDA]	regulation of cell shape [goid 8360] [evidence IEA]; immune response [goid 6955] [pmid 10944527] [evidence NAS]; negative regulation of lymphocyte proliferation [goid 50672] [pmid 10706707] [evidence IDA]	protein binding [goid 5515] [pmid 14667819] [evidence IPI]
430519	FAM120A	Homo sapiens family with sequence similarity 120A (FAM120A), mRNA.	NM_014612.3	5.19695	2.33396e-06	0.000122019	8.07248
380575	RPL23	Homo sapiens ribosomal protein L23 (RPL23), mRNA.	NM_000978.3	5.19665	1.00189e-07	1.44334e-05	7.80608	ribosome [goid 5840] [pmid 1874450] [evidence NAS]; intracellular [goid 5622] [evidence IEA]	protein biosynthesis [goid 6412] [evidence IEA]	structural constituent of ribosome [goid 3735] [evidence NAS]
4610681	LOC653658	PREDICTED: Homo sapiens similar to ribosomal protein S23 (LOC653658), mRNA.	XM_939687.2	5.1943	5.10852e-07	4.26417e-05	9.27108
6220202	ZADH1	Homo sapiens zinc binding alcohol dehydrogenase, domain containing 1 (ZADH1), mRNA.	NM_152444.1	5.19208	2.52456e-08	5.56858e-06	6.85344	cytoplasm [goid 5737] [evidence NAS]		zinc ion binding [goid 8270] [evidence NAS]; oxidoreductase activity [goid 16491] [evidence NAS]
6980255	LEPROT	Homo sapiens leptin receptor overlapping transcript (LEPROT), mRNA.	NM_017526.2	5.19013	1.62777e-07	1.9798e-05	7.41199	integral to plasma membrane [goid 5887] [evidence NAS]; membrane [goid 16020] [evidence IEA]
110685	SYK	Homo sapiens spleen tyrosine kinase (SYK), mRNA.	NM_003177.3	5.18128	4.1055e-08	7.79423e-06	6.47056	cytoplasm [goid 5737] [evidence IEA]	protein amino acid phosphorylation [goid 6468] [pmid 8163536] [evidence TAS]; protein complex assembly [goid 6461] [pmid 8163536] [evidence TAS]; integrin-mediated signaling pathway [goid 7229] [pmid 12885943] [evidence NAS]; leukocyte adhesion [goid 7159] [pmid 12885943] [evidence IDA]; cell proliferation [goid 8283] [pmid 10963601] [evidence TAS]; intracellular signaling cascade [goid 7242] [ev…	transferase activity [goid 16740] [evidence IEA]; non-membrane spanning protein tyrosine kinase activity [goid 4715] [evidence IEA]; ATP binding [goid 5524] [evidence IEA]; protein binding [goid 5515] [pmid 8627166] [evidence IPI]; integrin binding [goid 5178] [pmid 12885943] [evidence IPI]; nucleotide binding [goid 166] [evidence IEA]
4890093	BRP44L	Homo sapiens brain protein 44-like (BRP44L), mRNA.	NM_016098.1	5.17786	1.13264e-06	7.41719e-05	7.81504
3420020	SNAPC1	Homo sapiens small nuclear RNA activating complex, polypeptide 1, 43kDa (SNAPC1), mRNA.	NM_003082.2	5.16925	9.17163e-09	2.92651e-06	6.96868	nucleus [goid 5634] [evidence IEA]	transcription from RNA polymerase III promoter [goid 6383] [evidence NR ]; regulation of transcription, DNA-dependent [goid 6355] [evidence IEA]; transcription [goid 6350] [evidence IEA]; transcription from RNA polymerase II promoter [goid 6366] [evidence NR ]	DNA binding [goid 3677] [evidence IEA]
2760519	CKLF	Homo sapiens chemokine-like factor (CKLF), transcript variant 6, mRNA.	NM_001040139.1	5.13607	2.16372e-07	2.40378e-05	7.46221	extracellular space [goid 5615] [evidence IEA]; membrane [goid 16020] [evidence IEA]; extracellular region [goid 5576] [pmid 11415443] [evidence IDA]; integral to membrane [goid 16021] [pmid 11415443] [evidence IDA]	secretory pathway [goid 45045] [pmid 11415443] [evidence IDA]; neutrophil chemotaxis [goid 30593] [pmid 11415443] [evidence IDA]; cell proliferation [goid 8283] [pmid 11415443] [evidence IDA]; chemotaxis [goid 6935] [evidence IEA]; lymphocyte chemotaxis [goid 48247] [pmid 11415443] [evidence IDA]; macrophage chemotaxis [goid 48246] [pmid 11415443] [evidence IDA]	chemokine activity [goid 8009] [pmid 11415443] [evidence IDA]
5870048	LOC653489	PREDICTED: Homo sapiens similar to Ran-binding protein 2 (RanBP2) (Nuclear pore complex protein Nup358) (Nucleoporin Nup358) (358 kDa nucleoporin) (P270), transcript variant 7 (LOC653489), mRNA.	XM_934113.1	5.12831	2.09508e-07	2.35773e-05	8.85691
4050541	HMGN2	Homo sapiens high-mobility group nucleosomal binding domain 2 (HMGN2), mRNA.	NM_005517.2	5.10533	7.91462e-06	0.000290492	6.95705	chromatin [goid 785] [evidence IEA]; nucleus [goid 5634] [evidence NAS]	regulation of transcription, DNA-dependent [goid 6355] [evidence NAS]; establishment and/or maintenance of chromatin architecture [goid 6325] [evidence NAS]	DNA binding [goid 3677] [evidence NAS]
6450543	CST3	Homo sapiens cystatin C (CST3), mRNA.	NM_000099.2	5.08681	8.26494e-06	0.000299371	8.87382			protein homodimerization activity [goid 42803] [pmid 15603510] [evidence TAS]; cysteine protease inhibitor activity [goid 4869] [pmid 15603510] [evidence TAS]
7650333	PSAP	Homo sapiens prosaposin (variant Gaucher disease and variant metachromatic leukodystrophy) (PSAP), transcript variant 2, mRNA.	NM_001042465.1	5.08066	1.86367e-07	2.18502e-05	10.211	lysosome [goid 5764] [evidence IEA]; extracellular space [goid 5615] [pmid 1454804] [evidence TAS]; integral to membrane [goid 16021] [pmid 1454804] [evidence TAS]	sphingolipid metabolism [goid 6665] [evidence IEA]; lipid transport [goid 6869] [pmid 1454804] [evidence TAS]; glycosphingolipid metabolism [goid 6687] [pmid 1454804] [evidence TAS]; lipid metabolism [goid 6629] [evidence IEA]; lysosome organization and biogenesis [goid 7040] [evidence IEA]	alpha-galactosidase activity [goid 4557] [evidence IEA]; beta-galactosidase activity [goid 4565] [evidence IEA]; galactosylceramidase activity [goid 4336] [evidence IEA]; cerebroside-sulfatase activity [goid 4098] [evidence IEA]; glucosylceramidase activity [goid 4348] [evidence IEA]; enzyme activator activity [goid 8047] [pmid 2717620] [evidence TAS]; sphingomyelin phosphodiesterase activity [go…
6650242	IFITM3	Homo sapiens interferon induced transmembrane protein 3 (1-8U) (IFITM3), mRNA.	NM_021034.2	5.07999	2.18317e-07	2.41589e-05	7.08498	plasma membrane [goid 5886] [pmid 11256614] [evidence IDA]; integral to membrane [goid 16021] [evidence IEA]	immune response [goid 6955] [pmid 1906403] [evidence TAS]; response to biotic stimulus [goid 9607] [evidence IEA]
4540176	EVI5	Homo sapiens ecotropic viral integration site 5 (EVI5), mRNA.	NM_005665.4	5.06622	6.11416e-08	1.03337e-05	7.3713		cell proliferation [goid 8283] [pmid 9618176] [evidence TAS]; development [goid 7275] [pmid 9618176] [evidence TAS]	protein binding [goid 5515] [pmid 9618176] [evidence TAS]
6370270	GJC1	Homo sapiens gap junction protein, gamma 1, 45kDa (GJC1), transcript variant 1, mRNA.	NM_005497.3	5.05789	6.3977e-09	2.35959e-06	11.4406	integral to membrane [goid 16021] [evidence IEA]; membrane [goid 16020] [evidence IEA]; connexon complex [goid 5922] [evidence IEA]	transport [goid 6810] [pmid 7966354] [evidence NAS]; muscle contraction [goid 6936] [pmid 7966354] [evidence TAS]; intercellular junction assembly [goid 7043] [pmid 7966354] [evidence TAS]; cell communication [goid 7154] [evidence IEA]	connexon channel activity [goid 15285] [pmid 7966354] [evidence TAS]
2190128	RAB32	Homo sapiens RAB32, member RAS oncogene family (RAB32), mRNA.	NM_006834.2	5.0563	2.07579e-05	0.000578289	6.96196	mitochondrion [goid 5739] [evidence IEA]	protein transport [goid 15031] [evidence IEA]; small GTPase mediated signal transduction [goid 7264] [evidence IEA]	nucleotide binding [goid 166] [evidence IEA]; GTP binding [goid 5525] [evidence IEA]
3180746	PLDN	Homo sapiens pallidin homolog (mouse) (PLDN), mRNA.	NM_012388.2	4.99344	5.25744e-07	4.36195e-05	7.72566	membrane [goid 16020] [evidence IEA]	synaptic vesicle docking during exocytosis [goid 16081] [pmid 10610180] [evidence NAS]	syntaxin-13 binding [goid 30349] [pmid 10610180] [evidence TAS]
6060577	FAM40B	Homo sapiens family with sequence similarity 40, member B (FAM40B), mRNA.	NM_020704.1	4.98389	6.45598e-08	1.06448e-05	7.2294
780041	LAMP2	Homo sapiens lysosomal-associated membrane protein 2 (LAMP2), transcript variant LAMP2B, mRNA.	NM_013995.1	4.98371	1.47647e-07	1.86752e-05	7.32104
770494	TSC22D3	Homo sapiens TSC22 domain family, member 3 (TSC22D3), transcript variant 2, mRNA.	NM_004089.3	4.96118	4.61017e-08	8.49296e-06	6.3942		regulation of transcription, DNA-dependent [goid 6355] [pmid 8982256] [evidence TAS]	transcription factor activity [goid 3700] [pmid 8982256] [evidence TAS]
3360273	DKFZP434K191	Homo sapiens hypothetical protein DKFZp434K191 (DKFZp434K191), mRNA.	NM_001029950.1	4.95089	2.06498e-07	2.33392e-05	7.29742
7210717	FGD2	Homo sapiens FYVE, RhoGEF and PH domain containing 2 (FGD2), mRNA.	NM_173558.2	4.93871	4.41522e-05	0.000990351	7.19122	lamellipodium [goid 30027] [evidence ISS]; ruffle [goid 1726] [evidence ISS]; cytoskeleton [goid 5856] [evidence IEA]; Golgi apparatus [goid 5794] [evidence ISS]; cytoplasm [goid 5737] [evidence ISS]; intracellular [goid 5622] [evidence IEA]	regulation of Cdc42 GTPase activity [goid 43088] [evidence ISS]; filopodium formation [goid 46847] [evidence ISS]; regulation of cell shape [goid 8360] [evidence ISS]; regulation of Rho protein signal transduction [goid 35023] [evidence IEA]; actin cytoskeleton organization and biogenesis [goid 30036] [evidence ISS]; cytoskeleton organization and biogenesis [goid 7010] [evidence ISS]	protein binding [goid 5515] [evidence ISS]; small GTPase binding [goid 31267] [evidence ISS]; Rho guanyl-nucleotide exchange factor activity [goid 5089] [evidence IEA]; zinc ion binding [goid 8270] [evidence IEA]; metal ion binding [goid 46872] [evidence IEA]
2970747	DEFA3	Homo sapiens defensin, alpha 3, neutrophil-specific (DEFA3), mRNA.	NM_005217.2	4.9094	1.17905e-07	1.61037e-05	5.51702	extracellular region [goid 5576] [evidence IEA]	xenobiotic metabolism [goid 6805] [evidence IEA]; response to virus [goid 9615] [evidence IEA]
1820632	PTGS2	Homo sapiens prostaglandin-endoperoxide synthase 2 (prostaglandin G/H synthase and cyclooxygenase) (PTGS2), mRNA.	NM_000963.1	4.90356	7.60747e-09	2.58225e-06	5.93005	nucleus [goid 5634] [evidence ISS]; membrane [goid 16020] [evidence IEA]; cytoplasm [goid 5737] [pmid 14511332] [evidence IDA]	physiological process [goid 7582] [pmid 9630216] [evidence TAS]; cell motility [goid 6928] [pmid 9630216] [evidence TAS]; fatty acid biosynthesis [goid 6633] [evidence IEA]; keratinocyte differentiation [goid 30216] [evidence ISS]; regulation of inflammatory response [goid 50727] [pmid 14511332] [evidence NAS]; cyclooxygenase pathway [goid 19371] [pmid 14511332] [evidence NAS]	oxidoreductase activity [goid 16491] [evidence IEA]; oxidoreductase activity, acting on single donors with incorporation of molecular oxygen, incorporation of two atoms of oxygen [goid 16702] [evidence IEA]; metal ion binding [goid 46872] [evidence IEA]; iron ion binding [goid 5506] [evidence IEA]; prostaglandin-endoperoxide synthase activity [goid 4666] [pmid 14511332] [evidence NAS]; peroxidase…
830673	LOC642947	Homo sapiens hypothetical protein LOC642947 (LOC642947), mRNA.	NM_001039895.1	4.89254	4.45346e-08	8.26275e-06	11.513
5570070	PLA2G2D	Homo sapiens phospholipase A2, group IID (PLA2G2D), mRNA.	NM_012400.2	4.89071	9.79944e-09	3.052e-06	6.63148	extracellular region [goid 5576] [pmid 10455175] [evidence TAS]	lipid catabolism [goid 16042] [evidence IEA]; inflammatory response [goid 6954] [pmid 10455175] [evidence TAS]; phospholipid metabolism [goid 6644] [pmid 10455175] [evidence TAS]	phospholipase A2 activity [goid 4623] [pmid 10455175] [evidence TAS]; hydrolase activity [goid 16787] [evidence IEA]; calcium ion binding [goid 5509] [evidence IEA]
4890672	AHR	Homo sapiens aryl hydrocarbon receptor (AHR), mRNA.	NM_001621.2	4.88985	4.99298e-08	9.03378e-06	10.4248	nucleus [goid 5634] [pmid 10395741] [evidence IDA]	apoptosis [goid 6915] [pmid 12213388] [evidence TAS]; regulation of transcription, DNA-dependent [goid 6355] [pmid 10395741] [evidence IDA]; signal transduction [goid 7165] [evidence IEA]; cell cycle [goid 7049] [pmid 12213388] [evidence TAS]; response to stress [goid 6950] [pmid 7961644] [evidence IDA]; transcription from RNA polymerase II promoter [goid 6366] [pmid 10395741] [evidence IDA]; res…	protein binding [goid 5515] [pmid 10395741] [evidence IPI]; ligand-dependent nuclear receptor activity [goid 4879] [pmid 10395741] [evidence IDA]; transcription factor activity [goid 3700] [pmid 11782478] [evidence IDA]
630377	RHOA	Homo sapiens ras homolog gene family, member A (RHOA), mRNA.	NM_001664.2	4.85392	7.28122e-09	2.52207e-06	9.26637	cytoskeleton [goid 5856] [evidence IEA]; membrane [goid 16020] [evidence IEA]; intracellular [goid 5622] [evidence IEA]	Rho protein signal transduction [goid 7266] [pmid 10436159] [evidence TAS]; positive regulation of NF-kappaB import into nucleus [goid 42346] [pmid 12761501] [evidence NAS]; actin cytoskeleton organization and biogenesis [goid 30036] [pmid 10436159] [evidence TAS]; positive regulation of I-kappaB kinase/NF-kappaB cascade [goid 43123] [pmid 12761501] [evidence IEP]; small GTPase mediated signal tr…	GTPase activity [goid 3924] [pmid 10436159] [evidence TAS]; nucleotide binding [goid 166] [evidence IEA]; magnesium ion binding [goid 287] [evidence IEA]; signal transducer activity [goid 4871] [pmid 12761501] [evidence IEP]; GTP binding [goid 5525] [evidence IEA]; protein binding [goid 5515] [pmid 12879077] [evidence IPI]
6560164	RPS3A	Homo sapiens ribosomal protein S3A (RPS3A), mRNA.	NM_001006.3	4.83377	4.72138e-07	4.05571e-05	10.3786	nucleus [goid 5634] [evidence ISS]; ribosome [goid 5840] [evidence ISS]; cytosol [goid 5829] [evidence ISS]; intracellular [goid 5622] [evidence IEA]; cytosolic small ribosomal subunit (sensu Eukaryota) [goid 5843] [pmid 15883184] [evidence IDA]	induction of apoptosis [goid 6917] [pmid 9566973] [evidence IMP]; translational initiation [goid 6413] [pmid 9566973] [evidence TAS]; protein biosynthesis [goid 6412] [pmid 8877097] [evidence IMP]	structural constituent of ribosome [goid 3735] [pmid 15883184] [evidence IDA]; protein binding [goid 5515] [evidence ISS]
1340358	CREB1	Homo sapiens cAMP responsive element binding protein 1 (CREB1), transcript variant A, mRNA.	NM_004379.2	4.82109	5.17544e-08	9.26272e-06	11.5608	nucleus [goid 5634] [pmid 10909971] [evidence TAS]	regulation of transcription, DNA-dependent [goid 6355] [evidence IEA]; signal transduction [goid 7165] [pmid 2974179] [evidence TAS]	transcription cofactor activity [goid 3712] [pmid 8552098] [evidence TAS]; protein dimerization activity [goid 46983] [evidence IEA]; sequence-specific DNA binding [goid 43565] [evidence IEA]; transcription factor activity [goid 3700] [pmid 10909971] [evidence TAS]
6100615	CD93	Homo sapiens CD93 molecule (CD93), mRNA.	NM_012072.3	4.81633	8.81621e-07	6.25985e-05	6.52299	plasma membrane [goid 5886] [pmid 11256614] [evidence IDA]; integral to membrane [goid 16021] [pmid 9047234] [evidence IC ]	phagocytosis [goid 6909] [pmid 11781389] [evidence NAS]; cell-cell adhesion [goid 16337] [pmid 11994479] [evidence IDA]; macrophage activation [goid 42116] [pmid 9047234] [evidence NAS]	complement component C1q binding [goid 1849] [pmid 11781389] [evidence IDA]; receptor activity [goid 4872] [pmid 9047234] [evidence NAS]; sugar binding [goid 5529] [evidence IEA]; calcium ion binding [goid 5509] [evidence IEA]; protein binding [goid 5515] [pmid 15819698] [evidence IPI]
130717	ARPC1B	Homo sapiens actin related protein 2/3 complex, subunit 1B, 41kDa (ARPC1B), mRNA.	NM_005720.2	4.80204	1.09791e-07	1.53636e-05	6.06423	Arp2/3 protein complex [goid 5885] [pmid 9230079] [evidence TAS]; membrane [goid 16020] [evidence IEA]	cell motility [goid 6928] [pmid 9230079] [evidence TAS]; cell adhesion [goid 7155] [evidence IEA]	structural constituent of cytoskeleton [goid 5200] [pmid 9230079] [evidence TAS]
6560376	RPS26L1	Homo sapiens ribosomal protein S26-like 1 (RPS26L1) on chromosome X.	NR_002309.1	4.79209	1.98661e-05	0.000560905	12.0252
2900307	SLC35E1	Homo sapiens solute carrier family 35, member E1 (SLC35E1), mRNA.	NM_024881.3	4.77506	2.35213e-06	0.000122723	7.87503	membrane [goid 16020] [evidence IEA]; integral to membrane [goid 16021] [evidence IEA]	transport [goid 6810] [evidence IEA]
6940719	PAPOLA	Homo sapiens poly(A) polymerase alpha (PAPOLA), mRNA.	NM_032632.3	4.77283	5.28234e-06	0.000216469	6.85003	nucleus [goid 5634] [pmid 8302877] [evidence TAS]; cytoplasm [goid 5737] [pmid 8302877] [evidence TAS]	transcription [goid 6350] [evidence IEA]; mRNA processing [goid 6397] [evidence IEA]	transferase activity [goid 16740] [evidence IEA]; RNA binding [goid 3723] [evidence NAS]; polynucleotide adenylyltransferase activity [goid 4652] [evidence IEA]
2070746	RBX1	Homo sapiens ring-box 1 (RBX1), mRNA.	NM_014248.2	4.76937	4.96421e-07	4.19408e-05	7.34245	nucleus [goid 5634] [evidence IEA]	ubiquitin cycle [goid 6512] [evidence IEA]	zinc ion binding [goid 8270] [evidence IEA]; metal ion binding [goid 46872] [evidence IEA]; protein binding [goid 5515] [pmid 12504026] [evidence IPI]
5290474	SMARCA2	Homo sapiens SWI/SNF related, matrix associated, actin dependent regulator of chromatin, subfamily a, member 2 (SMARCA2), transcript variant 1, mRNA.	NM_003070.3	4.7449	2.92383e-07	2.98103e-05	7.39485	nucleus [goid 5634] [evidence IEA]; nucleoplasm [goid 5654] [pmid 8670841] [evidence TAS]	transcription [goid 6350] [evidence IEA]; regulation of transcription from RNA polymerase II promoter [goid 6357] [pmid 8223438] [evidence TAS]	transcription coactivator activity [goid 3713] [pmid 8223438] [evidence TAS]; hydrolase activity [goid 16787] [evidence IEA]; nucleotide binding [goid 166] [evidence IEA]; helicase activity [goid 4386] [pmid 8223438] [evidence TAS]; DNA binding [goid 3677] [evidence IEA]; ATP binding [goid 5524] [evidence IEA]; protein binding [goid 5515] [pmid 12200431] [evidence IPI]
840168	CYBB	Homo sapiens cytochrome b-245, beta polypeptide (chronic granulomatous disease) (CYBB), mRNA.	NM_000397.2	4.74224	1.55111e-07	1.92119e-05	5.87282	integral to plasma membrane [goid 5887] [pmid 15233623] [evidence IDA]; membrane [goid 16020] [evidence IEA]	ion transport [goid 6811] [evidence IEA]; antimicrobial humoral response (sensu Vertebrata) [goid 19735] [pmid 7719350] [evidence TAS]; inflammatory response [goid 6954] [pmid 7719350] [evidence TAS]; electron transport [goid 6118] [evidence IEA]	oxidoreductase activity [goid 16491] [evidence IEA]; voltage-gated ion channel activity [goid 5244] [evidence IEA]; metal ion binding [goid 46872] [evidence IEA]; iron ion binding [goid 5506] [evidence IEA]; FAD binding [goid 50660] [evidence IEA]
1580725	NUBPL	Homo sapiens nucleotide binding protein-like (NUBPL), mRNA.	NM_025152.1	4.72454	3.88036e-07	3.58876e-05	8.75448			ATP binding [goid 5524] [evidence IEA]; nucleotide binding [goid 166] [evidence IEA]
2600619	ARPC4	Homo sapiens actin related protein 2/3 complex, subunit 4, 20kDa (ARPC4), transcript variant 3, mRNA.	NM_001024960.1	4.70497	5.01701e-07	4.22147e-05	7.14664	Arp2/3 protein complex [goid 5885] [pmid 9230079] [evidence TAS]; cytoskeleton [goid 5856] [evidence IEA]	actin nucleation [goid 45010] [pmid 11162547] [evidence TAS]; actin filament polymerization [goid 30041] [evidence IEA]	actin filament binding [goid 51015] [pmid 11162547] [evidence TAS]; protein binding, bridging [goid 30674] [pmid 11162547] [evidence TAS]; structural constituent of cytoskeleton [goid 5200] [pmid 9230079] [evidence TAS]
3400692	TPM3	Homo sapiens tropomyosin 3 (TPM3), transcript variant 1, mRNA.	NM_152263.2	4.70255	1.91284e-06	0.000105899	6.59837	cytoskeleton [goid 5856] [pmid 3418707] [evidence NAS]; muscle thin filament tropomyosin [goid 5862] [pmid 3018581] [evidence TAS]	regulation of muscle contraction [goid 6937] [evidence NAS]	actin binding [goid 3779] [evidence IEA]
4810020	PLEK	Homo sapiens pleckstrin (PLEK), mRNA.	NM_002664.1	4.69484	4.39341e-07	3.87962e-05	8.40064		intracellular signaling cascade [goid 7242] [evidence IEA]	calcium ion binding [goid 5509] [pmid 2897630] [evidence TAS]
6860164	CLEC1B	Homo sapiens C-type lectin domain family 1, member B (CLEC1B), transcript variant 1, mRNA.	NM_016509.3	4.67353	3.40222e-05	0.000826937	6.5269	integral to plasma membrane [goid 5887] [pmid 10671229] [evidence TAS]	defense response [goid 6952] [pmid 10671229] [evidence TAS]; cell surface receptor linked signal transduction [goid 7166] [pmid 10671229] [evidence TAS]	sugar binding [goid 5529] [evidence IEA]; transmembrane receptor activity [goid 4888] [pmid 10671229] [evidence TAS]
1430170	FGL2	Homo sapiens fibrinogen-like 2 (FGL2), mRNA.	NM_006682.1	4.64757	8.8478e-08	1.34898e-05	6.31926	fibrinogen complex [goid 5577] [pmid 7642106] [evidence TAS]
4860563	NDUFAB1	Homo sapiens NADH dehydrogenase (ubiquinone) 1, alpha/beta subcomplex, 1, 8kDa (NDUFAB1), mRNA.	NM_005003.2	4.63907	4.74893e-07	4.06405e-05	7.78027	membrane fraction [goid 5624] [evidence NR ]; mitochondrion [goid 5739] [evidence IEA]	fatty acid biosynthesis [goid 6633] [evidence IEA]	oxidoreductase activity [goid 16491] [evidence IEA]; NADH dehydrogenase (ubiquinone) activity [goid 8137] [pmid 1907568] [evidence TAS]; phosphopantetheine binding [goid 31177] [evidence IEA]; acyl carrier activity [goid 36] [evidence IEA]; cofactor binding [goid 48037] [evidence IEA]
6270307	LOC644934	PREDICTED: Homo sapiens similar to 40S ribosomal protein S26, transcript variant 1 (LOC644934), mRNA.	XM_930344.2	4.63508	7.31e-05	0.00141551	9.31725
5890414	FYB	Homo sapiens FYN binding protein (FYB-120/130) (FYB), transcript variant 1, mRNA.	NM_001465.3	4.63057	5.95136e-06	0.000236062	8.38996	nucleus [goid 5634] [pmid 9207119] [evidence TAS]; actin cytoskeleton [goid 15629] [pmid 10747096] [evidence TAS]	protein kinase cascade [goid 7243] [pmid 9207119] [evidence TAS]; immune response [goid 6955] [pmid 9207119] [evidence TAS]; protein amino acid phosphorylation [goid 6468] [pmid 9207119] [evidence TAS]; signal transduction [goid 7165] [pmid 9207119] [evidence TAS]	receptor binding [goid 5102] [pmid 10747096] [evidence TAS]; protein binding [goid 5515] [pmid 9207119] [evidence TAS]
2120079	EIF2AK2	Homo sapiens eukaryotic translation initiation factor 2-alpha kinase 2 (EIF2AK2), mRNA.	NM_002759.1	4.62985	3.87728e-07	3.58831e-05	7.37371	intracellular [goid 5622] [evidence IEA]	immune response [goid 6955] [evidence IEA]; apoptosis [goid 6915] [evidence NR ]; regulation of transcription, DNA-dependent [goid 6355] [evidence NR ]; cell cycle [goid 7049] [evidence NR ]; response to virus [goid 9615] [evidence IEA]; negative regulation of cell proliferation [goid 8285] [pmid 1351683] [evidence TAS]; protein amino acid phosphorylation [goid 6468] [pmid 1695551] [evidence TAS]	transferase activity [goid 16740] [evidence IEA]; eukaryotic translation initiation factor 2alpha kinase activity [goid 4694] [pmid 10866685] [evidence TAS]; ATP binding [goid 5524] [evidence IEA]; protein serine/threonine kinase activity [goid 4674] [evidence IEA]; double-stranded RNA binding [goid 3725] [pmid 1351683] [evidence TAS]; protein binding [goid 5515] [pmid 8576172] [evidence IPI]; nu…
830326	LOC400721	PREDICTED: Homo sapiens similar to Zinc finger protein 418 (LOC400721), mRNA.	XR_018616.1	4.62516	8.07738e-07	5.8961e-05	12.083
4150053	YBX1	Homo sapiens Y box binding protein 1 (YBX1), mRNA.	NM_004559.3	4.61563	1.30654e-06	8.1439e-05	8.06316	nucleus [goid 5634] [evidence NAS]	transcription [goid 6350] [evidence IEA]; regulation of transcription, DNA-dependent [goid 6355] [evidence NAS]; nuclear mRNA splicing, via spliceosome [goid 398] [evidence IEA]	RNA binding [goid 3723] [evidence NAS]; transcriptional repressor activity [goid 16564] [evidence NAS]; DNA binding [goid 3677] [pmid 2977358] [evidence TAS]; protein binding [goid 5515] [pmid 15229244] [evidence IPI]
1770504	HLA-DRB3	Homo sapiens major histocompatibility complex, class II, DR beta 3 (HLA-DRB3), mRNA.	NM_022555.3	4.6022	1.19052e-06	7.63762e-05	5.70922	integral to plasma membrane [goid 5887] [evidence NR ]; membrane [goid 16020] [evidence NAS]; integral to membrane [goid 16021] [evidence IEA]	immune response [goid 6955] [evidence NAS]; signal transduction [goid 7165] [pmid 8775462] [evidence NAS]	MHC class II receptor activity [goid 45012] [evidence NAS]
5820358	PDSS2	Homo sapiens prenyl (decaprenyl) diphosphate synthase, subunit 2 (PDSS2), mRNA.	NM_020381.2	4.59104	1.57937e-07	1.94267e-05	8.34208		isoprenoid biosynthesis [goid 8299] [evidence IEA]; ubiquinone biosynthesis [goid 6744] [evidence IEA]	transferase activity [goid 16740] [evidence IEA]
1510440	RPA1	Homo sapiens replication protein A1, 70kDa (RPA1), mRNA.	NM_002945.2	4.59062	1.08685e-07	1.5244e-05	8.01187
2630379	ZNF69	Homo sapiens zinc finger protein 69 (ZNF69), mRNA.	NM_021915.1	4.57285	1.35836e-05	0.000425092	8.52348	nucleus [goid 5634] [evidence NAS]; intracellular [goid 5622] [evidence IEA]	transcription [goid 6350] [evidence IEA]; regulation of transcription, DNA-dependent [goid 6355] [evidence NAS]	transcription factor activity [goid 3700] [evidence NAS]; zinc ion binding [goid 8270] [evidence IEA]; metal ion binding [goid 46872] [evidence IEA]; nucleic acid binding [goid 3676] [evidence IEA]
5890242	SH3BGRL	Homo sapiens SH3 domain binding glutamic acid-rich protein like (SH3BGRL), mRNA.	NM_003022.1	4.55216	9.36591e-09	2.95742e-06	7.61691	nucleus [goid 5634] [pmid 16130169] [evidence TAS]; cytoplasm [goid 5737] [pmid 16130169] [evidence TAS]		SH3/SH2 adaptor activity [goid 5070] [pmid 9642120] [evidence TAS]
2230296	ORC6L	Homo sapiens origin recognition complex, subunit 6 like (yeast) (ORC6L), mRNA.	NM_014321.2	4.53479	4.7875e-07	4.08903e-05	12.3684	nuclear origin of replication recognition complex [goid 5664] [evidence IEA]; nucleus [goid 5634] [evidence IEA]	DNA replication [goid 6260] [evidence IEA]	DNA binding [goid 3677] [evidence IEA]; protein binding [goid 5515] [pmid 15232106] [evidence IPI]
7570411	NFS1	Homo sapiens NFS1 nitrogen fixation 1 homolog (S. cerevisiae) (NFS1), nuclear gene encoding mitochondrial protein, mRNA.	NM_021100.3	4.5195	5.10916e-07	4.26417e-05	8.56818	nucleus [goid 5634] [pmid 11256614] [evidence IDA]; mitochondrion [goid 5739] [pmid 9885568] [evidence TAS]; cytosol [goid 5829] [pmid 9885568] [evidence TAS]	sulfur amino acid metabolism [goid 96] [pmid 9885568] [evidence TAS]; metabolism [goid 8152] [evidence IEA]; protein complex assembly [goid 6461] [pmid 9885568] [evidence TAS]	cysteine desulfurase activity [goid 31071] [evidence IEA]; transferase activity [goid 16740] [evidence IEA]; transaminase activity [goid 8483] [evidence IEA]
2650035	PADI4	Homo sapiens peptidyl arginine deiminase, type IV (PADI4), mRNA.	NM_012387.1	4.51891	1.06201e-06	7.13737e-05	6.80988	nucleus [goid 5634] [evidence IEA]	chromatin modification [goid 16568] [evidence IEA]; transcription [goid 6350] [evidence IEA]; regulation of transcription, DNA-dependent [goid 6355] [evidence IEA]; protein modification [goid 6464] [pmid 10488123] [evidence TAS]	protein-arginine deiminase activity [goid 4668] [pmid 10488123] [evidence TAS]; hydrolase activity [goid 16787] [evidence IEA]; calcium ion binding [goid 5509] [evidence IEA]
830553	NPTN	Homo sapiens neuroplastin (NPTN), transcript variant alpha, mRNA.	NM_017455.2	4.51443	2.65094e-06	0.000133587	8.45677	integral to membrane [goid 16021] [evidence IEA]; postsynaptic membrane [goid 45211] [evidence ISS]; presynaptic membrane [goid 42734] [evidence ISS]; integral to membrane of membrane fraction [goid 299] [evidence ISS]	positive regulation of long-term neuronal synaptic plasticity [goid 48170] [evidence ISS]; homophilic cell adhesion [goid 7156] [evidence ISS]; regulation of cell adhesion [goid 30155] [evidence ISS]	cell adhesion molecule binding [goid 50839] [evidence ISS]
870338	EGR1	Homo sapiens early growth response 1 (EGR1), mRNA.	NM_001964.2	4.4952	0.000416582	0.00488981	8.22371	nucleus [goid 5634] [evidence IEA]; intracellular [goid 5622] [evidence IEA]	regulation of transcription, DNA-dependent [goid 6355] [evidence IEA]; transcription [goid 6350] [evidence IEA]	zinc ion binding [goid 8270] [evidence IEA]; metal ion binding [goid 46872] [evidence IEA]; transcription factor activity [goid 3700] [pmid 3127059] [evidence TAS]
3940026	HEBP2	Homo sapiens heme binding protein 2 (HEBP2), mRNA.	NM_014320.2	4.4926	1.19968e-06	7.67207e-05	6.67417
4250753	TSPAN33	Homo sapiens tetraspanin 33 (TSPAN33), mRNA.	NM_178562.2	4.48856	1.66122e-05	0.000492383	6.01378	integral to membrane [goid 16021] [evidence IEA]
5050753	EIF2AK4	Homo sapiens eukaryotic translation initiation factor 2 alpha kinase 4 (EIF2AK4), mRNA.	NM_001013703.2	4.48667	3.69191e-07	3.46728e-05	6.88616	cytosolic ribosome (sensu Eukaryota) [goid 5830] [evidence ISS]; intracellular [goid 5622] [evidence NAS]	regulation of translational initiation [goid 6446] [evidence ISS]; protein biosynthesis [goid 6412] [evidence IEA]; tRNA aminoacylation for protein translation [goid 6418] [evidence IEA]; protein amino acid phosphorylation [goid 6468] [evidence ISS]	transferase activity [goid 16740] [evidence IEA]; nucleotide binding [goid 166] [evidence IEA]; eukaryotic translation initiation factor 2alpha kinase activity [goid 4694] [pmid 10504407] [evidence ISS]; ATP binding [goid 5524] [evidence IEA]
3130220	TMEM158	Homo sapiens transmembrane protein 158 (TMEM158), mRNA.	NM_015444.2	4.47776	6.33177e-06	0.000246238	6.68333
1090646	FAM119A	Homo sapiens family with sequence similarity 119, member A (FAM119A), mRNA.	NM_145280.3	4.4776	4.25356e-07	3.80589e-05	9.47628
3420328	HSD17B7	Homo sapiens hydroxysteroid (17-beta) dehydrogenase 7 (HSD17B7), mRNA.	NM_016371.2	4.47759	7.38731e-08	1.17344e-05	10.0612	membrane [goid 16020] [evidence IEA]; integral to membrane [goid 16021] [evidence IEA]	metabolism [goid 8152] [evidence IEA]; steroid biosynthesis [goid 6694] [evidence IEA]	oxidoreductase activity [goid 16491] [evidence IEA]; 3-keto-steroid reductase activity [goid 50576] [evidence IEA]; estradiol 17-beta-dehydrogenase activity [goid 4303] [pmid 10544267] [evidence TAS]
1740767	C11ORF63	Homo sapiens chromosome 11 open reading frame 63 (C11orf63), transcript variant 2, mRNA.	NM_199124.1	4.47456	1.0223e-06	6.97601e-05	6.76423
6900437	FLJ40722	PREDICTED: Homo sapiens hypothetical protein FLJ40722, transcript variant 3 (FLJ40722), mRNA.	XM_942096.1	4.46846	3.23156e-08	6.66793e-06	7.42196
2900079	LOC647389	PREDICTED: Homo sapiens hypothetical protein LOC647389 (LOC647389), mRNA.	XM_936461.1	4.46468	1.21413e-06	7.74544e-05	7.39153
2760156	FAM63A	Homo sapiens family with sequence similarity 63, member A (FAM63A), transcript variant 1, mRNA.	NM_018379.3	4.45896	5.81759e-07	4.67552e-05	7.21013			protein binding [goid 5515] [pmid 15231747] [evidence IPI]
5310044	NBPF20	Homo sapiens neuroblastoma breakpoint family, member 20 (NBPF20), mRNA.	NM_001037675.1	4.42485	3.35044e-05	0.000818376	10.6591
6840368	RDH11	Homo sapiens retinol dehydrogenase 11 (all-trans/9-cis/11-cis) (RDH11), mRNA.	NM_016026.2	4.41104	1.41493e-06	8.596e-05	7.58835	integral to membrane [goid 16021] [evidence IEA]; membrane [goid 16020] [evidence IEA]; endoplasmic reticulum [goid 5783] [evidence IEA]; intracellular [goid 5622] [evidence ISS]	metabolism [goid 8152] [evidence IEA]; retinol metabolism [goid 42572] [evidence ISS]; photoreceptor maintenance [goid 45494] [evidence ISS]	retinol dehydrogenase activity [goid 4745] [evidence ISS]; oxidoreductase activity [goid 16491] [evidence IEA]
5890630	MTPN	Homo sapiens myotrophin (MTPN), mRNA.	NM_145808.2	4.40675	1.19315e-07	1.62689e-05	6.47802	intracellular [goid 5622] [pmid 11256614] [evidence IDA]	cell growth [goid 16049] [pmid 12031792] [evidence NAS]; neuron differentiation [goid 30182] [pmid 12031792] [evidence NAS]; regulation of protein biosynthesis [goid 6417] [pmid 12031792] [evidence NAS]	protein binding [goid 5515] [pmid 12031792] [evidence NAS]
7320551	LYN	Homo sapiens v-yes-1 Yamaguchi sarcoma viral related oncogene homolog (LYN), mRNA.	NM_002350.1	4.34642	1.69066e-05	0.000498593	9.0569	nucleus [goid 5634] [evidence ISS]; cytoplasm [goid 5737] [evidence ISS]	response to hormone stimulus [goid 9725] [evidence ISS]; positive regulation of tyrosine phosphorylation of STAT protein [goid 42531] [evidence ISS]; intracellular signaling cascade [goid 7242] [evidence IEA]; erythrocyte differentiation [goid 30218] [evidence ISS]; hemoglobin biosynthesis [goid 42541] [evidence ISS]; protein amino acid phosphorylation [goid 6468] [pmid 3561390] [evidence TAS]; p…	receptor signaling protein tyrosine kinase activity [goid 4716] [pmid 10748115] [evidence TAS]; transferase activity [goid 16740] [evidence IEA]; nucleotide binding [goid 166] [evidence IEA]; ATP binding [goid 5524] [evidence IEA]; erythropoietin receptor binding [goid 5128] [evidence ISS]; protein binding [goid 5515] [pmid 9020138] [evidence IPI]
6400364	NR4A2	Homo sapiens nuclear receptor subfamily 4, group A, member 2 (NR4A2), transcript variant 1, mRNA.	NM_006186.2	4.34319	1.21736e-07	1.64052e-05	8.13107	nucleus [goid 5634] [pmid 7877627] [evidence TAS]	transcription [goid 6350] [evidence IEA]; antimicrobial humoral response (sensu Vertebrata) [goid 19735] [pmid 7877627] [evidence TAS]; regulation of transcription, DNA-dependent [goid 6355] [evidence IEA]; signal transduction [goid 7165] [pmid 7877627] [evidence NAS]	sequence-specific DNA binding [goid 43565] [evidence IEA]; transcription factor activity [goid 3700] [evidence IEA]; zinc ion binding [goid 8270] [evidence IEA]; metal ion binding [goid 46872] [evidence IEA]; steroid hormone receptor activity [goid 3707] [evidence IEA]
870477	LOC728358	Homo sapiens defensin, alpha 1 (LOC728358), mRNA.	NM_001042500.1	4.33553	5.08726e-07	4.2576e-05	5.4469
2900470	LOC388532	PREDICTED: Homo sapiens similar to ribosomal protein L21 (LOC388532), mRNA.	XM_939726.2	4.33292	2.30888e-05	0.000623766	9.69348
6450475	YRDC	Homo sapiens yrdC domain containing (E. coli) (YRDC), mRNA.	NM_024640.3	4.30945	5.39303e-06	0.000219426	9.09443
2680092	CD163	Homo sapiens CD163 molecule (CD163), transcript variant 2, mRNA.	NM_203416.1	4.30699	3.51231e-08	6.96331e-06	5.80261	integral to membrane [goid 16021] [evidence IEA]; membrane [goid 16020] [evidence IEA]	inflammatory response [goid 6954] [evidence IEA]; acute-phase response [goid 6953] [evidence IEA]	scavenger receptor activity [goid 5044] [evidence IEA]
3400521	LOC653086	PREDICTED: Homo sapiens similar to RAN-binding protein 2-like 1 isoform 2, transcript variant 10 (LOC653086), mRNA.	XM_930995.1	4.30395	1.87312e-05	0.000537864	9.55426
1940129	SIRPA	Homo sapiens signal-regulatory protein alpha (SIRPA), transcript variant 2, mRNA.	NM_001040023.1	4.2862	4.39758e-06	0.000190088	5.76246	plasma membrane [goid 5886] [pmid 9070220] [evidence TAS]; integral to membrane [goid 16021] [evidence IEA]	cell adhesion [goid 7155] [pmid 9070220] [evidence TAS]
510288	MFSD1	Homo sapiens major facilitator superfamily domain containing 1 (MFSD1), mRNA.	NM_022736.1	4.278	5.06275e-07	4.24213e-05	7.00043	membrane [goid 16020] [evidence IEA]; integral to membrane [goid 16021] [evidence IEA]	transport [goid 6810] [evidence IEA]	transporter activity [goid 5215] [evidence IEA]
7000398	NT5C3	Homo sapiens 5'-nucleotidase, cytosolic III (NT5C3), transcript variant 1, mRNA.	NM_001002010.1	4.27628	4.22404e-07	3.80096e-05	6.9684	endoplasmic reticulum [goid 5783] [pmid 8557639] [evidence IDA]; cytoplasm [goid 5737] [pmid 8557639] [evidence IDA]	nucleotide metabolism [goid 9117] [evidence IEA]; pyrimidine nucleoside metabolism [goid 6213] [pmid 10942414] [evidence NAS]	hydrolase activity [goid 16787] [evidence IEA]; magnesium ion binding [goid 287] [pmid 11795870] [evidence NAS]; 5'-nucleotidase activity [goid 8253] [pmid 12930399] [evidence NAS]; nucleotide binding [goid 166] [evidence IEA]; 2'-phosphotransferase activity [goid 8665] [pmid 10942414] [evidence TAS]
1240440	TXNIP	Homo sapiens thioredoxin interacting protein (TXNIP), mRNA.	NM_006472.2	4.27308	2.02687e-06	0.000110565	8.871
2600600	TFIP11	Homo sapiens tuftelin interacting protein 11 (TFIP11), transcript variant 1, mRNA.	NM_001008697.1	4.26537	9.27902e-07	6.48734e-05	6.12274	nuclear speck [goid 16607] [pmid 11256614] [evidence IDA]; nucleus [goid 5634] [evidence IEA]; intracellular [goid 5622] [evidence ISS]	extracellular matrix organization and biogenesis [goid 30198] [evidence ISS]; ossification [goid 1503] [evidence IEA]; cell differentiation [goid 30154] [evidence ISS]; secretory pathway [goid 45045] [evidence ISS]	nucleic acid binding [goid 3676] [evidence IEA]; protein binding [goid 5515] [evidence ISS]
1170609	ITIH5	Homo sapiens inter-alpha (globulin) inhibitor H5 (ITIH5), transcript variant 3, mRNA.	NM_001001851.1	4.22838	6.5801e-07	5.09083e-05	12.5972		hyaluronan metabolism [goid 30212] [evidence IEA]	serine-type endopeptidase inhibitor activity [goid 4867] [evidence IEA]
3850273	PEBP1	Homo sapiens phosphatidylethanolamine binding protein 1 (PEBP1), mRNA.	NM_002567.2	4.2248	0.000121265	0.00202586	6.64356			ATP binding [goid 5524] [evidence IEA]; serine-type endopeptidase inhibitor activity [goid 4867] [evidence IEA]; lipid binding [goid 8289] [evidence IEA]; phosphatidylethanolamine binding [goid 8429] [pmid 7637590] [evidence TAS]; nucleotide binding [goid 166] [evidence IEA]
4250327	RHOC	Homo sapiens ras homolog gene family, member C (RHOC), transcript variant 1, mRNA.	NM_175744.4	4.22298	1.93985e-06	0.000107231	7.45598	membrane [goid 16020] [evidence IEA]; intracellular [goid 5622] [evidence IEA]	positive regulation of I-kappaB kinase/NF-kappaB cascade [goid 43123] [pmid 12761501] [evidence IMP]; small GTPase mediated signal transduction [goid 7264] [evidence IEA]	signal transducer activity [goid 4871] [pmid 12761501] [evidence IMP]; GTP binding [goid 5525] [evidence IEA]; GTPase activity [goid 3924] [pmid 8468062] [evidence TAS]; nucleotide binding [goid 166] [evidence IEA]
4730086	SHCBP1	Homo sapiens SHC SH2-domain binding protein 1 (SHCBP1), mRNA.	NM_024745.2	4.22288	2.94279e-07	2.99018e-05	11.1337
7210154	BIRC3	Homo sapiens baculoviral IAP repeat-containing 3 (BIRC3), transcript variant 1, mRNA.	NM_001165.3	4.21774	2.39598e-06	0.000124193	6.02356	intracellular [goid 5622] [evidence IEA]	anti-apoptosis [goid 6916] [pmid 8552191] [evidence TAS]; regulation of apoptosis [goid 42981] [evidence IEA]; cell surface receptor linked signal transduction [goid 7166] [pmid 8548810] [evidence TAS]	zinc ion binding [goid 8270] [evidence IEA]; metal ion binding [goid 46872] [evidence IEA]; protein binding [goid 5515] [pmid 10929712] [evidence IPI]
7050019	VIM	Homo sapiens vimentin (VIM), mRNA.	NM_003380.2	4.21193	1.10923e-05	0.000366118	9.69144	cytoskeleton [goid 5856] [pmid 16130169] [evidence TAS]; intermediate filament [goid 5882] [pmid 11889032] [evidence IDA]; cytoplasm [goid 5737] [pmid 9150946] [evidence IDA]	cell motility [goid 6928] [pmid 16130169] [evidence TAS]	structural molecule activity [goid 5198] [evidence IEA]; protein binding [goid 5515] [pmid 11889032] [evidence IDA]; structural constituent of cytoskeleton [goid 5200] [pmid 11889032] [evidence IDA]
1410079	CDC26	Homo sapiens cell division cycle 26 homolog (S. cerevisiae) (CDC26), mRNA.	NM_139286.3	4.21181	1.12109e-05	0.000369231	7.78172	anaphase-promoting complex [goid 5680] [pmid 10922056] [evidence IDA]	cell division [goid 51301] [evidence IEA]
780465	SLC11A1	Homo sapiens solute carrier family 11 (proton-coupled divalent metal ion transporters), member 1 (SLC11A1), mRNA.	NM_000578.3	4.20937	5.73021e-07	4.61957e-05	6.46803	membrane fraction [goid 5624] [pmid 8537108] [evidence TAS]; integral to plasma membrane [goid 5887] [pmid 8537108] [evidence TAS]; membrane [goid 16020] [evidence IEA]	ion transport [goid 6811] [evidence IEA]; transport [goid 6810] [evidence IEA]; iron ion transport [goid 6826] [evidence IEA]	transporter activity [goid 5215] [pmid 8537108] [evidence TAS]; iron ion binding [goid 5506] [evidence IEA]
650349	RPS28	Homo sapiens ribosomal protein S28 (RPS28), mRNA.	NM_001031.4	4.20838	1.08422e-06	7.23592e-05	9.16294	intracellular [goid 5622] [evidence IEA]; cytosolic small ribosomal subunit (sensu Eukaryota) [goid 5843] [pmid 15883184] [evidence IDA]	protein biosynthesis [goid 6412] [pmid 15883184] [evidence IC ]	structural constituent of ribosome [goid 3735] [pmid 15883184] [evidence IDA]
6860647	DCLRE1C	Homo sapiens DNA cross-link repair 1C (PSO2 homolog, S. cerevisiae) (DCLRE1C), transcript variant b, mRNA.	NM_022487.2	4.19291	1.71552e-07	2.05903e-05	8.03966	nucleus [goid 5634] [evidence IEA]	immune response [goid 6955] [evidence IEA]; DNA repair [goid 6281] [evidence IEA]; DNA recombination [goid 6310] [evidence IEA]	exonuclease activity [goid 4527] [evidence IEA]; hydrolase activity [goid 16787] [evidence IEA]; magnesium ion binding [goid 287] [evidence IEA]; endonuclease activity [goid 4519] [evidence IEA]
610112	C14ORF24	Homo sapiens chromosome 14 open reading frame 24 (C14orf24), transcript variant 1, mRNA.	NM_173607.3	4.18271	1.48704e-07	1.87109e-05	10.8136			acylphosphatase activity [goid 3998] [evidence IEA]
3990189	MATR3	Homo sapiens matrin 3 (MATR3), transcript variant 1, mRNA.	NM_199189.1	4.18025	7.21069e-07	5.4355e-05	8.56519	nucleus [goid 5634] [evidence IEA]; nuclear inner membrane [goid 5637] [pmid 2033075] [evidence TAS]; intracellular [goid 5622] [evidence IEA]		RNA binding [goid 3723] [evidence IEA]; nucleotide binding [goid 166] [evidence IEA]; zinc ion binding [goid 8270] [evidence IEA]; metal ion binding [goid 46872] [evidence IEA]; nucleic acid binding [goid 3676] [evidence IEA]; structural molecule activity [goid 5198] [pmid 2033075] [evidence TAS]
5220315	MBNL1	Homo sapiens muscleblind-like (Drosophila) (MBNL1), transcript variant 6, mRNA.	NM_207296.1	4.17181	5.16446e-07	4.30047e-05	8.24791	nucleus [goid 5634] [pmid 10970838] [evidence IDA]; cytoplasm [goid 5737] [pmid 10970838] [evidence IDA]	myoblast differentiation [goid 45445] [evidence ISS]; muscle development [goid 7517] [evidence ISS]; embryonic limb morphogenesis [goid 30326] [evidence ISS]; embryonic development (sensu Mammalia) [goid 1701] [evidence ISS]	zinc ion binding [goid 8270] [evidence IEA]; metal ion binding [goid 46872] [evidence IEA]; nucleic acid binding [goid 3676] [evidence IEA]; double-stranded RNA binding [goid 3725] [pmid 10970838] [evidence IDA]
6840184	GRN	Homo sapiens granulin (GRN), mRNA.	NM_002087.2	4.16861	1.46175e-06	8.78354e-05	6.35017	extracellular region [goid 5576] [evidence NR ]; extracellular space [goid 5615] [evidence IEA]	cell-cell signaling [goid 7267] [evidence NR ]; cell proliferation [goid 8283] [evidence NR ]; signal transduction [goid 7165] [pmid 1542665] [evidence NAS]; positive regulation of cell proliferation [goid 8284] [evidence NR ]	cytokine activity [goid 5125] [evidence IEA]; growth factor activity [goid 8083] [pmid 1542665] [evidence TAS]
3450358	LOC221136	PREDICTED: Homo sapiens similar to CG4835-PA (LOC221136), mRNA.	XM_928740.1	4.16014	4.29702e-07	3.83299e-05	6.31883
1170523	TRIM13	Homo sapiens tripartite motif-containing 13 (TRIM13), transcript variant 4, mRNA.	NM_001007278.1	4.15968	1.8814e-06	0.000104603	7.32378	intracellular [goid 5622] [evidence IEA]	morphogenesis [goid 9653] [pmid 9599022] [evidence TAS]; positive regulation of I-kappaB kinase/NF-kappaB cascade [goid 43123] [pmid 12761501] [evidence IMP]; cell cycle [goid 7049] [evidence IEA]	zinc ion binding [goid 8270] [evidence IEA]; metal ion binding [goid 46872] [evidence IEA]; signal transducer activity [goid 4871] [pmid 12761501] [evidence IMP]; protein binding [goid 5515] [evidence IEA]
6370682	GRIPAP1	Homo sapiens GRIP1 associated protein 1 (GRIPAP1), transcript variant 2, mRNA.	NM_207672.1	4.15389	2.74367e-06	0.000136394	9.46825
4220307	LOC647673	PREDICTED: Homo sapiens similar to Translationally-controlled tumor protein (TCTP) (p23) (Histamine-releasing factor) (HRF) (Fortilin) (LOC647673), mRNA.	XM_936731.1	4.15208	0.000217286	0.00306413	6.47731
4560088	LOC439949	PREDICTED: Homo sapiens hypothetical gene supported by AY007155 (LOC439949), mRNA.	XM_001129241.1	4.14522	2.65429e-07	2.77454e-05	6.9202
6980253	PTPLB	Homo sapiens protein tyrosine phosphatase-like (proline instead of catalytic arginine), member b (PTPLB), mRNA.	NM_198402.2	4.14498	8.82922e-07	6.26665e-05	6.41653			protein binding [goid 5515] [pmid 15024066] [evidence IPI]
5220240	FTH1	Homo sapiens ferritin, heavy polypeptide 1 (FTH1), mRNA.	NM_002032.2	4.14365	4.51664e-06	0.000193317	6.95918	plasma membrane [goid 5886] [pmid 11821435] [evidence NAS]; ferritin complex [goid 8043] [pmid 6589621] [evidence TAS]	immune response [goid 6955] [pmid 11821435] [evidence IDA]; intracellular sequestering of iron ion [goid 6880] [pmid 9924025] [evidence TAS]; iron ion transport [goid 6826] [evidence IEA]; iron ion homeostasis [goid 6879] [evidence IEA]; negative regulation of cell proliferation [goid 8285] [pmid 11821435] [evidence IDA]; cell proliferation [goid 8283] [pmid 9924025] [evidence TAS]	oxidoreductase activity [goid 16491] [evidence IEA]; ferroxidase activity [goid 4322] [evidence IEA]; metal ion binding [goid 46872] [evidence IEA]; binding [goid 5488] [evidence IEA]; kinase binding [goid 19900] [pmid 11821435] [evidence NAS]; ferric iron binding [goid 8199] [evidence IEA]; protein binding [goid 5515] [pmid 16169070] [evidence IPI]
1500707	LOC729603	Homo sapiens calcium binding protein P22 pseudogene (LOC729603) on chromosome 6.	NR_003288.1	4.13789	4.8401e-07	4.11582e-05	11.6
1430524	LTA4H	Homo sapiens leukotriene A4 hydrolase (LTA4H), mRNA.	NM_000895.1	4.13715	6.16037e-08	1.03925e-05	8.5337		leukotriene biosynthesis [goid 19370] [pmid 1881903] [evidence TAS]; inflammatory response [goid 6954] [pmid 11175901] [evidence NAS]	metallopeptidase activity [goid 8237] [evidence IEA]; zinc ion binding [goid 8270] [pmid 1881903] [evidence TAS]; metal ion binding [goid 46872] [evidence IEA]; peptidase activity [goid 8233] [evidence ISS]; epoxide hydrolase activity [goid 4301] [pmid 11154734] [evidence TAS]; membrane alanyl aminopeptidase activity [goid 4179] [evidence IEA]
620008	M6PRBP1	Homo sapiens mannose-6-phosphate receptor binding protein 1 (M6PRBP1), mRNA.	NM_005817.3	4.12129	2.81646e-07	2.8975e-05	7.30719	Golgi apparatus [goid 5794] [pmid 9590177] [evidence TAS]; membrane [goid 16020] [evidence IEA]; endosome [goid 5768] [pmid 9590177] [evidence TAS]; cytoplasm [goid 5737] [pmid 9590177] [evidence TAS]	vesicle-mediated transport [goid 16192] [pmid 9590177] [evidence TAS]
4810474	IL18	Homo sapiens interleukin 18 (interferon-gamma-inducing factor) (IL18), mRNA.	NM_001562.2	4.11694	1.47704e-07	1.86752e-05	11.0671	extracellular region [goid 5576] [pmid 11598150] [evidence TAS]; extracellular space [goid 5615] [evidence IEA]	immune response [goid 6955] [pmid 8999896] [evidence TAS]; chemokine biosynthesis [goid 42033] [pmid 11598150] [evidence TAS]; cell-cell signaling [goid 7267] [pmid 9792649] [evidence TAS]; interferon-gamma biosynthesis [goid 42095] [pmid 10227975] [evidence TAS]; sleep [goid 30431] [pmid 11506998] [evidence ISS]; regulation of cell adhesion [goid 30155] [pmid 11477102] [evidence IDA]; angiogenes…	interleukin-1 receptor binding [goid 5149] [evidence IEA]; signal transducer activity [goid 4871] [pmid 8999896] [evidence TAS]
7150132	PNN	Homo sapiens pinin, desmosome associated protein (PNN), mRNA.	NM_002687.3	4.10895	7.92753e-05	0.00149522	8.32329	nucleus [goid 5634] [evidence IEA]	regulation of transcription, DNA-dependent [goid 6355] [evidence IEA]; cell cycle [goid 7049] [evidence IEA]; transcription [goid 6350] [evidence IEA]	DNA binding [goid 3677] [evidence IEA]
6900014	RNUXA	Homo sapiens RNA U, small nuclear RNA export adaptor (phosphorylation regulated) (RNUXA), mRNA.	NM_032177.2	4.09816	1.33302e-06	8.22207e-05	6.7133	nucleus [goid 5634] [evidence IEA]	protein transport [goid 15031] [evidence IEA]	RNA binding [goid 3723] [evidence IEA]
5690400	GSTTP2	Homo sapiens glutathione S-transferase theta pseudogene 2 (GSTTP2) on chromosome 22. XM_941198 XM_945014 XM_945016	NR_003082.1	4.09706	4.75787e-07	4.06979e-05	6.0747
510079	HLA-DRB4	Homo sapiens major histocompatibility complex, class II, DR beta 4 (HLA-DRB4), mRNA.	NM_021983.4	4.09615	0.000498111	0.00558945	7.49094	integral to membrane [goid 16021] [evidence IEA]; integral to plasma membrane [goid 5887] [evidence NR ]; membrane [goid 16020] [evidence IEA]	immune response [goid 6955] [evidence IEA]; pathogenesis [goid 9405] [pmid 10425186] [evidence TAS]; signal transduction [goid 7165] [pmid 8775462] [evidence NAS]	MHC class II receptor activity [goid 45012] [pmid 10425186] [evidence TAS]
5220653	NARS	Homo sapiens asparaginyl-tRNA synthetase (NARS), mRNA.	NM_004539.3	4.09414	3.80413e-05	0.000892591	6.66118	soluble fraction [goid 5625] [pmid 9421509] [evidence TAS]; cytoplasm [goid 5737] [pmid 9421509] [evidence TAS]	DNA replication [goid 6260] [evidence IEA]; protein biosynthesis [goid 6412] [evidence IEA]; asparaginyl-tRNA aminoacylation [goid 6421] [evidence IEA]; aspartyl-tRNA aminoacylation [goid 6422] [evidence IEA]	ATP binding [goid 5524] [evidence IEA]; nucleic acid binding [goid 3676] [evidence IEA]; aspartate-tRNA ligase activity [goid 4815] [evidence IEA]; protein binding [goid 5515] [pmid 15231747] [evidence IPI]; transferase activity [goid 16740] [evidence IEA]; ligase activity [goid 16874] [evidence IEA]; DNA-directed DNA polymerase activity [goid 3887] [evidence IEA]; asparagine-tRNA ligase activity…
2490181	SFRS10	Homo sapiens splicing factor, arginine/serine-rich 10 (transformer 2 homolog, Drosophila) (SFRS10), mRNA.	NM_004593.1	4.08257	1.75715e-06	9.97958e-05	7.77971	nucleus [goid 5634] [pmid 9546399] [evidence IDA]	nuclear mRNA splicing, via spliceosome [goid 398] [pmid 9546399] [evidence IDA]	nucleic acid binding [goid 3676] [evidence IEA]; RNA splicing factor activity, transesterification mechanism [goid 31202] [pmid 9546399] [evidence TAS]; nucleotide binding [goid 166] [evidence IEA]; protein binding [goid 5515] [pmid 15169763] [evidence IPI]
1580608	SEMA3E	Homo sapiens sema domain, immunoglobulin domain (Ig), short basic domain, secreted, (semaphorin) 3E (SEMA3E), mRNA.	NM_012431.1	4.06808	3.33801e-07	3.23668e-05	9.14145	extracellular space [goid 5615] [pmid 9515811] [evidence TAS]	cell differentiation [goid 30154] [evidence IEA]; cell motility [goid 6928] [evidence NR ]
5910154	NOL5A	Homo sapiens nucleolar protein 5A (56kDa with KKE/D repeat) (NOL5A), mRNA.	NM_006392.2	4.06733	8.87664e-08	1.35225e-05	7.45716	nucleus [goid 5634] [evidence IEA]; nucleolus [goid 5730] [pmid 9372940] [evidence TAS]	rRNA processing [goid 6364] [pmid 9372940] [evidence TAS]	RNA binding [goid 3723] [pmid 9372940] [evidence TAS]
4860224	WARS	Homo sapiens tryptophanyl-tRNA synthetase (WARS), transcript variant 1, mRNA.	NM_004184.3	4.06604	1.83504e-07	2.15867e-05	8.36617	soluble fraction [goid 5625] [pmid 1761529] [evidence TAS]; cytoplasm [goid 5737] [pmid 16130169] [evidence TAS]	negative regulation of cell proliferation [goid 8285] [pmid 1761529] [evidence TAS]; protein biosynthesis [goid 6412] [pmid 1761529] [evidence TAS]; tryptophanyl-tRNA aminoacylation [goid 6436] [pmid 1761529] [evidence TAS]	ligase activity [goid 16874] [evidence IEA]; nucleotide binding [goid 166] [evidence IEA]; ATP binding [goid 5524] [evidence IEA]; tryptophan-tRNA ligase activity [goid 4830] [evidence IEA]
5810398	SPI1	Homo sapiens spleen focus forming virus (SFFV) proviral integration oncogene spi1 (SPI1), transcript variant 1, mRNA.	NM_001080547.1	4.06552	8.46408e-07	6.08784e-05	6.26392	nucleus [goid 5634] [evidence IEA]	transcription [goid 6350] [evidence IEA]; regulation of transcription, DNA-dependent [goid 6355] [evidence IEA]; negative regulation of transcription from RNA polymerase II promoter [goid 122] [pmid 10867017] [evidence TAS]	RNA binding [goid 3723] [evidence IEA]; sequence-specific DNA binding [goid 43565] [evidence IEA]; transcription factor activity [goid 3700] [pmid 2180582] [evidence TAS]; protein binding [goid 5515] [pmid 10207087] [evidence IPI]
5860075	CAMP	Homo sapiens cathelicidin antimicrobial peptide (CAMP), mRNA.	NM_004345.3	4.05731	2.03674e-06	0.000110888	5.84989	extracellular region [goid 5576] [evidence IEA]
2230167	LOC653773	PREDICTED: Homo sapiens similar to ribosomal protein L31 (LOC653773), mRNA.	XM_938755.2	4.05623	1.91235e-05	0.000546717	8.91358
1260341	IL13RA1	Homo sapiens interleukin 13 receptor, alpha 1 (IL13RA1), mRNA.	NM_001560.2	4.04282	1.73997e-06	9.91292e-05	6.11153	plasma membrane [goid 5886] [pmid 9083087] [evidence TAS]; membrane [goid 16020] [evidence IEA]; integral to membrane [goid 16021] [evidence IEA]; interleukin-13 receptor complex [goid 5898] [pmid 9013879] [evidence TAS]	cell surface receptor linked signal transduction [goid 7166] [pmid 9013879] [evidence TAS]	receptor activity [goid 4872] [evidence IEA]; hematopoietin/interferon-class (D200-domain) cytokine receptor activity [goid 4896] [evidence IEA]
110440	ITGB1	Homo sapiens integrin, beta 1 (fibronectin receptor, beta polypeptide, antigen CD29 includes MDF2, MSK12) (ITGB1), transcript variant 1D, mRNA.	NM_033668.1	4.04068	8.9532e-06	0.000315032	6.3046
4850296	HCFC1	Homo sapiens host cell factor C1 (VP16-accessory protein) (HCFC1), mRNA.	NM_005334.2	4.03606	2.6134e-06	0.000132338	8.30286	nucleus [goid 5634] [pmid 10623756] [evidence IDA]; cytoplasm [goid 5737] [pmid 10623756] [evidence IDA]	reactivation of latent virus [goid 19046] [pmid 10675337] [evidence NAS]; transcription from RNA polymerase II promoter [goid 6366] [pmid 8392914] [evidence TAS]; regulation of transcription [goid 45449] [pmid 12670868] [evidence IDA]; cell cycle [goid 7049] [evidence IEA]; positive regulation of progression through cell cycle [goid 45787] [pmid 10623756] [evidence TAS]; regulation of protein com…	transcription coactivator activity [goid 3713] [pmid 10675337] [evidence IMP]; transcription factor activity [goid 3700] [pmid 8392914] [evidence NAS]
5390725	SSTR2	Homo sapiens somatostatin receptor 2 (SSTR2), mRNA.	NM_001050.2	4.03461	7.66653e-06	0.000283962	6.368	plasma membrane [goid 5886] [pmid 7914078] [evidence TAS]; integral to plasma membrane [goid 5887] [pmid 7914078] [evidence TAS]	cell-cell signaling [goid 7267] [pmid 1346068] [evidence TAS]; negative regulation of cell proliferation [goid 8285] [pmid 9892014] [evidence TAS]; G-protein signaling, coupled to cyclic nucleotide second messenger [goid 7187] [pmid 7914078] [evidence TAS]; digestion [goid 7586] [pmid 1346068] [evidence TAS]; signal transduction [goid 7165] [evidence IEA]; response to nutrient [goid 7584] [pmid 1…	PDZ domain binding [goid 30165] [pmid 10551867] [evidence IPI]; receptor activity [goid 4872] [evidence IEA]; rhodopsin-like receptor activity [goid 1584] [evidence IEA]; somatostatin receptor activity [goid 4994] [pmid 7914078] [evidence TAS]; protein binding [goid 5515] [pmid 10551867] [evidence IPI]
5870008	HS.534427	Human mRNA for T-cell specific protein	X00437	4.03267	3.86243e-07	3.58127e-05	9.04546
6660332	HYPK	Homo sapiens Huntingtin interacting protein K (HYPK), mRNA.	NM_016400.2	4.02932	1.82657e-07	2.15129e-05	9.83104			protein binding [goid 5515] [pmid 9700202] [evidence TAS]
7380068	CNBP	Homo sapiens CCHC-type zinc finger, nucleic acid binding protein (CNBP), mRNA.	NM_003418.1	4.01674	1.35392e-07	1.74702e-05	7.19209	endoplasmic reticulum [goid 5783] [evidence IEA]	transcription [goid 6350] [evidence IEA]; regulation of transcription, DNA-dependent [goid 6355] [evidence IEA]	DNA binding [goid 3677] [evidence IEA]; nucleic acid binding [goid 3676] [evidence IEA]; metal ion binding [goid 46872] [evidence IEA]; zinc ion binding [goid 8270] [evidence IEA]
4070608	CBLL1	Homo sapiens Cas-Br-M (murine) ecotropic retroviral transforming sequence-like 1 (CBLL1), mRNA.	NM_024814.1	4.01674	8.7998e-07	6.25396e-05	8.20368	ubiquitin ligase complex [goid 151] [pmid 14996930] [evidence IC ]; intracellular [goid 5622] [evidence IEA]	negative regulation of cell adhesion [goid 7162] [evidence ISS]; protein ubiquitination [goid 16567] [pmid 14996930] [evidence TAS]; cell-cell adhesion [goid 16337] [pmid 11836526] [evidence IDA]; positive regulation of endocytosis [goid 45807] [evidence ISS]; positive regulation of cell migration [goid 30335] [evidence ISS]	ubiquitin-protein ligase activity [goid 4842] [pmid 14996930] [evidence TAS]; zinc ion binding [goid 8270] [evidence IEA]; metal ion binding [goid 46872] [evidence IEA]; nucleic acid binding [goid 3676] [evidence IEA]; protein binding [goid 5515] [pmid 11836526] [evidence IPI]
4860719	ROCK2	Homo sapiens Rho-associated, coiled-coil containing protein kinase 2 (ROCK2), mRNA.	NM_004850.3	4.01492	6.39548e-07	5.00099e-05	12.2844	actin cytoskeleton [goid 15629] [evidence NR ]; intracellular [goid 5622] [evidence IEA]	intracellular signaling cascade [goid 7242] [evidence IEA]; muscle contraction [goid 6936] [evidence NR ]; protein amino acid phosphorylation [goid 6468] [pmid 9933571] [evidence TAS]; cytokinesis [goid 910] [pmid 9933571] [evidence NAS]	transferase activity [goid 16740] [evidence IEA]; nucleotide binding [goid 166] [evidence IEA]; zinc ion binding [goid 8270] [evidence IEA]; metal ion binding [goid 46872] [evidence IEA]; ATP binding [goid 5524] [evidence IEA]; protein serine/threonine kinase activity [goid 4674] [pmid 9933571] [evidence TAS]; diacylglycerol binding [goid 19992] [evidence IEA]; structural molecule activity [goid …
1300072	SRP14P1	Homo sapiens signal recognition particle 14kDa (homologous Alu RNA binding protein) pseudogene 1 (SRP14P1) on chromosome 12.	NR_003273.1	4.01072	0.00065746	0.00682063	6.48043
2230288	TST	Homo sapiens thiosulfate sulfurtransferase (rhodanese) (TST), nuclear gene encoding mitochondrial protein, mRNA.	NM_003312.4	3.99411	8.03256e-05	0.0015083	6.38257	mitochondrial matrix [goid 5759] [pmid 1953758] [evidence NAS]; mitochondrion [goid 5739] [evidence IEA]	sulfate transport [goid 8272] [evidence IEA]; cyanate catabolism [goid 9440] [pmid 9070219] [evidence TAS]	transferase activity [goid 16740] [evidence IEA]; thiosulfate sulfurtransferase activity [goid 4792] [pmid 9070219] [evidence TAS]
1500725	CD1C	Homo sapiens CD1c molecule (CD1C), mRNA.	NM_001765.2	3.98523	0.000180353	0.00267042	6.15551	plasma membrane [goid 5886] [pmid 2701945] [evidence TAS]; integral to plasma membrane [goid 5887] [pmid 1702817] [evidence TAS]	antimicrobial humoral response (sensu Vertebrata) [goid 19735] [pmid 9601940] [evidence TAS]
7150184	TDRD1	Homo sapiens tudor domain containing 1 (TDRD1), mRNA.	NM_198795.1	3.97115	1.1791e-07	1.61037e-05	7.92016			zinc ion binding [goid 8270] [evidence IEA]; nucleic acid binding [goid 3676] [evidence IEA]
6660050	GOLGA8A	Homo sapiens golgi autoantigen, golgin subfamily a, 8A (GOLGA8A), mRNA.	NM_181077.2	3.97079	3.99242e-06	0.000177762	6.67854
7570196	TSPAN9	Homo sapiens tetraspanin 9 (TSPAN9), mRNA.	NM_006675.3	3.95659	4.43508e-05	0.000993424	7.51375	membrane fraction [goid 5624] [pmid 10719184] [evidence TAS]; integral to plasma membrane [goid 5887] [pmid 10719184] [evidence TAS]; membrane [goid 16020] [evidence IEA]
3060040	PABPC1	Homo sapiens poly(A) binding protein, cytoplasmic 1 (PABPC1), mRNA.	NM_002568.3	3.95558	3.36321e-07	3.25147e-05	7.28243	cytoplasm [goid 5737] [pmid 9582337] [evidence TAS]	positive regulation of translation [goid 45946] [pmid 11997512] [evidence TAS]; mRNA stabilization [goid 48255] [pmid 11997512] [evidence TAS]	RNA binding [goid 3723] [evidence IEA]; nucleotide binding [goid 166] [evidence IEA]; translation activator activity [goid 8494] [pmid 11997512] [evidence TAS]; poly(A) binding [goid 8143] [pmid 2885805] [evidence TAS]; protein binding [goid 5515] [pmid 12489690] [evidence IPI]
4810520	TRIB1	Homo sapiens tribbles homolog 1 (Drosophila) (TRIB1), mRNA.	NM_025195.2	3.93309	3.03552e-05	0.000762104	8.15775		protein amino acid phosphorylation [goid 6468] [pmid 15299019] [evidence TAS]; regulation of MAPK activity [goid 43405] [pmid 15299019] [evidence IDA]	ATP binding [goid 5524] [pmid 15299019] [evidence TAS]; protein kinase inhibitor activity [goid 4860] [evidence IEA]; protein binding [goid 5515] [pmid 15299019] [evidence IPI]; protein kinase activity [goid 4672] [pmid 15299019] [evidence TAS]
6110037	LILRA3	Homo sapiens leukocyte immunoglobulin-like receptor, subfamily A (without TM domain), member 3 (LILRA3), mRNA.	NM_006865.2	3.92625	8.12826e-07	5.92096e-05	6.06345	plasma membrane [goid 5886] [pmid 9151699] [evidence TAS]	immune response [goid 6955] [evidence IEA]; signal transduction [goid 7165] [pmid 9151699] [evidence TAS]	receptor activity [goid 4872] [pmid 9151699] [evidence TAS]; antigen binding [goid 3823] [pmid 9151699] [evidence TAS]
270168	HLA-DRA	Homo sapiens major histocompatibility complex, class II, DR alpha (HLA-DRA), mRNA.	NM_019111.3	3.92273	1.68917e-06	9.72386e-05	9.23579	plasma membrane [goid 5886] [pmid 8890155] [evidence IDA]; lysosome [goid 5764] [pmid 8890155] [evidence IDA]; integral to plasma membrane [goid 5887] [pmid 6304715] [evidence NAS]; membrane [goid 16020] [evidence IEA]	immune response [goid 6955] [pmid 6304715] [evidence NAS]	MHC class II receptor activity [goid 45012] [pmid 6304715] [evidence NAS]
6280326	HDC	Homo sapiens histidine decarboxylase (HDC), mRNA.	NM_002112.2	3.91951	1.04566e-06	7.07708e-05	5.32202		histidine metabolism [goid 6547] [pmid 1487235] [evidence TAS]; catecholamine biosynthesis [goid 42423] [evidence IEA]; carboxylic acid metabolism [goid 19752] [evidence IEA]; amino acid and derivative metabolism [goid 6519] [evidence IEA]	histidine decarboxylase activity [goid 4398] [pmid 1487235] [evidence TAS]; lyase activity [goid 16829] [evidence IEA]
5560500	KCTD12	Homo sapiens potassium channel tetramerisation domain containing 12 (KCTD12), mRNA.	NM_138444.3	3.91259	3.89997e-07	3.60142e-05	5.91434	voltage-gated potassium channel complex [goid 8076] [evidence IEA]; membrane [goid 16020] [evidence IEA]	potassium ion transport [goid 6813] [evidence IEA]	protein binding [goid 5515] [evidence IEA]; voltage-gated potassium channel activity [goid 5249] [evidence IEA]
5960095	HS.535028	Homo sapiens cDNA: FLJ22720 fis, clone HSI14320	AK026373	3.90245	4.74753e-05	0.00104139	7.17674
270068	SMOX	Homo sapiens spermine oxidase (SMOX), transcript variant 4, mRNA.	NM_175842.1	3.89198	3.12847e-05	0.000778993	6.74474		electron transport [goid 6118] [evidence IEA]	oxidoreductase activity [goid 16491] [evidence IEA]
6860193	RTN1	Homo sapiens reticulon 1 (RTN1), transcript variant 1, mRNA.	NM_021136.2	3.87574	1.49788e-06	8.94191e-05	6.40949	membrane [goid 16020] [evidence IEA]; integral to membrane [goid 16021] [evidence IEA]; endoplasmic reticulum [goid 5783] [evidence IEA]; integral to endoplasmic reticulum membrane [goid 30176] [pmid 8833145] [evidence TAS]	neuron differentiation [goid 30182] [pmid 9560466] [evidence TAS]; signal transduction [goid 7165] [evidence NAS]	signal transducer activity [goid 4871] [evidence NAS]
1240152	CFD	Homo sapiens complement factor D (adipsin) (CFD), mRNA.	NM_001928.2	3.87294	1.5561e-07	1.92344e-05	5.73954		complement activation, alternative pathway [goid 6957] [evidence IEA]; innate immune response [goid 45087] [evidence IEA]	complement factor D activity [goid 3817] [pmid 1374388] [evidence TAS]; peptidase activity [goid 8233] [evidence IEA]
4220053	SKAP1	Homo sapiens src kinase associated phosphoprotein 1 (SKAP1), transcript variant 1, mRNA.	NM_003726.3	3.86805	2.90254e-06	0.000142121	8.00842		immune response [goid 6955] [pmid 9195899] [evidence TAS]; signal transduction [goid 7165] [pmid 9195899] [evidence TAS]	protein-tyrosine kinase activity [goid 4713] [pmid 9195899] [evidence TAS]; SH3/SH2 adaptor activity [goid 5070] [pmid 9195899] [evidence TAS]; protein binding [goid 5515] [pmid 9195899] [evidence TAS]
380132	ZNF483	Homo sapiens zinc finger protein 483 (ZNF483), transcript variant 2, mRNA.	NM_001007169.1	3.86124	2.82835e-07	2.90683e-05	7.1118	nucleus [goid 5634] [evidence IEA]; intracellular [goid 5622] [evidence IEA]	transcription [goid 6350] [evidence IEA]; regulation of transcription, DNA-dependent [goid 6355] [evidence IEA]	transcription factor activity [goid 3700] [evidence IEA]; zinc ion binding [goid 8270] [evidence IEA]; metal ion binding [goid 46872] [evidence IEA]; nucleic acid binding [goid 3676] [evidence IEA]
70092	POLR2J4	Homo sapiens polymerase (RNA) II (DNA directed) polypeptide J, 13.3kDa pseudogene (POLR2J4) on chromosome 7.	NR_003655.1	3.84448	4.70503e-07	4.04739e-05	5.78016
4010014	HS.580797	MR1-GN0172-061100-005-h03 GN0172 Homo sapiens cDNA, mRNA sequence	BF996074	3.83416	4.72037e-07	4.05571e-05	7.87225
2760475	LOC731985	PREDICTED: Homo sapiens hypothetical protein LOC731985 (LOC731985), mRNA.	XR_015987.1	3.83392	1.94378e-06	0.000107383	10.0847
2490072	PRAM1	Homo sapiens PML-RARA regulated adaptor molecule 1 (PRAM1), mRNA.	NM_032152.3	3.82084	2.18689e-06	0.000116811	6.33993
6270195	ARL5A	Homo sapiens ADP-ribosylation factor-like 5A (ARL5A), transcript variant 3, mRNA.	NM_001037174.1	3.81453	1.56613e-07	1.93253e-05	9.32979	intracellular [goid 5622] [evidence IEA]	rRNA processing [goid 6364] [evidence IEA]; small GTPase mediated signal transduction [goid 7264] [evidence IEA]	GTP binding [goid 5525] [evidence IEA]; nucleotide binding [goid 166] [evidence IEA]
4390195	HMGN1	Homo sapiens high-mobility group nucleosome binding domain 1 (HMGN1), mRNA.	NM_004965.6	3.81008	0.000415931	0.00488466	8.08417	nucleus [goid 5634] [evidence IEA]; chromatin [goid 785] [pmid 8047885] [evidence TAS]		RNA polymerase II transcription factor activity [goid 3702] [pmid 8047885] [evidence TAS]; positive transcription elongation factor activity [goid 8159] [pmid 8047885] [evidence TAS]; DNA binding [goid 3677] [pmid 8047885] [evidence TAS]
7000259	DDX17	Homo sapiens DEAD (Asp-Glu-Ala-Asp) box polypeptide 17 (DDX17), transcript variant 1, mRNA.	NM_006386.3	3.8075	1.81153e-07	2.14182e-05	7.11892	nucleus [goid 5634] [pmid 8871553] [evidence TAS]	RNA processing [goid 6396] [pmid 8871553] [evidence TAS]	nucleotide binding [goid 166] [evidence IEA]; RNA binding [goid 3723] [pmid 8871553] [evidence TAS]; RNA-dependent ATPase activity [goid 8186] [pmid 8871553] [evidence TAS]; RNA helicase activity [goid 3724] [pmid 8871553] [evidence TAS]; hydrolase activity [goid 16787] [evidence IEA]; ATP binding [goid 5524] [evidence IEA]; ATP-dependent helicase activity [goid 8026] [evidence IEA]
6110386	PRCP	Homo sapiens prolylcarboxypeptidase (angiotensinase C) (PRCP), transcript variant 1, mRNA.	NM_005040.2	3.77264	1.09511e-06	7.28461e-05	5.83462	lysosome [goid 5764] [evidence IEA]		serine-type Pro-X carboxypeptidase activity [goid 4188] [evidence IEA]; serine-type peptidase activity [goid 8236] [evidence IEA]
3060692	CERK	Homo sapiens ceramide kinase (CERK), transcript variant 2, mRNA.	NM_182661.1	3.77104	4.25687e-05	0.000963458	7.34148	integral to membrane of membrane fraction [goid 299] [pmid 11956206] [evidence IDA]	ceramide metabolism [goid 6672] [pmid 11956206] [evidence TAS]; protein kinase C activation [goid 7205] [evidence IEA]	kinase activity [goid 16301] [evidence IEA]; transferase activity [goid 16740] [evidence IEA]; ceramide kinase activity [goid 1729] [pmid 11956206] [evidence IDA]; magnesium ion binding [goid 287] [pmid 10947957] [evidence IDA]; calcium- and calmodulin-dependent protein kinase activity [goid 4685] [pmid 11956206] [evidence IDA]; calcium ion binding [goid 5509] [evidence IEA]; diacylglycerol kinas…
6420010	RPL7L1	Homo sapiens ribosomal protein L7-like 1 (RPL7L1), mRNA.	NM_198486.2	3.76386	3.40623e-06	0.0001586	10.7432	large ribosomal subunit [goid 15934] [evidence IEA]; intracellular [goid 5622] [evidence IEA]	protein biosynthesis [goid 6412] [evidence IEA]	transcription regulator activity [goid 30528] [evidence IEA]; structural constituent of ribosome [goid 3735] [evidence IEA]
6660041	LOC123688	Homo sapiens similar to RIKEN cDNA C630028N24 gene (LOC123688), mRNA.	NM_001013619.1	3.75542	3.72867e-07	3.49639e-05	7.06759
1710070	ITGAM	Homo sapiens integrin, alpha M (complement component 3 receptor 3 subunit) (ITGAM), mRNA.	NM_000632.3	3.75382	1.44872e-07	1.84324e-05	7.20206	integral to membrane [goid 16021] [evidence IEA]; integrin complex [goid 8305] [pmid 2563162] [evidence TAS]; membrane [goid 16020] [evidence IEA]	cell adhesion [goid 7155] [pmid 2563162] [evidence TAS]; integrin-mediated signaling pathway [goid 7229] [evidence IEA]	receptor activity [goid 4872] [evidence IEA]; magnesium ion binding [goid 287] [evidence IEA]; calcium ion binding [goid 5509] [evidence IEA]; protein binding [goid 5515] [evidence IEA]; glycoprotein binding [goid 1948] [pmid 15004192] [evidence IPI]
1260543	ARHGAP21	Homo sapiens Rho GTPase activating protein 21 (ARHGAP21), mRNA.	NM_020824.2	3.74039	8.05255e-07	5.88269e-05	6.78809	intracellular [goid 5622] [evidence IEA]	signal transduction [goid 7165] [evidence IEA]	protein binding [goid 5515] [evidence IEA]
2230376	C4ORF34	Homo sapiens chromosome 4 open reading frame 34 (C4orf34), mRNA.	NM_174921.1	3.73614	4.72807e-07	4.05689e-05	6.76888			protein binding [goid 5515] [pmid 15231747] [evidence IPI]
6940484	ASPSCR1	Homo sapiens alveolar soft part sarcoma chromosome region, candidate 1 (ASPSCR1), mRNA.	NM_024083.2	3.7324	6.26826e-06	0.000244551	8.15217	membrane [goid 16020] [evidence IEA]
150072	IRF8	Homo sapiens interferon regulatory factor 8 (IRF8), mRNA.	NM_002163.2	3.71973	2.34088e-07	2.55235e-05	7.18193	nucleus [goid 5634] [evidence IEA]	regulation of transcription, DNA-dependent [goid 6355] [evidence IEA]; negative regulation of transcription from RNA polymerase II promoter [goid 122] [pmid 1460054] [evidence TAS]; immune response [goid 6955] [pmid 8861914] [evidence TAS]; transcription [goid 6350] [evidence IEA]	RNA polymerase II transcription factor activity, enhancer binding [goid 3705] [pmid 1460054] [evidence TAS]
6220112	SCARNA9	Homo sapiens small Cajal body-specific RNA 9 (SCARNA9) on chromosome 11.	NR_002569.1	3.71926	4.87681e-06	0.000203767	7.60306
4230021	NCK2	Homo sapiens NCK adaptor protein 2 (NCK2), transcript variant 2, mRNA.	NM_001004720.1	3.70711	3.82807e-07	3.55846e-05	8.07903	cytoplasm [goid 5737] [pmid 12110186] [evidence NAS]	positive regulation of T cell proliferation [goid 42102] [pmid 12110186] [evidence IMP]; signal complex formation [goid 7172] [pmid 12110186] [evidence NAS]; positive regulation of actin filament polymerization [goid 30838] [pmid 12110186] [evidence IMP]; negative regulation of cell proliferation [goid 8285] [pmid 9737977] [evidence TAS]; intracellular signaling cascade [goid 7242] [evidence IEA]…	cytoskeletal adaptor activity [goid 8093] [pmid 12110186] [evidence NAS]; receptor signaling complex scaffold activity [goid 30159] [pmid 12110186] [evidence NAS]; protein binding [goid 5515] [pmid 12110186] [evidence IPI]
2850068	LOC440280	PREDICTED: Homo sapiens similar to CCR4-NOT transcription complex, subunit 6-like isoform 1 (LOC440280), mRNA.	XM_496071.2	3.69546	2.28867e-05	0.000619502	6.41883
6660433	LOC402057	Homo sapiens similar to 40S ribosomal protein S17 (LOC402057), mRNA.	NM_001080499.1	3.68951	2.39453e-06	0.000124153	11.1453
6510176	TUBA1B	Homo sapiens tubulin, alpha 1b (TUBA1B), mRNA.	NM_006082.2	3.68842	8.28647e-06	0.000300032	10.5089	microtubule [goid 5874] [evidence IEA]; protein complex [goid 43234] [evidence IEA]	microtubule-based movement [goid 7018] [evidence IEA]; protein polymerization [goid 51258] [evidence IEA]	GTP binding [goid 5525] [evidence IEA]; structural molecule activity [goid 5198] [evidence IEA]; GTPase activity [goid 3924] [evidence IEA]; nucleotide binding [goid 166] [evidence IEA]
3290685	DPYSL2	Homo sapiens dihydropyrimidinase-like 2 (DPYSL2), mRNA.	NM_001386.4	3.67717	3.84822e-06	0.000173418	7.52737		nucleobase, nucleoside, nucleotide and nucleic acid metabolism [goid 6139] [pmid 8973361] [evidence TAS]; signal transduction [goid 7165] [pmid 8973361] [evidence TAS]	hydrolase activity [goid 16787] [evidence IEA]; dihydropyrimidinase activity [goid 4157] [pmid 8973361] [evidence TAS]
5560180	SEC31A	Homo sapiens SEC31 homolog A (S. cerevisiae) (SEC31A), transcript variant 1, mRNA.	NM_014933.2	3.66948	1.87462e-07	2.18941e-05	6.61719	COPII vesicle coat [goid 30127] [pmid 10788476] [evidence NAS]
7210156	PCDHB9	Homo sapiens protocadherin beta 9 (PCDHB9), mRNA.	NM_019119.3	3.65768	2.09427e-06	0.000113292	6.74304	integral to membrane [goid 16021] [pmid 11322959] [evidence NAS]; membrane [goid 16020] [evidence IEA]	calcium-dependent cell-cell adhesion [goid 16339] [pmid 11322959] [evidence NAS]; synaptogenesis [goid 7416] [pmid 12231349] [evidence TAS]; synaptic transmission [goid 7268] [pmid 12231349] [evidence TAS]; cell adhesion [goid 7155] [evidence IEA]; homophilic cell adhesion [goid 7156] [evidence IEA]	calcium ion binding [goid 5509] [evidence IEA]; protein binding [goid 5515] [pmid 11322959] [evidence NAS]
3940593	MFSD11	Homo sapiens major facilitator superfamily domain containing 11 (MFSD11), mRNA.	NM_024311.2	3.65285	1.54213e-07	1.91788e-05	7.15329
1410010	PDLIM1	Homo sapiens PDZ and LIM domain 1 (elfin) (PDLIM1), mRNA.	NM_020992.2	3.64273	4.21565e-06	0.000184633	7.16231	cytoskeleton [goid 5856] [evidence IEA]	response to oxidative stress [goid 6979] [pmid 8522188] [evidence TAS]	zinc ion binding [goid 8270] [evidence IEA]; metal ion binding [goid 46872] [evidence IEA]; protein binding [goid 5515] [evidence IEA]
520392	P2RY13	Homo sapiens purinergic receptor P2Y, G-protein coupled, 13 (P2RY13), transcript variant 1, mRNA.	NM_023914.2	3.63765	1.39683e-06	8.52012e-05	5.69735
1740451	IL1R2	Homo sapiens interleukin 1 receptor, type II (IL1R2), transcript variant 2, mRNA.	NM_173343.1	3.6328	1.7154e-05	0.000504502	4.78085	membrane [goid 16020] [evidence IEA]; integral to membrane [goid 16021] [evidence IEA]	immune response [goid 6955] [pmid 8898719] [evidence TAS]	receptor activity [goid 4872] [evidence IEA]; interleukin-1, Type II, blocking receptor activity [goid 4910] [evidence IEA]
4180441	NDUFA4	Homo sapiens NADH dehydrogenase (ubiquinone) 1 alpha subcomplex, 4, 9kDa (NDUFA4), nuclear gene encoding mitochondrial protein, mRNA.	NM_002489.2	3.62999	2.01316e-05	0.000565858	9.8792	mitochondrion [goid 5739] [evidence IEA]		oxidoreductase activity [goid 16491] [evidence IEA]; NADH dehydrogenase (ubiquinone) activity [goid 8137] [pmid 9352085] [evidence TAS]; NADH dehydrogenase activity [goid 3954] [evidence IEA]
2490195	S100A10	Homo sapiens S100 calcium binding protein A10 (annexin II ligand, calpactin I, light polypeptide (p11)) (S100A10), mRNA.	NM_002966.1	3.62816	3.76591e-07	3.52044e-05	9.52223			calcium ion binding [goid 5509] [evidence IEA]
2340452	RN7SL1	Homo sapiens RNA, 7SL, cytoplasmic 1 (RN7SL1) on chromosome 14.	NR_002715.1	3.62534	3.26412e-06	0.00015403	12.5422
6040670	CYCSL1	Homo sapiens cytochrome c, somatic-like 1 (CYCSL1) on chromosome 6.	NR_001561.1	3.6241	1.25134e-06	7.92081e-05	6.11363
2680278	FAM111A	Homo sapiens family with sequence similarity 111, member A (FAM111A), transcript variant 1, mRNA.	NM_022074.2	3.62096	2.51458e-05	0.000664076	7.20457
110719	SLC16A3	Homo sapiens solute carrier family 16, member 3 (monocarboxylic acid transporter 4) (SLC16A3), transcript variant 2, mRNA.	NM_004207.2	3.61726	1.15503e-06	7.4944e-05	6.58322	membrane fraction [goid 5624] [pmid 9425115] [evidence TAS]; integral to plasma membrane [goid 5887] [pmid 9425115] [evidence TAS]; membrane [goid 16020] [evidence IEA]	organic anion transport [goid 15711] [evidence IEA]; transport [goid 6810] [evidence IEA]; monocarboxylic acid transport [goid 15718] [pmid 9425115] [evidence TAS]	symporter activity [goid 15293] [evidence IEA]; monocarboxylate porter activity [goid 15355] [evidence IEA]; transporter activity [goid 5215] [evidence IEA]
990154	ARL16	Homo sapiens ADP-ribosylation factor-like 16 (ARL16), mRNA.	NM_001040025.1	3.61399	8.75084e-05	0.00160787	8.26783			GTP binding [goid 5525] [evidence IEA]
5130382	CLDN5	Homo sapiens claudin 5 (transmembrane protein deleted in velocardiofacial syndrome) (CLDN5), mRNA.	NM_003277.2	3.61398	0.000113385	0.00193394	5.69036	membrane [goid 16020] [evidence IEA]; integral to membrane [goid 16021] [evidence ISS]; tight junction [goid 5923] [evidence ISS]	calcium-independent cell-cell adhesion [goid 16338] [evidence ISS]	structural molecule activity [goid 5198] [evidence IEA]
5340154	LOC643509	PREDICTED: Homo sapiens similar to Dihydrofolate reductase, transcript variant 1 (LOC643509), mRNA.	XM_928156.1	3.60996	1.86175e-06	0.000103827	12.7094
5220632	DEGS1	Homo sapiens degenerative spermatocyte homolog 1, lipid desaturase (Drosophila) (DEGS1), transcript variant 1, mRNA.	NM_003676.2	3.60392	1.19014e-06	7.63762e-05	7.82869	membrane fraction [goid 5624] [pmid 9188692] [evidence TAS]; integral to plasma membrane [goid 5887] [pmid 9188692] [evidence TAS]; membrane [goid 16020] [evidence IEA]; endoplasmic reticulum [goid 5783] [pmid 9188692] [evidence TAS]	fatty acid desaturation [goid 6636] [pmid 9188692] [evidence TAS]	electron carrier activity [goid 9055] [pmid 9188692] [evidence TAS]; oxidoreductase activity, acting on paired donors, with oxidation of a pair of donors resulting in the reduction of molecular oxygen to two molecules of water [goid 16717] [evidence IEA]
6660673	WAC	Homo sapiens WW domain containing adaptor with coiled-coil (WAC), transcript variant 1, mRNA.	NM_016628.2	3.60154	1.63336e-06	9.50773e-05	8.25584			glucan 1,4-alpha-glucosidase activity [goid 4339] [evidence IEA]
3190133	FTHL12	Homo sapiens ferritin, heavy polypeptide-like 12 (FTHL12) on chromosome 9.	NR_002205.1	3.60027	1.50964e-07	1.88908e-05	7.04102
4590097	LOC440349	PREDICTED: Homo sapiens similar to nuclear pore complex interacting protein, transcript variant 1 (LOC440349), mRNA.	XM_496129.2	3.58924	3.1841e-07	3.1297e-05	5.89814
1110300	TMEM154	Homo sapiens transmembrane protein 154 (TMEM154), mRNA.	NM_152680.1	3.58748	6.78857e-06	0.00025957	5.71557	integral to membrane [goid 16021] [evidence IEA]
4890703	MBTD1	Homo sapiens mbt domain containing 1 (MBTD1), mRNA.	NM_017643.1	3.58694	1.69279e-07	2.03846e-05	7.41777	nucleus [goid 5634] [evidence IEA]	regulation of transcription [goid 45449] [evidence IEA]	zinc ion binding [goid 8270] [evidence IEA]
70167	LY96	Homo sapiens lymphocyte antigen 96 (LY96), mRNA.	NM_015364.2	3.57689	0.000122367	0.00203889	7.31616	plasma membrane [goid 5886] [pmid 10359581] [evidence TAS]	cellular defense response [goid 6968] [pmid 10359581] [evidence TAS]; cell surface receptor linked signal transduction [goid 7166] [pmid 10359581] [evidence TAS]; antibacterial humoral response (sensu Vertebrata) [goid 19733] [pmid 10359581] [evidence TAS]; inflammatory response [goid 6954] [evidence IEA]	coreceptor activity [goid 15026] [pmid 10359581] [evidence TAS]
5560482	UBQLN2	Homo sapiens ubiquilin 2 (UBQLN2), mRNA.	NM_013444.2	3.57575	6.22533e-06	0.000243537	7.44096	nucleus [goid 5634] [evidence IEA]	protein modification [goid 6464] [evidence IEA]	oxidoreductase activity [goid 16491] [evidence IEA]
7210450	LMO4	Homo sapiens LIM domain only 4 (LMO4), mRNA.	NM_006769.2	3.56502	4.70725e-07	4.04739e-05	7.17677	transcription factor complex [goid 5667] [evidence ISS]	neural tube closure [goid 1843] [evidence ISS]; regulation of transcription, DNA-dependent [goid 6355] [evidence IEA]; transcription [goid 6350] [evidence IEA]; transcription from RNA polymerase II promoter [goid 6366] [evidence ISS]	zinc ion binding [goid 8270] [evidence IEA]; metal ion binding [goid 46872] [evidence IEA]; transcription factor binding [goid 8134] [evidence ISS]; transcription factor activity [goid 3700] [pmid 10209267] [evidence TAS]
1030348	CDKN1B	Homo sapiens cyclin-dependent kinase inhibitor 1B (p27, Kip1) (CDKN1B), mRNA.	NM_004064.2	3.55873	1.07724e-05	0.000358679	6.63159	nucleus [goid 5634] [pmid 12093740] [evidence IDA]; cytoplasm [goid 5737] [pmid 12093740] [evidence IDA]	negative regulation of cell proliferation [goid 8285] [pmid 8033212] [evidence TAS]; cell cycle [goid 7049] [evidence IEA]; cell cycle arrest [goid 7050] [pmid 12093740] [evidence IMP]	transforming growth factor beta receptor, cytoplasmic mediator activity [goid 5072] [pmid 8033212] [evidence TAS]; protein binding [goid 5515] [pmid 9106657] [evidence IPI]; cyclin-dependent protein kinase inhibitor activity [goid 4861] [pmid 10918569] [evidence TAS]
2940044	TMEM14B	Homo sapiens transmembrane protein 14B (TMEM14B), mRNA.	NM_030969.2	3.55334	1.65477e-06	9.59861e-05	6.79626	membrane [goid 16020] [evidence IEA]; integral to membrane [goid 16021] [evidence IEA]
7400343	STX2	Homo sapiens syntaxin 2 (STX2), transcript variant 1, mRNA.	NM_001980.2	3.54186	7.61548e-05	0.00145472	6.67934	membrane [goid 16020] [evidence IEA]; integral to membrane [goid 16021] [evidence IEA]; soluble fraction [goid 5625] [pmid 8466509] [evidence TAS]; microsome [goid 5792] [pmid 8466509] [evidence TAS]	signal transduction [goid 7165] [pmid 1581962] [evidence TAS]; ectoderm development [goid 7398] [pmid 8466509] [evidence TAS]
5270689	HMGN4	Homo sapiens high mobility group nucleosomal binding domain 4 (HMGN4), mRNA.	NM_006353.2	3.5341	2.78137e-07	2.87113e-05	8.30527	nucleus [goid 5634] [evidence IEA]; chromatin [goid 785] [evidence IEA]		DNA binding [goid 3677] [evidence IEA]
7040470	PSMA6	Homo sapiens proteasome (prosome, macropain) subunit, alpha type, 6 (PSMA6), mRNA.	NM_002791.1	3.53095	0.00043309	0.00503943	6.98805	cytosol [goid 5829] [evidence IEA]; proteasome core complex (sensu Eukaryota) [goid 5839] [pmid 1888762] [evidence NAS]	ubiquitin-dependent protein catabolism [goid 6511] [evidence NAS]	threonine endopeptidase activity [goid 4298] [evidence IEA]; RNA binding [goid 3723] [pmid 7681138] [evidence NAS]; protein binding [goid 5515] [pmid 16169070] [evidence IPI]
1070286	M6PR	Homo sapiens mannose-6-phosphate receptor (cation dependent) (M6PR), mRNA.	NM_002355.2	3.52734	4.51684e-06	0.000193317	6.58324	lysosome [goid 5764] [evidence IEA]; integral to plasma membrane [goid 5887] [pmid 10799489] [evidence TAS]; membrane [goid 16020] [evidence IEA]; cell surface [goid 9986] [pmid 12493773] [evidence IEP]; endosome [goid 5768] [pmid 15078902] [evidence IDA]	transport [goid 6810] [evidence IEA]; endosome to lysosome transport [goid 8333] [pmid 10799489] [evidence TAS]; mannose transport [goid 15761] [evidence IEA]; receptor mediated endocytosis [goid 6898] [pmid 10799489] [evidence TAS]	transmembrane receptor activity [goid 4888] [pmid 10799489] [evidence TAS]; mannose binding [goid 5537] [evidence IEA]; mannose transporter activity [goid 15578] [evidence IEA]
6580504	LOC124512	PREDICTED: Homo sapiens hypothetical protein LOC124512 (LOC124512), mRNA.	XM_940962.2	3.52651	3.53423e-07	3.36955e-05	7.72397
830609	RPL5	Homo sapiens ribosomal protein L5 (RPL5), mRNA.	NM_000969.3	3.52582	3.395e-05	0.000825952	10.2969	nucleus [goid 5634] [evidence IEA]; ribosome [goid 5840] [evidence IEA]; cytosolic large ribosomal subunit (sensu Eukaryota) [goid 5842] [pmid 7772601] [evidence TAS]; intracellular [goid 5622] [evidence IEA]	protein biosynthesis [goid 6412] [pmid 7772601] [evidence TAS]	5S rRNA binding [goid 8097] [evidence IEA]; rRNA binding [goid 19843] [evidence IEA]; structural constituent of ribosome [goid 3735] [pmid 7772601] [evidence TAS]; protein binding [goid 5515] [pmid 12054647] [evidence IPI]
1780273	ALOX5	PREDICTED: Homo sapiens arachidonate 5-lipoxygenase (ALOX5), mRNA.	XM_001127464.1	3.52356	9.82877e-05	0.00174537	7.37438
6110209	RSU1	Homo sapiens Ras suppressor protein 1 (RSU1), transcript variant 1, mRNA.	NM_012425.3	3.52141	8.46703e-07	6.08784e-05	6.57904		signal transduction [goid 7165] [pmid 1508180] [evidence TAS]	transferase activity [goid 16740] [evidence IEA]
290348	POFUT1	Homo sapiens protein O-fucosyltransferase 1 (POFUT1), transcript variant 1, mRNA.	NM_015352.1	3.5164	1.96287e-05	0.000556791	9.50229	integral to Golgi membrane [goid 30173] [pmid 9023546] [evidence NAS]; endoplasmic reticulum [goid 5783] [evidence IEA]; cytoplasm [goid 5737] [evidence ISS]	O-glycan processing [goid 16266] [pmid 11698403] [evidence TAS]; regulation of translation [goid 6445] [pmid 11698403] [evidence NAS]; embryonic development [goid 9790] [pmid 11698403] [evidence NAS]; Notch signaling pathway [goid 7219] [evidence ISS]; regulation of transcription [goid 45449] [pmid 11698403] [evidence NAS]; carbohydrate metabolism [goid 5975] [evidence IEA]; fucose metabolism [go…	transferase activity, transferring glycosyl groups [goid 16757] [evidence IEA]; manganese ion binding [goid 30145] [evidence IEA]; peptide-O-fucosyltransferase activity [goid 46922] [pmid 11698403] [evidence TAS]
6400332	CNIH4	Homo sapiens cornichon homolog 4 (Drosophila) (CNIH4), mRNA.	NM_014184.2	3.50646	2.19733e-06	0.000117266	6.49446	membrane [goid 16020] [evidence IEA]; integral to membrane [goid 16021] [evidence IEA]; endoplasmic reticulum [goid 5783] [pmid 11256614] [evidence IDA]	intracellular signaling cascade [goid 7242] [evidence IEA]
3460039	RUNDC2C	Homo sapiens RUN domain containing 2C (RUNDC2C) on chromosome 16.	NR_002939.2	3.5035	2.22053e-07	2.44898e-05	6.66351
6840605	ATM	Homo sapiens ataxia telangiectasia mutated (ATM), transcript variant 1, mRNA.	NM_000051.3	3.49448	6.86522e-06	0.000261951	6.07238	nucleus [goid 5634] [evidence IEA]	response to ionizing radiation [goid 10212] [pmid 11375976] [evidence IDA]; meiotic recombination [goid 7131] [pmid 7792600] [evidence TAS]; mitotic spindle checkpoint [goid 7094] [pmid 11943150] [evidence IMP]; DNA repair [goid 6281] [pmid 9733515] [evidence TAS]; cell cycle [goid 7049] [evidence IEA]; signal transduction [goid 7165] [pmid 7792600] [evidence TAS]	transferase activity [goid 16740] [evidence IEA]; protein N-terminus binding [goid 47485] [pmid 11375976] [evidence IDA]; DNA binding [goid 3677] [evidence IEA]; phosphatidylinositol 3-kinase activity [goid 16303] [pmid 11375976] [evidence IMP]; protein serine/threonine kinase activity [goid 4674] [pmid 11375976] [evidence IDA]; phosphotransferase activity, alcohol group as acceptor [goid 16773] …
6940709	ALS2CR14	Homo sapiens amyotrophic lateral sclerosis 2 (juvenile) chromosome region, candidate 14 (ALS2CR14), mRNA.	NM_178231.1	3.49186	1.82109e-06	0.000102091	7.43282
6060402	HS.571741	ny62g05.s1 NCI_CGAP_GCB1 Homo sapiens cDNA clone IMAGE:1282904 3, mRNA sequence	AA744250	3.4832	6.12442e-07	4.83468e-05	6.74814
3840647	WDR74	Homo sapiens WD repeat domain 74 (WDR74), mRNA.	NM_018093.1	3.48073	2.94594e-07	2.99018e-05	6.99973	nucleus [goid 5634] [evidence IEA]
430438	MIAT	Homo sapiens myocardial infarction associated transcript (non-protein coding) (MIAT) on chromosome 22.	NR_003491.1	3.47624	8.96825e-05	0.0016384	7.32714
3850021	CASP4	Homo sapiens caspase 4, apoptosis-related cysteine peptidase (CASP4), transcript variant alpha, mRNA.	NM_001225.3	3.47428	1.86092e-05	0.00053495	7.68504	cytoplasm [goid 5737] [evidence NR ]; intracellular [goid 5622] [evidence IEA]	induction of apoptosis [goid 6917] [pmid 7743998] [evidence TAS]; regulation of apoptosis [goid 42981] [evidence IEA]	cysteine-type peptidase activity [goid 8234] [evidence IEA]; caspase activity [goid 30693] [evidence IEA]; protein binding [goid 5515] [evidence IEA]
540563	HLA-DMA	Homo sapiens major histocompatibility complex, class II, DM alpha (HLA-DMA), mRNA.	NM_006120.2	3.47308	4.84882e-06	0.000202938	9.73875	membrane [goid 16020] [evidence IEA]; integral to membrane [goid 16021] [evidence IEA]	immune response [goid 6955] [evidence IEA]	MHC class II receptor activity [goid 45012] [pmid 8034636] [evidence NAS]; protein binding [goid 5515] [pmid 10631952] [evidence TAS]
6280504	LOC100008589	Homo sapiens 28S ribosomal RNA (LOC100008589).	NR_003287.1	3.46775	0.00100833	0.00931343	6.33969
6960195	LOC650646	PREDICTED: Homo sapiens similar to 40S ribosomal protein S26 (LOC650646), mRNA.	XM_942527.2	3.46631	6.75319e-06	0.000258597	11.4075
2600113	LOC389517	Homo sapiens Williams Beuren syndrome chromosome region 19 pseudogene (LOC389517) on chromosome 7.	NR_003664.1	3.45935	1.41163e-06	8.58742e-05	12.0832
3370594	LILRA2	Homo sapiens leukocyte immunoglobulin-like receptor, subfamily A (with TM domain), member 2 (LILRA2), mRNA.	NM_006866.1	3.4573	2.2878e-05	0.000619359	5.27684	membrane [goid 16020] [evidence IEA]; integral to membrane [goid 16021] [evidence IEA]	immune response [goid 6955] [evidence IEA]; signal transduction [goid 7165] [pmid 9548455] [evidence TAS]	receptor activity [goid 4872] [pmid 9548455] [evidence TAS]; antigen binding [goid 3823] [pmid 9548455] [evidence TAS]
5820356	FLJ41423	Homo sapiens FLJ41423 protein (FLJ41423), mRNA.	NM_001001679.1	3.45019	5.75805e-06	0.000231027	7.61201
6060484	MARCKS	Homo sapiens myristoylated alanine-rich protein kinase C substrate (MARCKS), mRNA.	NM_002356.5	3.44788	2.7377e-06	0.000136172	6.04044	plasma membrane [goid 5886] [evidence NR ]; actin cytoskeleton [goid 15629] [pmid 1560845] [evidence TAS]	cell motility [goid 6928] [evidence NR ]	calmodulin binding [goid 5516] [pmid 1560845] [evidence TAS]; actin filament binding [goid 51015] [pmid 1560845] [evidence TAS]
6560398	NAT8B	Homo sapiens N-acetyltransferase 8B (gene/pseudogene) (NAT8B), mRNA.	NM_016347.2	3.44214	7.90826e-05	0.00149319	6.40741			N-acetyltransferase activity [goid 8080] [evidence IEA]; transferase activity [goid 16740] [evidence IEA]
3190255	SDF4	Homo sapiens stromal cell derived factor 4 (SDF4), mRNA.	NM_016176.2	3.43711	2.84953e-05	0.000728357	6.06286
5890176	LOC442454	Homo sapiens ubiquinol-cytochrome c reductase binding protein pseudogene (LOC442454) on chromosome X.	NR_002308.1	3.43437	5.7642e-07	4.6408e-05	7.26453
2750632	POLR2J3	Homo sapiens RPB11b2 protein (POLR2J3), mRNA.	NM_001097615.1	3.4297	5.87474e-06	0.00023406	5.49038	nucleus [goid 5634] [evidence IEA]	transcription [goid 6350] [evidence IEA]	transferase activity [goid 16740] [evidence IEA]; protein dimerization activity [goid 46983] [evidence IEA]; DNA-directed RNA polymerase activity [goid 3899] [evidence IEA]; DNA binding [goid 3677] [evidence IEA]
7570066	RFWD2	Homo sapiens ring finger and WD repeat domain 2 (RFWD2), transcript variant 1, mRNA.	NM_022457.5	3.42716	6.6542e-07	5.13063e-05	6.81827	nucleus [goid 5634] [evidence IEA]	ubiquitin cycle [goid 6512] [evidence IEA]	zinc ion binding [goid 8270] [evidence IEA]; metal ion binding [goid 46872] [evidence IEA]; ligase activity [goid 16874] [evidence IEA]; protein binding [goid 5515] [evidence IEA]
3190634	DSTN	Homo sapiens destrin (actin depolymerizing factor) (DSTN), transcript variant 1, mRNA.	NM_006870.3	3.42576	2.99941e-07	3.02927e-05	6.36571	intracellular [goid 5622] [evidence IEA]		actin binding [goid 3779] [evidence IEA]
1190142	EMILIN2	Homo sapiens elastin microfibril interfacer 2 (EMILIN2), mRNA.	NM_032048.2	3.42155	6.41648e-06	0.000249053	6.20877	extracellular region [goid 5576] [pmid 11278945] [evidence IDA]; extracellular matrix (sensu Metazoa) [goid 5578] [evidence IEA]	cell adhesion [goid 7155] [evidence IEA]	extracellular matrix constituent conferring elasticity [goid 30023] [pmid 11278945] [evidence NAS]; protein binding [goid 5515] [pmid 11278945] [evidence IPI]
3180402	HDDC2	Homo sapiens HD domain containing 2 (HDDC2), mRNA.	NM_016063.2	3.40852	6.2837e-05	0.00126871	8.16113			catalytic activity [goid 3824] [evidence IEA]
840253	ALDH2	Homo sapiens aldehyde dehydrogenase 2 family (mitochondrial) (ALDH2), nuclear gene encoding mitochondrial protein, mRNA.	NM_000690.2	3.40815	1.18976e-06	7.63762e-05	6.10568	mitochondrion [goid 5739] [evidence IEA]	metabolism [goid 8152] [evidence IEA]; carbohydrate metabolism [goid 5975] [pmid 8903321] [evidence TAS]; alcohol metabolism [goid 6066] [pmid 1306115] [evidence TAS]	electron carrier activity [goid 9055] [pmid 8903321] [evidence TAS]; aldehyde dehydrogenase (NAD) activity [goid 4029] [pmid 1306115] [evidence TAS]; aldehyde dehydrogenase [NAD(P)+] activity [goid 4030] [pmid 8903321] [evidence TAS]
5900471	PTGER2	Homo sapiens prostaglandin E receptor 2 (subtype EP2), 53kDa (PTGER2), mRNA.	NM_000956.2	3.38892	1.85568e-06	0.000103679	6.85412	integral to plasma membrane [goid 5887] [pmid 10462542] [evidence TAS]; membrane [goid 16020] [evidence IEA]	G-protein coupled receptor protein signaling pathway [goid 7186] [pmid 10462542] [evidence TAS]; signal transduction [goid 7165] [evidence IEA]	thromboxane receptor activity [goid 4960] [evidence IEA]; prostaglandin E receptor activity [goid 4957] [pmid 10462542] [evidence TAS]; receptor activity [goid 4872] [evidence IEA]; rhodopsin-like receptor activity [goid 1584] [evidence IEA]
2640048	GAPDH	Homo sapiens glyceraldehyde-3-phosphate dehydrogenase (GAPDH), mRNA.	NM_002046.3	3.38422	2.63407e-06	0.000133089	8.51027	cytoplasm [goid 5737] [evidence NAS]	glucose metabolism [goid 6006] [evidence IEA]; glycolysis [goid 6096] [evidence NAS]	oxidoreductase activity [goid 16491] [evidence IEA]; NAD binding [goid 51287] [evidence IEA]; glyceraldehyde-3-phosphate dehydrogenase (phosphorylating) activity [goid 4365] [pmid 3170585] [evidence NAS]
6100523	SNX3	Homo sapiens sorting nexin 3 (SNX3), mRNA.	NM_003795.3	3.38275	4.67933e-06	0.000197946	9.25077		endocytosis [goid 6897] [pmid 9819414] [evidence TAS]; protein transport [goid 15031] [evidence IEA]; intracellular signaling cascade [goid 7242] [evidence IEA]	phosphoinositide binding [goid 35091] [evidence IEA]; protein binding [goid 5515] [evidence IEA]
70605	HSPD1	Homo sapiens heat shock 60kDa protein 1 (chaperonin) (HSPD1), nuclear gene encoding mitochondrial protein, transcript variant 1, mRNA.	NM_002156.4	3.37478	2.04452e-06	0.000111129	8.26845	mitochondrion [goid 5739] [pmid 16130169] [evidence TAS]; cytoplasm [goid 5737] [pmid 16130169] [evidence TAS]	cellular protein metabolism [goid 44267] [evidence IEA]; protein folding [goid 6457] [pmid 2568584] [evidence NAS]; regulation of apoptosis [goid 42981] [pmid 16130169] [evidence TAS]; protein import into mitochondrial matrix [goid 30150] [evidence NAS]; response to unfolded protein [goid 6986] [pmid 2568584] [evidence NAS]	nucleotide binding [goid 166] [evidence IEA]; ATP binding [goid 5524] [evidence NAS]; chaperone binding [goid 51087] [pmid 10205158] [evidence IPI]; unfolded protein binding [goid 51082] [pmid 16130169] [evidence TAS]; protein binding [goid 5515] [evidence IEA]
1690706	HIST1H3H	Homo sapiens histone cluster 1, H3h (HIST1H3H), mRNA.	NM_003536.2	3.37032	0.000230289	0.00319727	6.02949
1740497	RAB8B	Homo sapiens RAB8B, member RAS oncogene family (RAB8B), mRNA.	NM_016530.2	3.36879	4.62306e-06	0.000196387	7.88255	membrane [goid 16020] [evidence IEA]; intracellular [goid 5622] [evidence IEA]	protein transport [goid 15031] [evidence NAS]; regulation of transcription, DNA-dependent [goid 6355] [evidence IEA]; small GTPase mediated signal transduction [goid 7264] [evidence IEA]	GTPase activity [goid 3924] [pmid 9030196] [evidence NAS]; nucleotide binding [goid 166] [evidence IEA]; ATP binding [goid 5524] [evidence IEA]; GTP binding [goid 5525] [evidence IEA]; transcription factor binding [goid 8134] [evidence IEA]
5810088	AURKAIP1	Homo sapiens aurora kinase A interacting protein 1 (AURKAIP1), mRNA.	NM_017900.1	3.36754	1.30339e-06	8.13816e-05	9.30484	nucleus [goid 5634] [pmid 12244051] [evidence IDA]	negative regulation of mitosis [goid 45839] [pmid 12244051] [evidence NAS]	protein binding [goid 5515] [pmid 12244051] [evidence IPI]
780255	LOC642236	PREDICTED: Homo sapiens similar to FRG1 protein (FSHD region gene 1 protein), transcript variant 8 (LOC642236), mRNA.	XM_943005.2	3.36306	4.98675e-07	4.20633e-05	6.55787
6280114	PDCD7	Homo sapiens programmed cell death 7 (PDCD7), mRNA.	NM_005707.1	3.35359	1.9053e-06	0.000105641	11.2923	nucleus [goid 5634] [evidence IEA]	apoptosis [goid 6915] [evidence IEA]; RNA splicing [goid 8380] [pmid 15146077] [evidence IC ]
5690347	TPST2	Homo sapiens tyrosylprotein sulfotransferase 2 (TPST2), transcript variant 1, mRNA.	NM_001008566.1	3.35012	3.54117e-05	0.000848371	8.85673	integral to membrane [goid 16021] [evidence IEA]; membrane fraction [goid 5624] [pmid 9736702] [evidence TAS]; Golgi apparatus [goid 5794] [evidence NR ]; membrane [goid 16020] [evidence IEA]; endoplasmic reticulum [goid 5783] [pmid 11256614] [evidence IDA]	peptidyl-tyrosine sulfation [goid 6478] [pmid 9733778] [evidence TAS]	transferase activity [goid 16740] [evidence IEA]; protein-tyrosine sulfotransferase activity [goid 8476] [pmid 9736702] [evidence TAS]
7650128	ECGF1	Homo sapiens endothelial cell growth factor 1 (platelet-derived) (ECGF1), mRNA.	NM_001953.2	3.34691	3.36674e-06	0.000157405	5.78572	soluble fraction [goid 5625] [evidence NR ]; extracellular space [goid 5615] [evidence NR ]	cell surface receptor linked signal transduction [goid 7166] [evidence NR ]; mitochondrial genome maintenance [goid 2] [pmid 9924029] [evidence TAS]; cell differentiation [goid 30154] [evidence IEA]; DNA replication [goid 6260] [pmid 9924029] [evidence TAS]; chemotaxis [goid 6935] [evidence IEA]; cell-cell signaling [goid 7267] [evidence NR ]; pyrimidine base metabolism [goid 6206] [evidence IEA]…	growth factor activity [goid 8083] [evidence IEA]; thymidine phosphorylase activity [goid 9032] [pmid 9924029] [evidence TAS]; platelet-derived growth factor receptor binding [goid 5161] [pmid 2005900] [evidence TAS]; transferase activity, transferring glycosyl groups [goid 16757] [evidence IEA]
6020612	FOXN2	Homo sapiens forkhead box N2 (FOXN2), mRNA.	NM_002158.3	3.34447	0.00013163	0.00214167	8.36658	nucleus [goid 5634] [evidence IEA]	regulation of transcription, DNA-dependent [goid 6355] [evidence IEA]; transcription [goid 6350] [evidence IEA]	sequence-specific DNA binding [goid 43565] [evidence IEA]; transcription factor activity [goid 3700] [pmid 1639393] [evidence TAS]
2320129	CSDA	Homo sapiens cold shock domain protein A (CSDA), mRNA.	NM_003651.3	3.33008	1.12315e-05	0.000369775	7.47219	nucleus [goid 5634] [evidence IEA]; cytoplasm [goid 5737] [pmid 7628487] [evidence TAS]	transcription [goid 6350] [evidence IEA]; response to cold [goid 9409] [pmid 8710501] [evidence TAS]; regulation of transcription, DNA-dependent [goid 6355] [evidence IEA]; negative regulation of transcription from RNA polymerase II promoter [goid 122] [pmid 8710501] [evidence TAS]	RNA polymerase II transcription factor activity [goid 3702] [pmid 8710501] [evidence TAS]; transcription corepressor activity [goid 3714] [pmid 8710501] [evidence TAS]; transcription factor activity [goid 3700] [pmid 8710501] [evidence NAS]; DNA binding [goid 3677] [evidence IEA]; double-stranded DNA binding [goid 3690] [pmid 2977358] [evidence TAS]
450553	AHNAK	Homo sapiens AHNAK nucleoprotein (AHNAK), transcript variant 1, mRNA.	NM_001620.1	3.32366	1.15357e-05	0.000377064	9.80224	nucleus [goid 5634] [pmid 1608957] [evidence NAS]		protein binding [goid 5515] [evidence IEA]
3930367	DAB2	Homo sapiens disabled homolog 2, mitogen-responsive phosphoprotein (Drosophila) (DAB2), mRNA.	NM_001343.1	3.32181	6.23372e-07	4.90185e-05	5.66016		cell proliferation [goid 8283] [pmid 9620555] [evidence TAS]
5340341	PPIG	Homo sapiens peptidylprolyl isomerase G (cyclophilin G) (PPIG), mRNA.	NM_004792.2	3.31379	1.30536e-06	8.1439e-05	6.73409	nucleus [goid 5634] [pmid 9153302] [evidence TAS]; nucleoplasm [goid 5654] [pmid 9153302] [evidence TAS]	protein folding [goid 6457] [evidence IEA]; RNA splicing [goid 8380] [pmid 9153302] [evidence TAS]	cyclosporin A binding [goid 16018] [pmid 9153302] [evidence TAS]; peptidyl-prolyl cis-trans isomerase activity [goid 3755] [evidence IEA]; isomerase activity [goid 16853] [evidence IEA]
5960253	TRMT5	Homo sapiens TRM5 tRNA methyltransferase 5 homolog (S. cerevisiae) (TRMT5), mRNA.	NM_020810.1	3.31179	2.13213e-06	0.000114659	8.98352	chromatin [goid 785] [evidence IEA]; nucleus [goid 5634] [evidence IEA]		DNA binding [goid 3677] [evidence IEA]
5080328	DOPEY2	Homo sapiens dopey family member 2 (DOPEY2), mRNA.	NM_005128.2	3.30887	6.07187e-06	0.000239504	7.84236	Golgi membrane [goid 139] [pmid 16301316] [evidence ISS]	Golgi to endosome transport [goid 6895] [pmid 16301316] [evidence ISS]; development [goid 7275] [pmid 10950924] [evidence NAS]
6060056	RPLP1	Homo sapiens ribosomal protein, large, P1 (RPLP1), transcript variant 1, mRNA.	NM_001003.2	3.30598	0.000666934	0.00689551	11.3914	ribosome [goid 5840] [evidence IEA]; cytosolic large ribosomal subunit (sensu Eukaryota) [goid 5842] [pmid 3323886] [evidence TAS]; intracellular [goid 5622] [evidence IEA]	translational elongation [goid 6414] [evidence IEA]; protein biosynthesis [goid 6412] [pmid 3323886] [evidence TAS]	RNA binding [goid 3723] [pmid 3323886] [evidence TAS]; structural constituent of ribosome [goid 3735] [pmid 3323886] [evidence TAS]; protein binding [goid 5515] [pmid 12054647] [evidence IPI]
3420450	KIAA0240	Homo sapiens KIAA0240 (KIAA0240), mRNA.	NM_015349.1	3.30292	3.63936e-05	0.000864846	7.88323
4900435	TNFSF13B	Homo sapiens tumor necrosis factor (ligand) superfamily, member 13b (TNFSF13B), mRNA.	NM_006573.3	3.30219	4.02406e-07	3.68611e-05	6.6993	integral to plasma membrane [goid 5887] [evidence NR ]; membrane [goid 16020] [evidence IEA]; extracellular space [goid 5615] [evidence IEA]; soluble fraction [goid 5625] [pmid 10908663] [evidence TAS]	immune response [goid 6955] [evidence IEA]; cell proliferation [goid 8283] [pmid 10908663] [evidence TAS]; signal transduction [goid 7165] [pmid 10908663] [evidence TAS]; positive regulation of cell proliferation [goid 8284] [pmid 10359578] [evidence TAS]	tumor necrosis factor receptor binding [goid 5164] [evidence IEA]
7160008	LOC728499	PREDICTED: Homo sapiens similar to Nuclear envelope pore membrane protein POM 121 (Pore membrane protein of 121 kDa) (P145) (LOC728499), mRNA.	XM_001127568.1	3.30177	0.000441063	0.00511358	6.19136
6770161	CDC42SE2	Homo sapiens CDC42 small effector 2 (CDC42SE2), transcript variant 2, mRNA.	NM_001038702.1	3.28604	4.06686e-06	0.000179803	8.69831	plasma membrane [goid 5886] [pmid 10816584] [evidence TAS]	signal transduction [goid 7165] [pmid 10816584] [evidence TAS]	kinase activity [goid 16301] [evidence IEA]; structural molecule activity [goid 5198] [pmid 10816584] [evidence TAS]; protein binding [goid 5515] [pmid 10816584] [evidence TAS]
4230619	GCA	Homo sapiens grancalcin, EF-hand calcium binding protein (GCA), mRNA.	NM_012198.2	3.28194	1.33397e-05	0.000419764	5.58695	plasma membrane [goid 5886] [pmid 1530588] [evidence TAS]; cytoplasm [goid 5737] [pmid 1530588] [evidence TAS]	membrane fusion [goid 6944] [pmid 1530588] [evidence TAS]	calcium ion binding [goid 5509] [pmid 1530588] [evidence TAS]
5090408	LRIG1	Homo sapiens leucine-rich repeats and immunoglobulin-like domains 1 (LRIG1), mRNA.	NM_015541.2	3.27632	1.56315e-06	9.21683e-05	7.101	membrane [goid 16020] [evidence IEA]; integral to membrane [goid 16021] [evidence IEA]		transferase activity [goid 16740] [evidence IEA]
2760292	PPP1CC	Homo sapiens protein phosphatase 1, catalytic subunit, gamma isoform (PPP1CC), mRNA.	NM_002710.1	3.27486	3.40233e-06	0.00015854	8.80357		glycogen metabolism [goid 5977] [evidence IEA]; carbohydrate metabolism [goid 5975] [evidence IEA]; cell cycle [goid 7049] [evidence IEA]; cell division [goid 51301] [evidence IEA]	hydrolase activity [goid 16787] [evidence IEA]; manganese ion binding [goid 30145] [evidence IEA]; metal ion binding [goid 46872] [evidence IEA]; iron ion binding [goid 5506] [evidence IEA]; phosphoprotein phosphatase activity [goid 4721] [evidence IEA]
7000064	KCNH6	Homo sapiens potassium voltage-gated channel, subfamily H (eag-related), member 6 (KCNH6), transcript variant 1, mRNA.	NM_030779.2	3.27475	7.74167e-06	0.000285696	10.5289	integral to membrane [goid 16021] [evidence IEA]; membrane [goid 16020] [evidence IEA]	ion transport [goid 6811] [evidence IEA]; potassium ion transport [goid 6813] [evidence IEA]; regulation of transcription, DNA-dependent [goid 6355] [evidence IEA]; signal transduction [goid 7165] [evidence IEA]	potassium ion binding [goid 30955] [evidence IEA]; voltage-gated potassium channel activity [goid 5249] [evidence IEA]
780204	ZNF669	Homo sapiens zinc finger protein 669 (ZNF669), mRNA.	NM_024804.1	3.27108	5.27683e-06	0.000216315	6.98263	nucleus [goid 5634] [evidence IEA]; intracellular [goid 5622] [evidence IEA]	transcription [goid 6350] [evidence IEA]; regulation of transcription, DNA-dependent [goid 6355] [evidence IEA]	DNA binding [goid 3677] [evidence IEA]; zinc ion binding [goid 8270] [evidence IEA]; metal ion binding [goid 46872] [evidence IEA]; nucleic acid binding [goid 3676] [evidence IEA]
6130189	LOC653566	PREDICTED: Homo sapiens similar to Signal peptidase complex subunit 2 (Microsomal signal peptidase 25 kDa subunit) (SPase 25 kDa subunit), transcript variant 3 (LOC653566), mRNA.	XM_934796.2	3.26715	7.60283e-07	5.64009e-05	7.63154
7560097	ATP6AP2	Homo sapiens ATPase, H+ transporting, lysosomal accessory protein 2 (ATP6AP2), mRNA.	NM_005765.2	3.2652	1.3984e-05	0.000434327	8.17202	membrane [goid 16020] [evidence IEA]; integral to membrane [goid 16021] [evidence IEA]		receptor activity [goid 4872] [evidence IEA]
4780470	HCG2P7	Homo sapiens HLA complex group 2 pseudogene 7 (HCG2P7) on chromosome 6.	NR_001318.1	3.26149	9.66286e-07	6.7076e-05	10.4553
6580646	PSMC5	Homo sapiens proteasome (prosome, macropain) 26S subunit, ATPase, 5 (PSMC5), mRNA.	NM_002805.4	3.25542	6.01022e-05	0.00122914	6.84514	nucleus [goid 5634] [pmid 9927201] [evidence IDA]; proteasome complex (sensu Eukaryota) [goid 502] [pmid 9464850] [evidence IDA]; cytosol [goid 5829] [evidence IEA]; cytoplasm [goid 5737] [pmid 9927201] [evidence IDA]	negative regulation of programmed cell death [goid 43069] [pmid 16432160] [evidence NAS]; protein catabolism [goid 30163] [evidence IEA]; proteasomal ubiquitin-dependent protein catabolism [goid 43161] [pmid 12110588] [evidence IDA]	ATPase activity [goid 16887] [pmid 9464850] [evidence TAS]; hydrolase activity [goid 16787] [evidence IEA]; nucleotide binding [goid 166] [evidence IEA]; ATP binding [goid 5524] [evidence IEA]; transcription factor binding [goid 8134] [pmid 10816420] [evidence IPI]
2230037	NAG18	Homo sapiens NAG18 protein (NAG18) on chromosome 19.	NR_002568.1	3.25017	3.26106e-06	0.000153965	12.3956
4290543	TXN	Homo sapiens thioredoxin (TXN), mRNA.	NM_003329.2	3.24722	6.32586e-07	4.96146e-05	7.92386		cell motility [goid 6928] [pmid 10947064] [evidence TAS]; transport [goid 6810] [evidence IEA]; cell-cell signaling [goid 7267] [pmid 10947064] [evidence TAS]; cell proliferation [goid 8283] [pmid 3170595] [evidence TAS]; signal transduction [goid 7165] [pmid 10947064] [evidence TAS]; electron transport [goid 6118] [evidence IEA]	thiol-disulfide exchange intermediate activity [goid 30508] [pmid 10947064] [evidence TAS]; protein disulfide oxidoreductase activity [goid 15035] [evidence IEA]; electron carrier activity [goid 9055] [evidence IEA]; protein binding [goid 5515] [pmid 15480426] [evidence IPI]
2260095	EIF4G2	Homo sapiens eukaryotic translation initiation factor 4 gamma, 2 (EIF4G2), transcript variant 1, mRNA.	NM_001418.3	3.23173	1.84684e-05	0.000531735	8.58456	eukaryotic translation initiation factor 4F complex [goid 16281] [pmid 11943866] [evidence IDA]	positive regulation of translation [goid 45946] [pmid 16289705] [evidence IDA]; regulation of translational initiation [goid 6446] [pmid 11943866] [evidence IDA]; cell death [goid 8219] [pmid 9032289] [evidence TAS]; cell cycle arrest [goid 7050] [pmid 9032289] [evidence TAS]	RNA binding [goid 3723] [evidence IEA]; translation initiation factor activity [goid 3743] [pmid 11943866] [evidence IDA]; protein binding [goid 5515] [pmid 16166382] [evidence IPI]
7400594	C14ORF82	PREDICTED: Homo sapiens chromosome 14 open reading frame 82 (C14orf82), mRNA.	XM_944991.1	3.22966	1.97136e-05	0.00055833	6.71519
6590082	HS.542993	xj89b12.x1 Soares_NFL_T_GBC_S1 Homo sapiens cDNA clone IMAGE:2664383 3, mRNA sequence	AW183894	3.22562	7.66917e-06	0.000284002	7.61756
5310717	NIN	Homo sapiens ninein (GSK3B interacting protein) (NIN), transcript variant 2, mRNA.	NM_020921.3	3.22214	1.27194e-05	0.000404399	6.99669	centrosome [goid 5813] [pmid 12927815] [evidence IDA]; microtubule [goid 5874] [evidence IEA]		GTP binding [goid 5525] [evidence IEA]; nucleotide binding [goid 166] [evidence IEA]; calcium ion binding [goid 5509] [evidence IEA]; protein binding [goid 5515] [pmid 16154161] [evidence IPI]
6840674	ZNF185	Homo sapiens zinc finger protein 185 (LIM domain) (ZNF185), mRNA.	NM_007150.2	3.21954	1.07185e-06	7.17966e-05	5.80687			zinc ion binding [goid 8270] [pmid 9268636] [evidence TAS]; metal ion binding [goid 46872] [evidence IEA]
2940438	PTGER4	Homo sapiens prostaglandin E receptor 4 (subtype EP4) (PTGER4), mRNA.	NM_000958.2	3.21953	0.000626115	0.00659626	8.75735	integral to membrane [goid 16021] [pmid 8163486] [evidence TAS]; membrane [goid 16020] [evidence IEA]	immune response [goid 6955] [pmid 8862514] [evidence TAS]; G-protein signaling, coupled to cAMP nucleotide second messenger [goid 7188] [pmid 8163486] [evidence TAS]; G-protein coupled receptor protein signaling pathway [goid 7186] [evidence IEA]; signal transduction [goid 7165] [evidence IEA]	prostaglandin E receptor activity [goid 4957] [pmid 8163486] [evidence TAS]; receptor activity [goid 4872] [evidence IEA]; rhodopsin-like receptor activity [goid 1584] [evidence IEA]
50050	AMD1	Homo sapiens adenosylmethionine decarboxylase 1 (AMD1), transcript variant 2, mRNA.	NM_001033059.1	3.21005	2.85311e-05	0.00072876	7.86531		spermidine biosynthesis [goid 8295] [evidence NAS]; spermine biosynthesis [goid 6597] [evidence NAS]	lyase activity [goid 16829] [evidence IEA]; adenosylmethionine decarboxylase activity [goid 4014] [pmid 2460457] [evidence TAS]
5900240	MRPL18	Homo sapiens mitochondrial ribosomal protein L18 (MRPL18), nuclear gene encoding mitochondrial protein, mRNA.	NM_014161.2	3.20743	1.11152e-05	0.000366675	6.8
2060291	STOM	Homo sapiens stomatin (STOM), transcript variant 1, mRNA.	NM_004099.4	3.20231	1.67154e-07	2.01955e-05	7.75988	integral to plasma membrane [goid 5887] [pmid 7592848] [evidence TAS]; membrane [goid 16020] [evidence IEA]; cytoskeleton [goid 5856] [pmid 7592848] [evidence TAS]
4920408	RPL23A	Homo sapiens ribosomal protein L23a (RPL23A), mRNA.	NM_000984.5	3.19903	9.60668e-06	0.000330307	6.59954	ribosome [goid 5840] [evidence IEA]; intracellular [goid 5622] [evidence IEA]	protein biosynthesis [goid 6412] [evidence IEA]	rRNA binding [goid 19843] [evidence IEA]; nucleotide binding [goid 166] [evidence IEA]; structural constituent of ribosome [goid 3735] [evidence IEA]
2480424	PLCG2	Homo sapiens phospholipase C, gamma 2 (phosphatidylinositol-specific) (PLCG2), mRNA.	NM_002661.2	3.19875	2.69895e-06	0.000134981	6.05982		intracellular signaling cascade [goid 7242] [evidence IEA]; cell surface receptor linked signal transduction [goid 7166] [evidence NR ]; lipid metabolism [goid 6629] [evidence IEA]; lipid catabolism [goid 16042] [evidence IEA]; phospholipid metabolism [goid 6644] [evidence NR ]	hydrolase activity [goid 16787] [evidence IEA]; signal transducer activity [goid 4871] [evidence IEA]; phosphoinositide phospholipase C activity [goid 4435] [evidence IEA]; calcium ion binding [goid 5509] [evidence IEA]; protein binding [goid 5515] [pmid 15644415] [evidence IPI]
6280446	LOC642989	PREDICTED: Homo sapiens similar to 40S ribosomal protein S25 (LOC642989), mRNA.	XM_926370.1	3.19866	5.64735e-06	0.000227588	7.99287
6650035	LOC338758	PREDICTED: Homo sapiens hypothetical protein LOC338758 (LOC338758), mRNA.	XM_931359.2	3.19286	3.41784e-07	3.28058e-05	9.00145
650040	PILRA	Homo sapiens paired immunoglobin-like type 2 receptor alpha (PILRA), transcript variant 2, mRNA.	NM_178272.1	3.18531	1.18215e-06	7.60531e-05	6.29751	integral to plasma membrane [goid 5887] [evidence ISS]; membrane [goid 16020] [evidence IEA]	transmembrane receptor protein tyrosine kinase activation (dimerization) [goid 7171] [evidence ISS]; signal transduction [goid 7165] [pmid 10903717] [evidence IDA]	receptor activity [goid 4872] [evidence IEA]; protein binding [goid 5515] [evidence ISS]
3420543	PSMA4	Homo sapiens proteasome (prosome, macropain) subunit, alpha type, 4 (PSMA4), mRNA.	NM_002789.3	3.18469	1.13287e-06	7.41719e-05	7.49583	cytosol [goid 5829] [evidence IEA]; proteasome core complex (sensu Eukaryota) [goid 5839] [evidence IEA]	ubiquitin-dependent protein catabolism [goid 6511] [evidence IEA]	threonine endopeptidase activity [goid 4298] [evidence IEA]
7550470	KIAA0101	Homo sapiens KIAA0101 (KIAA0101), transcript variant 2, mRNA.	NM_001029989.1	3.18307	7.32977e-06	0.000274898	12.7831	nucleus [goid 5634] [evidence IEA]; mitochondrion [goid 5739] [evidence IEA]
2600035	NCL	Homo sapiens nucleolin (NCL), mRNA.	NM_005381.2	3.17835	1.67063e-05	0.000494369	8.86436	nucleus [goid 5634] [evidence IEA]; nucleolus [goid 5730] [pmid 2394707] [evidence TAS]		RNA binding [goid 3723] [pmid 2737305] [evidence TAS]; nucleotide binding [goid 166] [evidence IEA]; DNA binding [goid 3677] [evidence IEA]
5550431	MMD	Homo sapiens monocyte to macrophage differentiation-associated (MMD), mRNA.	NM_012329.2	3.17708	0.000327027	0.00410465	7.40724	membrane fraction [goid 5624] [pmid 7503749] [evidence TAS]; integral to plasma membrane [goid 5887] [pmid 7503749] [evidence TAS]; membrane [goid 16020] [evidence IEA]	cytolysis [goid 19835] [evidence IEA]	receptor activity [goid 4872] [pmid 7503749] [evidence TAS]
5860347	AKR1D1	Homo sapiens aldo-keto reductase family 1, member D1 (delta 4-3-ketosteroid-5-beta-reductase) (AKR1D1), mRNA.	NM_005989.2	3.17603	1.67375e-05	0.00049521	11.9787	cytosol [goid 5829] [pmid 7508385] [evidence IDA]	androgen metabolism [goid 8209] [pmid 7508385] [evidence IDA]; bile acid catabolism [goid 30573] [evidence IEA]; digestion [goid 7586] [pmid 7508385] [evidence IDA]; lipid metabolism [goid 6629] [evidence IEA]; bile acid biosynthesis [goid 6699] [pmid 7508385] [evidence IDA]; electron transport [goid 6118] [pmid 7508385] [evidence IDA]; cholesterol catabolism [goid 6707] [pmid 7508385] [evidence …	oxidoreductase activity [goid 16491] [evidence IEA]; steroid binding [goid 5496] [pmid 7508385] [evidence TAS]
10386	TM2D1	Homo sapiens TM2 domain containing 1 (TM2D1), mRNA.	NM_032027.2	3.17432	1.02822e-05	0.000346408	5.89206
2060047	B4GALT5	Homo sapiens UDP-Gal:betaGlcNAc beta 1,4- galactosyltransferase, polypeptide 5 (B4GALT5), mRNA.	NM_004776.2	3.17266	1.97397e-05	0.000558895	7.28224	integral to membrane [goid 16021] [evidence IEA]; Golgi stack [goid 5795] [evidence IEA]	carbohydrate metabolism [goid 5975] [evidence IEA]	manganese ion binding [goid 30145] [evidence IEA]; metal ion binding [goid 46872] [evidence IEA]; transferase activity, transferring glycosyl groups [goid 16757] [evidence IEA]; galactosyltransferase activity [goid 8378] [pmid 9597550] [evidence TAS]
4880600	PTCRA	Homo sapiens pre T-cell antigen receptor alpha (PTCRA), mRNA.	NM_138296.2	3.1715	0.000254673	0.00343478	5.98477			receptor activity [goid 4872] [evidence IEA]
4670577	TMEM17	Homo sapiens transmembrane protein 17 (TMEM17), mRNA.	NM_198276.1	3.16893	7.81241e-06	0.000287728	11.0725	integral to membrane [goid 16021] [evidence IEA]
6940360	ACVR1	Homo sapiens activin A receptor, type I (ACVR1), mRNA.	NM_001105.2	3.16559	4.90223e-05	0.00106393	6.37785	activin receptor complex [goid 48179] [pmid 8242742] [evidence IDA]; membrane [goid 16020] [evidence IEA]	positive regulation of transcription [goid 45941] [pmid 8242742] [evidence IDA]; protein amino acid phosphorylation [goid 6468] [evidence IEA]; transforming growth factor beta receptor signaling pathway [goid 7179] [pmid 8242742] [evidence IDA]	transferase activity [goid 16740] [evidence IEA]; manganese ion binding [goid 30145] [evidence IEA]; nucleotide binding [goid 166] [evidence IEA]; activin binding [goid 48185] [pmid 8242742] [evidence IDA]; ATP binding [goid 5524] [evidence IEA]; receptor activity [goid 4872] [evidence IEA]; magnesium ion binding [goid 287] [evidence IEA]; transforming growth factor beta receptor activity [goid 5…
6180465	SLC2A6	Homo sapiens solute carrier family 2 (facilitated glucose transporter), member 6 (SLC2A6), mRNA.	NM_017585.2	3.16426	5.82065e-07	4.67592e-05	5.98525	membrane [goid 16020] [pmid 10970791] [evidence NAS]; integral to membrane [goid 16021] [evidence IEA]	carbohydrate transport [goid 8643] [evidence IEA]	glucose transporter activity [goid 5355] [pmid 10970791] [evidence NAS]; transporter activity [goid 5215] [evidence IEA]; sugar porter activity [goid 5351] [evidence IEA]
1260156	LOC654194	PREDICTED: Homo sapiens similar to ribosomal protein S27 (LOC654194), mRNA.	XM_942669.1	3.1551	0.000174218	0.0026087	9.46839
5270064	SHROOM4	Homo sapiens shroom family member 4 (SHROOM4), mRNA.	NM_020717.2	3.14883	0.000135927	0.00218457	9.29847			protein binding [goid 5515] [evidence IEA]
2650750	CASP8	Homo sapiens caspase 8, apoptosis-related cysteine peptidase (CASP8), transcript variant G, mRNA.	NM_001080125.1	3.14718	1.85994e-05	0.000534755	5.37567	cytoskeleton [goid 5856] [pmid 10891503] [evidence TAS]; mitochondrion [goid 5739] [pmid 10891503] [evidence TAS]	positive regulation of I-kappaB kinase/NF-kappaB cascade [goid 43123] [pmid 12761501] [evidence IEP]; apoptotic program [goid 8632] [pmid 8681376] [evidence TAS]; regulation of apoptosis [goid 42981] [evidence IEA]	cysteine-type peptidase activity [goid 8234] [pmid 8681376] [evidence TAS]; caspase activity [goid 30693] [pmid 8681376] [evidence TAS]; signal transducer activity [goid 4871] [pmid 12761501] [evidence IEP]
610750	MCL1	Homo sapiens myeloid cell leukemia sequence 1 (BCL2-related) (MCL1), transcript variant 1, mRNA.	NM_021960.3	3.14399	8.61393e-06	0.000307507	7.69098	mitochondrial outer membrane [goid 5741] [evidence ISS]; integral to membrane [goid 16021] [evidence IEA]; nucleus [goid 5634] [evidence IEA]; membrane [goid 16020] [evidence IEA]; mitochondrion [goid 5739] [evidence IEA]; cytoplasm [goid 5737] [evidence ISS]	anti-apoptosis [goid 6916] [evidence ISS]; cell differentiation [goid 30154] [evidence IEA]; cell homeostasis [goid 19725] [evidence ISS]; apoptotic program [goid 8632] [pmid 7682708] [evidence TAS]; regulation of apoptosis [goid 42981] [evidence IEA]; cell fate determination [goid 1709] [evidence ISS]	protein channel activity [goid 15266] [evidence ISS]; protein heterodimerization activity [goid 46982] [evidence ISS]; protein binding [goid 5515] [evidence ISS]
70630	RNF144B	Homo sapiens ring finger 144B (RNF144B), mRNA.	NM_182757.2	3.14354	1.10514e-06	7.31923e-05	6.05899	integral to membrane [goid 16021] [evidence ISS]; ubiquitin ligase complex [goid 151] [pmid 12853982] [evidence IC ]; membrane [goid 16020] [evidence IEA]	ubiquitin cycle [goid 6512] [evidence IEA]; protein ubiquitination during ubiquitin-dependent protein catabolism [goid 42787] [pmid 12853982] [evidence IDA]; electron transport [goid 6118] [evidence IEA]	ligase activity [goid 16874] [evidence IEA]; ubiquitin-protein ligase activity [goid 4842] [pmid 12853982] [evidence IDA]; zinc ion binding [goid 8270] [evidence IEA]; metal ion binding [goid 46872] [evidence IEA]; electron carrier activity [goid 9055] [evidence IEA]; iron ion binding [goid 5506] [evidence IEA]; protein binding [goid 5515] [pmid 12853982] [evidence IPI]
1400035	RCBTB2	Homo sapiens regulator of chromosome condensation (RCC1) and BTB (POZ) domain containing protein 2 (RCBTB2), mRNA.	NM_001268.2	3.14072	7.0967e-06	0.000268144	6.96611			protein binding [goid 5515] [evidence IEA]; Ran guanyl-nucleotide exchange factor activity [goid 5087] [pmid 9806834] [evidence TAS]
5670114	TTC32	Homo sapiens tetratricopeptide repeat domain 32 (TTC32), mRNA.	NM_001008237.1	3.13959	6.01103e-06	0.000237722	6.86573			binding [goid 5488] [evidence IEA]
1340521	YWHAB	Homo sapiens tyrosine 3-monooxygenase/tryptophan 5-monooxygenase activation protein, beta polypeptide (YWHAB), transcript variant 2, mRNA.	NM_139323.2	3.13808	2.09993e-06	0.000113464	9.79059	perinuclear region [goid 48471] [pmid 12963375] [evidence IDA]; cytoplasm [goid 5737] [pmid 12963375] [evidence IDA]		protein domain specific binding [goid 19904] [evidence IEA]; monooxygenase activity [goid 4497] [evidence IEA]
6200187	TNFAIP8L1	Homo sapiens tumor necrosis factor, alpha-induced protein 8-like 1 (TNFAIP8L1), mRNA.	NM_152362.1	3.1373	2.07138e-06	0.000112387	5.62301
4120689	FES	Homo sapiens feline sarcoma oncogene (FES), mRNA.	NM_002005.2	3.13339	1.73982e-06	9.91292e-05	6.11396		cell proliferation [goid 8283] [pmid 6264598] [evidence TAS]; development [goid 7275] [pmid 6264598] [evidence TAS]; protein amino acid phosphorylation [goid 6468] [pmid 6183005] [evidence TAS]; intracellular signaling cascade [goid 7242] [evidence IEA]	ATP binding [goid 5524] [evidence IEA]; transferase activity [goid 16740] [evidence IEA]; protein-tyrosine kinase activity [goid 4713] [pmid 6183005] [evidence TAS]; nucleotide binding [goid 166] [evidence IEA]
2470519	FRG1	Homo sapiens FSHD region gene 1 (FRG1), mRNA.	NM_004477.2	3.12719	1.72123e-06	9.82458e-05	5.97216	nucleus [goid 5634] [evidence IEA]	rRNA processing [goid 6364] [evidence IEA]
4590224	EVI2A	Homo sapiens ecotropic viral integration site 2A (EVI2A), transcript variant 2, mRNA.	NM_014210.2	3.12583	3.22071e-06	0.000152376	6.7293	membrane [goid 16020] [evidence IEA]; integral to membrane [goid 16021] [evidence IEA]		transmembrane receptor activity [goid 4888] [pmid 2117566] [evidence NAS]
6860661	MGC16703	Homo sapiens alpha tubulin-like (MGC16703), mRNA.	NM_145042.2	3.12505	9.64278e-06	0.000331236	12.2892	microtubule [goid 5874] [evidence IEA]	microtubule-based movement [goid 7018] [evidence IEA]	nucleotide binding [goid 166] [evidence IEA]; structural molecule activity [goid 5198] [evidence IEA]; GTP binding [goid 5525] [evidence IEA]
240364	MBD4	Homo sapiens methyl-CpG binding domain protein 4 (MBD4), mRNA.	NM_003925.1	3.12408	2.63131e-06	0.000133039	9.48256	nucleus [goid 5634] [pmid 9774669] [evidence TAS]	base-excision repair [goid 6284] [evidence IEA]	hydrolase activity [goid 16787] [evidence IEA]; satellite DNA binding [goid 3696] [pmid 9774669] [evidence TAS]; endodeoxyribonuclease activity [goid 4520] [pmid 10097147] [evidence TAS]; DNA binding [goid 3677] [evidence IEA]; protein binding [goid 5515] [pmid 14667819] [evidence IPI]
2760753	MSH3	Homo sapiens mutS homolog 3 (E. coli) (MSH3), mRNA.	NM_002439.2	3.12176	9.65024e-06	0.000331298	12.4566	nucleus [goid 5634] [pmid 8942985] [evidence IC ]	base-excision repair [goid 6284] [pmid 8942985] [evidence IDA]; mismatch repair [goid 6298] [pmid 11005803] [evidence IDA]	protein homodimerization activity [goid 42803] [pmid 8942985] [evidence IDA]; nucleotide binding [goid 166] [evidence IEA]; ATP binding [goid 5524] [evidence IEA]; damaged DNA binding [goid 3684] [evidence IEA]; protein binding [goid 5515] [pmid 11427529] [evidence IPI]
840392	PCYOX1	Homo sapiens prenylcysteine oxidase 1 (PCYOX1), mRNA.	NM_016297.2	3.11978	3.56233e-05	0.000852209	6.78772	lysosome [goid 5764] [evidence NAS]	prenylcysteine metabolism [goid 30329] [pmid 9287348] [evidence NAS]; prenylated protein catabolism [goid 30327] [pmid 9287348] [evidence NAS]	oxidoreductase activity [goid 16491] [evidence IEA]; lyase activity [goid 16829] [pmid 9287348] [evidence NAS]; prenylcysteine oxidase activity [goid 1735] [evidence IEA]
3520202	DOCK8	Homo sapiens dedicator of cytokinesis 8 (DOCK8), mRNA.	NM_203447.1	3.11322	9.3573e-05	0.00168265	6.68377			binding [goid 5488] [evidence IEA]; GTPase binding [goid 51020] [evidence IEA]; guanyl-nucleotide exchange factor activity [goid 5085] [evidence IEA]; GTP binding [goid 5525] [evidence IEA]
6660356	TXNDC13	Homo sapiens thioredoxin domain containing 13 (TXNDC13), mRNA.	NM_021156.2	3.10706	1.17122e-05	0.000381217	6.37896	membrane [goid 16020] [evidence IEA]; integral to membrane [goid 16021] [evidence IEA]	transport [goid 6810] [evidence IEA]; electron transport [goid 6118] [evidence IEA]	electron carrier activity [goid 9055] [evidence IEA]; protein disulfide oxidoreductase activity [goid 15035] [evidence IEA]
520324	REEP5	Homo sapiens receptor accessory protein 5 (REEP5), mRNA.	NM_005669.4	3.10336	3.70434e-06	0.000169067	8.01106	membrane [goid 16020] [evidence IEA]; integral to membrane [goid 16021] [evidence NAS]
1850754	LOC644642	PREDICTED: Homo sapiens hypothetical protein LOC644642 (LOC644642), mRNA.	XM_932279.1	3.10181	1.71329e-06	9.80388e-05	6.60033
2000300	IFI30	Homo sapiens interferon, gamma-inducible protein 30 (IFI30), mRNA.	NM_006332.3	3.09915	2.44406e-05	0.000650925	5.715	lysosome [goid 5764] [pmid 3136170] [evidence TAS]; extracellular region [goid 5576] [pmid 3136170] [evidence TAS]	immune response [goid 6955] [evidence IEA]	oxidoreductase activity [goid 16491] [evidence IEA]
7650747	ARHGAP30	Homo sapiens Rho GTPase activating protein 30 (ARHGAP30), transcript variant 1, mRNA.	NM_001025598.1	3.09779	8.47033e-06	0.000304271	5.26731	intracellular [goid 5622] [evidence IEA]	signal transduction [goid 7165] [evidence IEA]
7040482	LOC642934	PREDICTED: Homo sapiens hypothetical LOC642934 (LOC642934), mRNA.	XM_942991.2	3.09425	0.00025364	0.00342617	7.43227
5870632	TM9SF2	Homo sapiens transmembrane 9 superfamily member 2 (TM9SF2), mRNA.	NM_004800.1	3.08973	5.71671e-06	0.000229722	6.89933	integral to plasma membrane [goid 5887] [pmid 9729438] [evidence TAS]; membrane [goid 16020] [evidence IEA]; integral to membrane [goid 16021] [evidence IEA]; endosome [goid 5768] [pmid 9729438] [evidence TAS]	transport [goid 6810] [pmid 9729438] [evidence TAS]	transporter activity [goid 5215] [evidence IEA]
2490411	ITGB5	Homo sapiens integrin, beta 5 (ITGB5), mRNA. XM_944688 XM_944693	NM_002213.3	3.08882	2.02032e-06	0.000110274	5.52872	integral to membrane [goid 16021] [evidence IEA]; integrin complex [goid 8305] [evidence IEA]; membrane [goid 16020] [evidence IEA]	cell adhesion [goid 7155] [evidence IEA]; cell-matrix adhesion [goid 7160] [evidence IEA]; development [goid 7275] [evidence IEA]; integrin-mediated signaling pathway [goid 7229] [evidence IEA]	receptor activity [goid 4872] [evidence IEA]; protein binding [goid 5515] [evidence IEA]
6660398	FCN1	Homo sapiens ficolin (collagen/fibrinogen domain containing) 1 (FCN1), mRNA.	NM_002003.2	3.06816	0.000158061	0.00243022	8.62339	cytoplasm [goid 5737] [evidence IEA]	phosphate transport [goid 6817] [evidence IEA]; opsonization [goid 8228] [pmid 8576206] [evidence TAS]	antigen binding [goid 3823] [pmid 8576206] [evidence TAS]; sugar binding [goid 5529] [pmid 8576206] [evidence TAS]; calcium ion binding [goid 5509] [pmid 8576206] [evidence TAS]
20347	TRADD	Homo sapiens TNFRSF1A-associated via death domain (TRADD), mRNA.	NM_003789.3	3.06252	7.83206e-07	5.7772e-05	5.70677		positive regulation of I-kappaB kinase/NF-kappaB cascade [goid 43123] [pmid 12761501] [evidence IEP]; apoptosis [goid 6915] [evidence IEA]; induction of apoptosis [goid 6917] [pmid 7758105] [evidence TAS]; signal transduction [goid 7165] [pmid 7758105] [evidence TAS]	signal transducer activity [goid 4871] [pmid 12761501] [evidence IEP]
5050519	RHOQ	Homo sapiens ras homolog gene family, member Q (RHOQ), mRNA.	NM_012249.3	3.0529	2.41851e-06	0.000125005	7.90716	plasma membrane [goid 5886] [evidence NAS]; intracellular [goid 5622] [evidence IEA]	small GTPase mediated signal transduction [goid 7264] [evidence IEA]	GTP binding [goid 5525] [evidence IEA]; GTPase activity [goid 3924] [evidence NAS]; nucleotide binding [goid 166] [evidence IEA]; protein binding [goid 5515] [pmid 15194684] [evidence IPI]
3870470	LOC728973	PREDICTED: Homo sapiens similar to 40S ribosomal protein S7 (S8) (LOC728973), mRNA.	XR_015809.1	3.05242	2.60425e-05	0.000681437	7.36352
3710521	VPS41	Homo sapiens vacuolar protein sorting 41 homolog (S. cerevisiae) (VPS41), transcript variant 1, mRNA.	NM_014396.3	3.05107	0.000225416	0.00314809	6.50399			zinc ion binding [goid 8270] [evidence IEA]; metal ion binding [goid 46872] [evidence IEA]; protein binding [goid 5515] [evidence IEA]
5260484	HLA-DRB1	Homo sapiens major histocompatibility complex, class II, DR beta 1 (HLA-DRB1), mRNA.	NM_002124.1	3.05086	6.33971e-06	0.000246394	5.90748	membrane [goid 16020] [pmid 3129499] [evidence NAS]; integral to membrane [goid 16021] [evidence IEA]	immune response [goid 6955] [pmid 3129499] [evidence NAS]	MHC class II receptor activity [goid 45012] [pmid 3129499] [evidence NAS]
7160474	HLA-DQB1	Homo sapiens major histocompatibility complex, class II, DQ beta 1 (HLA-DQB1), mRNA.	NM_002123.2	3.04599	1.22015e-05	0.000392768	5.88877	integral to membrane [goid 16021] [evidence IEA]; membrane [goid 16020] [evidence NAS]	immune response [goid 6955] [evidence NAS]	MHC class II receptor activity [goid 45012] [evidence NAS]
3140364	PTPN12	Homo sapiens protein tyrosine phosphatase, non-receptor type 12 (PTPN12), mRNA.	NM_002835.2	3.04583	3.21034e-05	0.000793962	6.47909	soluble fraction [goid 5625] [pmid 1472029] [evidence TAS]; cytoplasm [goid 5737] [pmid 1472029] [evidence TAS]	protein amino acid dephosphorylation [goid 6470] [pmid 8454633] [evidence TAS]	SH3 domain binding [goid 17124] [pmid 9285683] [evidence IPI]; non-membrane spanning protein tyrosine phosphatase activity [goid 4726] [pmid 8454633] [evidence TAS]; hydrolase activity [goid 16787] [evidence IEA]
5870189	PPM1K	Homo sapiens protein phosphatase 1K (PP2C domain containing) (PPM1K), mRNA.	NM_152542.2	3.03887	1.28389e-06	8.05506e-05	6.35112	protein serine/threonine phosphatase complex [goid 8287] [evidence IEA]	protein amino acid dephosphorylation [goid 6470] [evidence IEA]	hydrolase activity [goid 16787] [evidence IEA]; magnesium ion binding [goid 287] [evidence IEA]; protein serine/threonine phosphatase activity [goid 4722] [evidence IEA]
3060128	CHSY1	Homo sapiens chondroitin sulfate synthase 1 (CHSY1), mRNA.	NM_014918.3	3.03825	1.66625e-06	9.63757e-05	7.17551	membrane [goid 16020] [evidence IEA]; integral to membrane [goid 16021] [evidence IEA]		metal ion binding [goid 46872] [evidence IEA]; transferase activity [goid 16740] [evidence IEA]; N-acetylgalactosaminyl-proteoglycan 3-beta-glucuronosyltransferase activity [goid 50510] [evidence IEA]
5050541	LOC653232	PREDICTED: Homo sapiens hypothetical LOC653232, transcript variant 4 (LOC653232), mRNA.	XM_944104.2	3.03626	0.00064852	0.00675567	7.57148
3610709	PAG1	Homo sapiens phosphoprotein associated with glycosphingolipid microdomains 1 (PAG1), mRNA.	NM_018440.3	3.03572	6.65222e-05	0.00132301	7.18159	membrane [goid 16020] [evidence IEA]; integral to membrane [goid 16021] [evidence IEA]	immune response [goid 6955] [evidence IEA]
2600176	C19ORF6	Homo sapiens chromosome 19 open reading frame 6 (C19orf6), transcript variant 1, mRNA.	NM_001033026.1	3.03249	2.76995e-05	0.000713017	5.76461	membrane [goid 16020] [evidence IEA]; integral to membrane [goid 16021] [evidence IEA]
6350270	SON	Homo sapiens SON DNA binding protein (SON), transcript variant f, mRNA.	NM_138927.1	3.0269	5.74295e-06	0.000230675	7.79988	nucleus [goid 5634] [evidence IEA]; intracellular [goid 5622] [evidence IEA]	anti-apoptosis [goid 6916] [pmid 10509013] [evidence IDA]	nucleic acid binding [goid 3676] [evidence IEA]; DNA binding [goid 3677] [pmid 8031013] [evidence TAS]; double-stranded RNA binding [goid 3725] [evidence IEA]
6280138	PPM1B	Homo sapiens protein phosphatase 1B (formerly 2C), magnesium-dependent, beta isoform (PPM1B), transcript variant 4, mRNA.	NM_001033556.1	3.02519	5.32015e-06	0.000217627	7.29086	protein serine/threonine phosphatase complex [goid 8287] [evidence IEA]	protein amino acid dephosphorylation [goid 6470] [pmid 9684878] [evidence TAS]	hydrolase activity [goid 16787] [evidence IEA]; magnesium ion binding [goid 287] [evidence IEA]; manganese ion binding [goid 30145] [evidence IEA]; catalytic activity [goid 3824] [evidence IEA]; protein phosphatase type 2C activity [goid 15071] [pmid 9684878] [evidence TAS]; protein serine/threonine phosphatase activity [goid 4722] [evidence IEA]
2350176	CHD1	Homo sapiens chromodomain helicase DNA binding protein 1 (CHD1), mRNA.	NM_001270.2	3.02288	1.14371e-05	0.000374582	6.78285	chromatin [goid 785] [evidence IEA]; nucleus [goid 5634] [evidence IEA]	chromosome organization and biogenesis (sensu Eukaryota) [goid 7001] [pmid 9326634] [evidence TAS]; chromatin assembly or disassembly [goid 6333] [evidence IEA]; regulation of transcription from RNA polymerase II promoter [goid 6357] [pmid 9326634] [evidence TAS]	ATP-dependent DNA helicase activity [goid 4003] [pmid 9326634] [evidence TAS]; hydrolase activity [goid 16787] [evidence IEA]; nucleotide binding [goid 166] [evidence IEA]; helicase activity [goid 4386] [evidence IEA]; DNA binding [goid 3677] [evidence IEA]; ATP binding [goid 5524] [evidence IEA]; chromatin binding [goid 3682] [evidence IEA]
1770170	CTDSPL	Homo sapiens CTD (carboxy-terminal domain, RNA polymerase II, polypeptide A) small phosphatase-like (CTDSPL), transcript variant 2, mRNA.	NM_005808.2	3.0218	0.000130145	0.00212416	6.49349	nucleus [goid 5634] [evidence IEA]		phosphoric monoester hydrolase activity [goid 16791] [evidence IEA]
3450722	LOC644033	PREDICTED: Homo sapiens similar to similar to RPL23AP7 protein (LOC644033), mRNA.	XM_927280.1	3.02095	2.96892e-06	0.000144209	7.57553
4670132	HS.576072	NISC_na09g08.y1 COGENE 8.5 EAT Homo sapiens cDNA clone IMAGE:5794742 5, mRNA sequence	CB857824	3.01794	2.46031e-06	0.000126591	6.65808
2060746	C11ORF38	Homo sapiens chromosome 11 open reading frame 38 (C11orf38), mRNA.	NM_212555.1	3.01744	5.37524e-06	0.000218957	5.37964
5550463	FARSLB	Homo sapiens phenylalanine-tRNA synthetase-like, beta subunit (FARSLB), mRNA.	NM_005687.2	3.00824	1.365e-05	0.000426584	13.1227	soluble fraction [goid 5625] [pmid 10049785] [evidence TAS]; cytoplasm [goid 5737] [pmid 10049785] [evidence TAS]	phenylalanyl-tRNA aminoacylation [goid 6432] [evidence IEA]; protein biosynthesis [goid 6412] [pmid 10049785] [evidence TAS]	nucleotide binding [goid 166] [evidence IEA]; ATP binding [goid 5524] [evidence IEA]; ligase activity [goid 16874] [evidence IEA]; phenylalanine-tRNA ligase activity [goid 4826] [pmid 10049785] [evidence TAS]
1440243	SEPX1	Homo sapiens selenoprotein X, 1 (SEPX1), mRNA.	NM_016332.2	3.00415	4.57373e-06	0.000195019	7.4034		protein repair [goid 30091] [pmid 14699060] [evidence ISS]	metal ion binding [goid 46872] [evidence IEA]; zinc ion binding [goid 8270] [pmid 14699060] [evidence ISS]; oxidoreductase activity [goid 16491] [evidence IEA]; selenium binding [goid 8430] [evidence IEA]
2850553	FLJ35801	Homo sapiens hypothetical protein FLJ35801 (FLJ35801), mRNA.	NM_153044.1	2.99723	7.77242e-06	0.000286429	5.82041		protein biosynthesis [goid 6412] [evidence IEA]	DNA binding [goid 3677] [evidence IEA]
5090368	HSPA4	Homo sapiens heat shock 70kDa protein 4 (HSPA4), transcript variant 2, mRNA.	NM_198431.1	2.99279	5.78524e-06	0.000231947	7.202	cytoplasm [goid 5737] [evidence NAS]	response to unfolded protein [goid 6986] [pmid 8335910] [evidence NAS]; protein folding [goid 6457] [evidence IEA]	nucleotide binding [goid 166] [evidence IEA]; ATP binding [goid 5524] [pmid 8335910] [evidence NAS]
2260066	CLIP1	Homo sapiens CAP-GLY domain containing linker protein 1 (CLIP1), transcript variant 1, mRNA.	NM_002956.2	2.99163	5.98806e-05	0.00122639	6.3561	microtubule [goid 5874] [evidence IEA]; intermediate filament [goid 5882] [pmid 1600942] [evidence TAS]; kinetochore [goid 776] [pmid 15928712] [evidence TAS]; endosome [goid 5768] [pmid 1356075] [evidence TAS]	mitosis [goid 7067] [pmid 15928712] [evidence TAS]	microtubule binding [goid 8017] [pmid 10052454] [evidence TAS]; protein homodimerization activity [goid 42803] [pmid 15928712] [evidence TAS]; zinc ion binding [goid 8270] [evidence IEA]; metal ion binding [goid 46872] [pmid 15928712] [evidence NAS]; nucleic acid binding [goid 3676] [evidence IEA]; protein binding [goid 5515] [pmid 11940666] [evidence IPI]
4560541	MLKL	Homo sapiens mixed lineage kinase domain-like (MLKL), mRNA.	NM_152649.1	2.99042	0.00039411	0.00469513	6.39161		protein amino acid phosphorylation [goid 6468] [evidence IEA]	ATP binding [goid 5524] [evidence IEA]; protein kinase activity [goid 4672] [evidence IEA]
160494	AQP9	Homo sapiens aquaporin 9 (AQP9), mRNA.	NM_020980.2	2.98863	3.04936e-06	0.000146669	6.10369	integral to plasma membrane [goid 5887] [evidence ISS]; membrane [goid 16020] [evidence IEA]	carboxylic acid transport [goid 46942] [pmid 9733774] [evidence TAS]; immune response [goid 6955] [evidence ISS]; response to mercury ion [goid 46689] [pmid 9733774] [evidence IDA]; purine transport [goid 6863] [pmid 9733774] [evidence IDA]; response to osmotic stress [goid 6970] [pmid 9733774] [evidence TAS]; amine transport [goid 15837] [pmid 9733774] [evidence IDA]; water transport [goid 6833]…	polyol transporter activity [goid 15166] [pmid 9733774] [evidence TAS]; purine transporter activity [goid 5345] [pmid 9733774] [evidence IDA]; water channel activity [goid 15250] [pmid 9733774] [evidence IDA]; pyrimidine transporter activity [goid 5350] [pmid 9733774] [evidence IDA]; amine transporter activity [goid 5275] [pmid 9733774] [evidence TAS]; porin activity [goid 15288] [pmid 9733774] […
5220296	CCR6	Homo sapiens chemokine (C-C motif) receptor 6 (CCR6), transcript variant 2, mRNA.	NM_031409.2	2.9886	1.44889e-06	8.72954e-05	12.7016	integral to plasma membrane [goid 5887] [pmid 9186513] [evidence TAS]; plasma membrane [goid 5886] [pmid 9186513] [evidence TAS]	signal transduction [goid 7165] [pmid 9186513] [evidence TAS]; G-protein coupled receptor protein signaling pathway [goid 7186] [evidence IEA]; cellular defense response [goid 6968] [pmid 10521347] [evidence TAS]; chemotaxis [goid 6935] [pmid 11001880] [evidence TAS]; antimicrobial humoral response (sensu Vertebrata) [goid 19735] [pmid 9186513] [evidence TAS]; humoral immune response [goid 6959] …	rhodopsin-like receptor activity [goid 1584] [evidence IEA]; receptor activity [goid 4872] [pmid 9186513] [evidence TAS]; C-C chemokine receptor activity [goid 16493] [evidence IEA]; angiotensin type II receptor activity [goid 4945] [evidence IEA]
4540600	FAM115A	Homo sapiens family with sequence similarity 115, member A (FAM115A), mRNA.	NM_014719.1	2.98788	1.37614e-05	0.000429181	9.88394
6580577	HNRNPD	Homo sapiens heterogeneous nuclear ribonucleoprotein D (AU-rich element RNA binding protein 1, 37kDa) (HNRNPD), transcript variant 2, mRNA.	NM_031369.2	2.98524	1.499e-06	8.9457e-05	10.2767	chromosome [goid 5694] [evidence IEA]; chromosome, telomeric region [goid 781] [evidence IEA]; ribonucleoprotein complex [goid 30529] [evidence IEA]; nucleus [goid 5634] [pmid 8246982] [evidence NAS]; cytoplasm [goid 5737] [pmid 8246982] [evidence NAS]	regulation of transcription, DNA-dependent [goid 6355] [pmid 1433497] [evidence NAS]; transcription [goid 6350] [evidence IEA]; telomere maintenance [goid 723] [evidence IEA]; mRNA catabolism [goid 6402] [pmid 8246982] [evidence NAS]; RNA catabolism [goid 6401] [pmid 10205060] [evidence TAS]; RNA processing [goid 6396] [pmid 10205060] [evidence TAS]	transcriptional activator activity [goid 16563] [pmid 1433497] [evidence NAS]; RNA binding [goid 3723] [pmid 10205060] [evidence TAS]; DNA binding [goid 3677] [evidence IEA]; mRNA binding [goid 3729] [pmid 8246982] [evidence NAS]; nucleotide binding [goid 166] [evidence IEA]
7200246	LOC653829	PREDICTED: Homo sapiens similar to Williams Beuren syndrome chromosome region 19, transcript variant 6 (LOC653829), mRNA.	XM_935802.1	2.98487	2.55742e-06	0.000130118	5.83106
1820450	OSCAR	Homo sapiens osteoclast-associated receptor (OSCAR), transcript variant 4, mRNA.	NM_133169.2	2.98251	1.42076e-05	0.000439484	5.97421			receptor activity [goid 4872] [evidence IEA]
2940450	MYO3B	Homo sapiens myosin IIIB (MYO3B), mRNA.	NM_138995.1	2.97957	2.01151e-05	0.000565483	6.74643	cytoskeleton [goid 5856] [evidence IEA]; myosin [goid 16459] [evidence IEA]	protein amino acid phosphorylation [goid 6468] [evidence IEA]; visual perception [goid 7601] [evidence IEA]	actin binding [goid 3779] [evidence IEA]; motor activity [goid 3774] [evidence IEA]; protein serine/threonine kinase activity [goid 4674] [evidence IEA]; ATP binding [goid 5524] [evidence IEA]; nucleotide binding [goid 166] [evidence IEA]; transferase activity [goid 16740] [evidence IEA]
1850523	GZMB	Homo sapiens granzyme B (granzyme 2, cytotoxic T-lymphocyte-associated serine esterase 1) (GZMB), mRNA.	NM_004131.3	2.97464	8.62689e-05	0.00159055	8.21939	nucleus [goid 5634] [pmid 11909973] [evidence TAS]; immunological synapse [goid 1772] [pmid 12524539] [evidence TAS]; cytoplasm [goid 5737] [evidence NR ]	cytolysis [goid 19835] [evidence IEA]; cleavage of lamin [goid 6922] [pmid 11331782] [evidence IDA]; apoptosis [goid 6915] [pmid 12524539] [evidence TAS]	serine-type endopeptidase activity [goid 4252] [evidence IEA]; granzyme B activity [goid 4278] [pmid 12524539] [evidence TAS]; peptidase activity [goid 8233] [evidence IEA]
1770333	PDE5A	Homo sapiens phosphodiesterase 5A, cGMP-specific (PDE5A), transcript variant 1, mRNA.	NM_001083.3	2.97381	5.77463e-06	0.00023159	6.17492		cyclic nucleotide metabolism [goid 9187] [evidence NAS]; signal transduction [goid 7165] [evidence NAS]	hydrolase activity [goid 16787] [evidence IEA]; nucleotide binding [goid 166] [evidence IEA]; zinc ion binding [goid 8270] [evidence NAS]; magnesium ion binding [goid 287] [evidence IEA]; 3',5'-cyclic-nucleotide phosphodiesterase activity [goid 4114] [evidence IEA]; catalytic activity [goid 3824] [evidence IEA]; 3',5'-cyclic-GMP phosphodiesterase activity [goid 47555] [evidence IEA]
4540139	RSRC2	Homo sapiens arginine/serine-rich coiled-coil 2 (RSRC2), transcript variant 1, mRNA.	NM_023012.4	2.97334	5.87015e-05	0.00120904	7.25368
6900279	C21ORF24	Homo sapiens chromosome 21 open reading frame 24 (C21orf24), mRNA.	NM_001001789.1	2.96614	2.04181e-06	0.000111048	11.6435
6480630	ATP9A	Homo sapiens ATPase, class II, type 9A (ATP9A), mRNA.	NM_006045.1	2.96331	0.000198257	0.00286044	6.61377	integral to membrane [goid 16021] [evidence IEA]; membrane [goid 16020] [evidence IEA]	metabolism [goid 8152] [evidence IEA]; cation transport [goid 6812] [evidence IEA]	ATPase activity [goid 16887] [evidence IEA]; hydrolase activity [goid 16787] [evidence IEA]; nucleotide binding [goid 166] [evidence IEA]; ATP binding [goid 5524] [evidence IEA]; phospholipid-translocating ATPase activity [goid 4012] [evidence IEA]; magnesium ion binding [goid 287] [evidence IEA]
1440440	MAPKAPK3	Homo sapiens mitogen-activated protein kinase-activated protein kinase 3 (MAPKAPK3), mRNA.	NM_004635.3	2.96285	7.36088e-05	0.00142162	8.87145	nucleus [goid 5634] [pmid 10781029] [evidence TAS]	response to stress [goid 6950] [pmid 8626550] [evidence TAS]; protein amino acid phosphorylation [goid 6468] [evidence IEA]; signal transduction [goid 7165] [pmid 8626550] [evidence TAS]	transferase activity [goid 16740] [evidence IEA]; nucleotide binding [goid 166] [evidence IEA]; ATP binding [goid 5524] [evidence IEA]; MAP kinase kinase activity [goid 4708] [pmid 10781029] [evidence TAS]; protein serine/threonine kinase activity [goid 4674] [evidence IEA]
7000356	RXRA	Homo sapiens retinoid X receptor, alpha (RXRA), mRNA.	NM_002957.3	2.96113	1.47563e-05	0.000451508	7.42626	nucleus [goid 5634] [evidence IEA]	vitamin metabolism [goid 6766] [pmid 1651173] [evidence TAS]; positive regulation of transcription from RNA polymerase II promoter [goid 45944] [pmid 12037571] [evidence IDA]; transcription [goid 6350] [evidence IEA]; regulation of transcription, DNA-dependent [goid 6355] [evidence IEA]; signal transduction [goid 7165] [pmid 1310260] [evidence NAS]	retinoid-X receptor activity [goid 4886] [pmid 1310260] [evidence TAS]; transcription coactivator activity [goid 3713] [pmid 1651173] [evidence TAS]; sequence-specific DNA binding [goid 43565] [evidence IEA]; transcription factor activity [goid 3700] [pmid 12037571] [evidence IDA]; zinc ion binding [goid 8270] [evidence IEA]; metal ion binding [goid 46872] [evidence IEA]; steroid binding [goid 54…
7160747	C14ORF153	Homo sapiens chromosome 14 open reading frame 153 (C14orf153), mRNA.	NM_032374.2	2.96046	2.52745e-05	0.000666701	10.3586
3060612	HK3	Homo sapiens hexokinase 3 (white cell) (HK3), nuclear gene encoding mitochondrial protein, mRNA.	NM_002115.1	2.95161	3.57942e-06	0.000164894	6.2535	membrane [goid 16020] [evidence NAS]	glycolysis [goid 6096] [evidence NAS]	kinase activity [goid 16301] [evidence IEA]; ATP binding [goid 5524] [evidence NAS]; transferase activity [goid 16740] [evidence IEA]; nucleotide binding [goid 166] [evidence IEA]; hexokinase activity [goid 4396] [evidence NAS]
510209	LOC643310	PREDICTED: Homo sapiens similar to heat shock 70kD protein binding protein (LOC643310), mRNA.	XM_926656.1	2.95014	1.37335e-05	0.00042853	7.43653
1510722	RNF130	Homo sapiens ring finger protein 130 (RNF130), mRNA.	NM_018434.4	2.94865	8.50505e-06	0.000304892	6.35811	integral to membrane [goid 16021] [pmid 13679316] [evidence ISS]; membrane [goid 16020] [evidence IEA]	apoptosis [goid 6915] [evidence IEA]	zinc ion binding [goid 8270] [evidence IEA]; metal ion binding [goid 46872] [evidence IEA]; peptidase activity [goid 8233] [evidence IEA]; protein binding [goid 5515] [evidence IEA]
2480170	VHL	Homo sapiens von Hippel-Lindau tumor suppressor (VHL), transcript variant 2, mRNA.	NM_198156.1	2.94479	4.11576e-06	0.000181392	5.61559	nucleus [goid 5634] [pmid 7604013] [evidence TAS]; mitochondrion [goid 5739] [pmid 12169691] [evidence NAS]; endoplasmic reticulum [goid 5783] [pmid 12169691] [evidence NAS]; cytosol [goid 5829] [pmid 7604013] [evidence TAS]	positive regulation of cell differentiation [goid 45597] [pmid 12169691] [evidence NAS]; response to stress [goid 6950] [pmid 12169691] [evidence NAS]; cell cycle [goid 7049] [evidence IEA]; protein stabilization [goid 50821] [pmid 12169691] [evidence NAS]; protein ubiquitination [goid 16567] [pmid 12169691] [evidence IMP]; negative regulation of cell proliferation [goid 8285] [pmid 7660130] [evi…	transcription factor binding [goid 8134] [pmid 7660122] [evidence TAS]
5900112	CCDC16	Homo sapiens coiled-coil domain containing 16 (CCDC16), mRNA.	NM_052857.2	2.94414	2.90822e-06	0.000142361	7.20393	nucleus [goid 5634] [evidence IEA]		nucleic acid binding [goid 3676] [evidence IEA]; zinc ion binding [goid 8270] [evidence IEA]
830309	FAM104A	Homo sapiens family with sequence similarity 104, member A (FAM104A), mRNA.	NM_032837.1	2.93514	2.00961e-05	0.000565371	7.78435
520431	PJA2	Homo sapiens praja 2, RING-H2 motif containing (PJA2), mRNA.	NM_014819.3	2.93446	7.47221e-06	0.000278406	8.912			zinc ion binding [goid 8270] [evidence IEA]; metal ion binding [goid 46872] [evidence IEA]; protein binding [goid 5515] [evidence IEA]
990711	FAM45A	Homo sapiens family with sequence similarity 45, member A (FAM45A), mRNA.	NM_207009.2	2.9337	3.52645e-05	0.000846078	6.82121
3610619	TRA2A	Homo sapiens transformer-2 alpha (TRA2A), mRNA.	NM_013293.3	2.92892	4.23103e-06	0.00018504	7.92376	nucleus [goid 5634] [pmid 9546399] [evidence IDA]	nuclear mRNA splicing, via spliceosome [goid 398] [pmid 9546399] [evidence IDA]	RNA binding [goid 3723] [evidence IEA]; nucleotide binding [goid 166] [evidence IEA]
4900070	GSTO1	Homo sapiens glutathione S-transferase omega 1 (GSTO1), mRNA.	NM_004832.1	2.92814	7.14868e-05	0.00139286	8.60718	cytoplasm [goid 5737] [evidence NAS]	metabolism [goid 8152] [evidence IEA]	transferase activity [goid 16740] [evidence IEA]; monodehydroascorbate reductase (NADH) activity [goid 16656] [pmid 10783391] [evidence NAS]; glutathione transferase activity [goid 4364] [pmid 10783391] [evidence NAS]
940753	RALB	Homo sapiens v-ral simian leukemia viral oncogene homolog B (ras related; GTP binding protein) (RALB), mRNA.	NM_002881.2	2.92636	4.88283e-05	0.00106085	6.66592	membrane [goid 16020] [evidence IEA]; intracellular [goid 5622] [evidence IEA]	small GTPase mediated signal transduction [goid 7264] [evidence IEA]; signal transduction [goid 7165] [pmid 2120779] [evidence TAS]	GTP binding [goid 5525] [pmid 2120779] [evidence TAS]; nucleotide binding [goid 166] [evidence IEA]; protein binding [goid 5515] [pmid 7673236] [evidence IPI]
7510538	CTBP1	Homo sapiens C-terminal binding protein 1 (CTBP1), transcript variant 2, mRNA.	NM_001012614.1	2.92436	7.88885e-05	0.00149099	7.76761	nucleus [goid 5634] [evidence IEA]	metabolism [goid 8152] [evidence IEA]; negative regulation of cell proliferation [goid 8285] [pmid 7479821] [evidence TAS]; viral genome replication [goid 19079] [pmid 7479821] [evidence TAS]; L-serine biosynthesis [goid 6564] [evidence IEA]; protein amino acid phosphorylation [goid 6468] [pmid 8440238] [evidence TAS]	oxidoreductase activity [goid 16491] [evidence IEA]; oxidoreductase activity, acting on the CH-OH group of donors, NAD or NADP as acceptor [goid 16616] [evidence IEA]; protein C-terminus binding [goid 8022] [pmid 8440238] [evidence TAS]; NAD binding [goid 51287] [evidence IEA]; transcription factor binding [goid 8134] [pmid 16609867] [evidence IPI]
60470	STX11	Homo sapiens syntaxin 11 (STX11), mRNA.	NM_003764.2	2.92028	5.1179e-06	0.000211155	8.14083	membrane [goid 16020] [evidence IEA]	intracellular protein transport [goid 6886] [evidence IEA]; membrane fusion [goid 6944] [pmid 9553086] [evidence TAS]	SNAP receptor activity [goid 5484] [pmid 9553086] [evidence TAS]; protein transporter activity [goid 8565] [evidence IEA]; protein binding [goid 5515] [pmid 16169070] [evidence IPI]
5720768	HS.407903	Homo sapiens mRNA; cDNA DKFZp586B0220 (from clone DKFZp586B0220)	AL049435	2.91538	8.39828e-06	0.000302757	5.64623
4250193	FCAR	Homo sapiens Fc fragment of IgA, receptor for (FCAR), transcript variant 9, mRNA.	NM_133279.1	2.91419	1.69158e-06	9.73466e-05	8.40482	integral to plasma membrane [goid 5887] [pmid 2258698] [evidence TAS]; plasma membrane [goid 5886] [pmid 2258698] [evidence TAS]	immune response [goid 6955] [pmid 10835685] [evidence TAS]	receptor signaling protein activity [goid 5057] [evidence NR ]; IgA binding [goid 19862] [evidence IEA]; receptor activity [goid 4872] [evidence IEA]
3850202	IGSF6	Homo sapiens immunoglobulin superfamily, member 6 (IGSF6), mRNA.	NM_005849.1	2.90917	1.01691e-05	0.000343743	5.09781	integral to plasma membrane [goid 5887] [pmid 9809579] [evidence TAS]	cell surface receptor linked signal transduction [goid 7166] [pmid 9809579] [evidence TAS]; immune response [goid 6955] [pmid 9809579] [evidence TAS]	transmembrane receptor activity [goid 4888] [pmid 9809579] [evidence TAS]
730142	LOC643287	PREDICTED: Homo sapiens similar to prothymosin alpha, transcript variant 1 (LOC643287), mRNA.	XM_928075.2	2.90631	8.10792e-05	0.00151807	6.49744
3170398	MAT2B	Homo sapiens methionine adenosyltransferase II, beta (MAT2B), transcript variant 1, mRNA.	NM_013283.3	2.90554	1.4809e-05	0.000452809	8.26348	methionine adenosyltransferase complex [goid 48269] [pmid 10644686] [evidence IDA]; nucleus [goid 5634] [pmid 11256614] [evidence IDA]; intracellular [goid 5622] [pmid 10644686] [evidence IC ]	extracellular polysaccharide biosynthesis [goid 45226] [evidence IEA]; S-adenosylmethionine biosynthesis [goid 6556] [pmid 10644686] [evidence IDA]	transferase activity [goid 16740] [evidence IEA]; methionine adenosyltransferase regulator activity [goid 48270] [pmid 10644686] [evidence IDA]; dTDP-4-dehydrorhamnose reductase activity [goid 8831] [evidence IEA]; protein binding [goid 5515] [pmid 10644686] [evidence IPI]
3290689	C14ORF166	Homo sapiens chromosome 14 open reading frame 166 (C14orf166), mRNA.	NM_016039.1	2.90512	0.000113295	0.00193295	6.60193	nucleus [goid 5634] [evidence IEA]
5560079	GPBAR1	Homo sapiens G protein-coupled bile acid receptor 1 (GPBAR1), transcript variant 1, mRNA.	NM_001077191.1	2.90484	6.26099e-06	0.000244411	6.96664	membrane [goid 16020] [evidence IEA]; integral to membrane [goid 16021] [evidence IEA]	G-protein coupled receptor protein signaling pathway [goid 7186] [evidence IEA]; signal transduction [goid 7165] [evidence IEA]	receptor activity [goid 4872] [evidence IEA]; rhodopsin-like receptor activity [goid 1584] [evidence IEA]
1740685	FAM116A	PREDICTED: Homo sapiens family with sequence similarity 116, member A (FAM116A), mRNA.	XM_001132771.1	2.89475	0.000115269	0.00195509	6.64779
1740050	GVIN1	PREDICTED: Homo sapiens GTPase, very large interferon inducible 1 (GVIN1), mRNA.	XM_495863.3	2.89334	8.41299e-05	0.00156107	7.883
3360577	LOC642118	PREDICTED: Homo sapiens similar to TAF11 RNA polymerase II, TATA box binding protein (TBP)-associated factor (LOC642118), mRNA.	XM_936262.1	2.88294	1.2478e-05	0.000399128	6.06525
4200670	LOC643882	PREDICTED: Homo sapiens hypothetical protein LOC643882 (LOC643882), mRNA.	XM_931879.1	2.88069	1.48337e-05	0.000453234	6.22091
1690044	CA5B	Homo sapiens carbonic anhydrase VB, mitochondrial (CA5B), nuclear gene encoding mitochondrial protein, mRNA.	NM_007220.3	2.87144	2.05027e-05	0.000573634	6.70807	mitochondrion [goid 5739] [pmid 10409679] [evidence TAS]	one-carbon compound metabolism [goid 6730] [evidence IEA]	zinc ion binding [goid 8270] [evidence IEA]; metal ion binding [goid 46872] [evidence IEA]; carbonate dehydratase activity [goid 4089] [pmid 10409679] [evidence TAS]; lyase activity [goid 16829] [evidence IEA]
5490408	CEBPD	Homo sapiens CCAAT/enhancer binding protein (C/EBP), delta (CEBPD), mRNA.	NM_005195.3	2.87005	2.6023e-05	0.000681122	7.60344	nucleus [goid 5634] [evidence IEA]	regulation of transcription, DNA-dependent [goid 6355] [evidence IEA]; transcription [goid 6350] [evidence IEA]; transcription from RNA polymerase II promoter [goid 6366] [pmid 8314590] [evidence TAS]	protein dimerization activity [goid 46983] [evidence IEA]; sequence-specific DNA binding [goid 43565] [evidence IEA]; transcription factor activity [goid 3700] [evidence IEA]
510291	DECR1	Homo sapiens 2,4-dienoyl CoA reductase 1, mitochondrial (DECR1), nuclear gene encoding mitochondrial protein, mRNA.	NM_001359.1	2.86467	0.000158568	0.00243554	6.21135	mitochondrion [goid 5739] [pmid 7818482] [evidence TAS]	metabolism [goid 8152] [evidence IEA]	oxidoreductase activity [goid 16491] [evidence IEA]; 2,4-dienoyl-CoA reductase (NADPH) activity [goid 8670] [pmid 7818482] [evidence TAS]
5080451	PSMA5	Homo sapiens proteasome (prosome, macropain) subunit, alpha type, 5 (PSMA5), mRNA.	NM_002790.2	2.86022	4.09257e-05	0.000938632	8.14891	cytosol [goid 5829] [evidence IEA]; proteasome core complex (sensu Eukaryota) [goid 5839] [evidence IEA]	ubiquitin-dependent protein catabolism [goid 6511] [evidence IEA]	threonine endopeptidase activity [goid 4298] [evidence IEA]
4230520	DNCL1	Homo sapiens dynein, cytoplasmic, light polypeptide 1 (DNCL1), mRNA.	NM_003746.1	2.85978	1.36745e-05	0.000427054	9.37197	microtubule [goid 5874] [evidence IEA]; dynein complex [goid 30286] [evidence IEA]	microtubule-based process [goid 7017] [evidence IEA]	microtubule motor activity [goid 3777] [evidence IEA]
3390390	SEC61B	Homo sapiens Sec61 beta subunit (SEC61B), mRNA.	NM_006808.2	2.8583	3.1721e-05	0.000787068	8.74366	membrane [goid 16020] [evidence IEA]; integral to membrane [goid 16021] [evidence IEA]; endoplasmic reticulum [goid 5783] [evidence IEA]	protein targeting [goid 6605] [evidence IEA]; protein transport [goid 15031] [evidence IEA]
3450750	ZNF549	Homo sapiens zinc finger protein 549 (ZNF549), mRNA.	NM_153263.1	2.85418	0.000198671	0.00286528	11.3434	nucleus [goid 5634] [evidence IEA]; intracellular [goid 5622] [evidence IEA]	regulation of transcription, DNA-dependent [goid 6355] [evidence IEA]; transcription [goid 6350] [evidence IEA]	zinc ion binding [goid 8270] [evidence IEA]; metal ion binding [goid 46872] [evidence IEA]; DNA binding [goid 3677] [evidence IEA]
6330474	CD151	Homo sapiens CD151 molecule (Raph blood group) (CD151), transcript variant 2, mRNA.	NM_139030.3	2.8497	8.48983e-06	0.000304551	8.64174	plasma membrane [goid 5886] [pmid 9602068] [evidence NAS]; integral to membrane [goid 16021] [evidence IEA]; membrane fraction [goid 5624] [pmid 8627808] [evidence TAS]; integral to plasma membrane [goid 5887] [pmid 8627808] [evidence TAS]	visual perception [goid 7601] [evidence IEA]; cell adhesion [goid 7155] [pmid 9602068] [evidence NAS]	protein binding [goid 5515] [pmid 14676841] [evidence IPI]
1030747	HLA-E	Homo sapiens major histocompatibility complex, class I, E (HLA-E), mRNA.	NM_005516.4	2.84344	0.00029701	0.00383489	8.66891	MHC class I protein complex [goid 42612] [evidence IEA]; membrane [goid 16020] [evidence IEA]; integral to membrane [goid 16021] [evidence IEA]		MHC class I receptor activity [goid 30106] [pmid 3260916] [evidence TAS]
5960674	PRDX2	Homo sapiens peroxiredoxin 2 (PRDX2), nuclear gene encoding mitochondrial protein, transcript variant 3, mRNA.	NM_181738.1	2.83984	0.000408561	0.00481613	6.04683	cytoplasm [goid 5737] [pmid 16130169] [evidence TAS]	anti-apoptosis [goid 6916] [pmid 16130169] [evidence TAS]; regulation of apoptosis [goid 42981] [pmid 12943237] [evidence IMP]; response to oxidative stress [goid 6979] [pmid 12943237] [evidence IMP]	oxidoreductase activity [goid 16491] [evidence IEA]; thioredoxin peroxidase activity [goid 8379] [pmid 8144038] [evidence IDA]
6250382	ANAPC13	Homo sapiens anaphase promoting complex subunit 13 (ANAPC13), mRNA.	NM_015391.2	2.83573	6.24304e-05	0.00126258	8.3113
1710674	DUSP23	Homo sapiens dual specificity phosphatase 23 (DUSP23), mRNA.	NM_017823.3	2.83522	4.36035e-06	0.000188613	7.78099	nucleus [goid 5634] [evidence IEA]	protein amino acid dephosphorylation [goid 6470] [evidence IEA]	hydrolase activity [goid 16787] [evidence IEA]; protein tyrosine phosphatase activity [goid 4725] [evidence IEA]; protein tyrosine/serine/threonine phosphatase activity [goid 8138] [evidence IEA]
1170047	CRIP1	Homo sapiens cysteine-rich protein 1 (intestinal) (CRIP1), mRNA.	NM_001311.3	2.83372	3.38408e-05	0.000824286	9.68233	cytoplasm [goid 5737] [pmid 9126610] [evidence TAS]	cell proliferation [goid 8283] [pmid 9126610] [evidence TAS]; antimicrobial humoral response (sensu Vertebrata) [goid 19735] [pmid 9126610] [evidence TAS]	metal ion binding [goid 46872] [evidence IEA]; zinc ion binding [goid 8270] [pmid 9126610] [evidence TAS]
5390095	RASSF2	Homo sapiens Ras association (RalGDS/AF-6) domain family 2 (RASSF2), transcript variant 2, mRNA.	NM_170773.1	2.82673	1.99786e-06	0.00010954	8.75663		signal transduction [goid 7165] [evidence IEA]	protein binding [goid 5515] [evidence IEA]
1740433	MSL3L1	Homo sapiens male-specific lethal 3-like 1 (Drosophila) (MSL3L1), transcript variant 1, mRNA.	NM_078629.1	2.82617	0.000126033	0.00207785	7.36248	chromatin [goid 785] [evidence IEA]; nucleus [goid 5634] [pmid 10395802] [evidence TAS]	chromatin modification [goid 16568] [evidence IEA]; transcription [goid 6350] [evidence IEA]; chromatin assembly or disassembly [goid 6333] [evidence IEA]; transcription from RNA polymerase II promoter [goid 6366] [pmid 10395802] [evidence TAS]; regulation of transcription, DNA-dependent [goid 6355] [evidence IEA]; development [goid 7275] [pmid 10395802] [evidence TAS]	transcription factor activity [goid 3700] [pmid 10395802] [evidence TAS]; chromatin binding [goid 3682] [evidence IEA]
5700670	WASPIP	Homo sapiens Wiskott-Aldrich syndrome protein interacting protein (WASPIP), mRNA.	NM_003387.3	2.82444	0.000124792	0.00206535	6.69186	actin cytoskeleton [goid 15629] [pmid 9405671] [evidence TAS]	protein complex assembly [goid 6461] [pmid 9405671] [evidence TAS]; actin polymerization and/or depolymerization [goid 8154] [pmid 9405671] [evidence TAS]	actin binding [goid 3779] [pmid 9405671] [evidence TAS]; profilin binding [goid 5522] [pmid 9405671] [evidence TAS]
4780450	ATP5C1	Homo sapiens ATP synthase, H+ transporting, mitochondrial F1 complex, gamma polypeptide 1 (ATP5C1), nuclear gene encoding mitochondrial protein, transcript variant 2, mRNA.	NM_005174.2	2.81903	4.16181e-05	0.000949652	6.60912	membrane fraction [goid 5624] [evidence NR ]; proton-transporting ATP synthase complex, catalytic core F(1) [goid 45261] [evidence IEA]; membrane [goid 16020] [evidence IEA]; mitochondrion [goid 5739] [evidence IEA]; proton-transporting two-sector ATPase complex [goid 16469] [evidence IEA]; proton-transporting ATP synthase complex (sensu Eukaryota) [goid 5753] [pmid 8168843] [evidence TAS]	ion transport [goid 6811] [evidence IEA]; ATP synthesis coupled proton transport [goid 15986] [evidence IEA]; generation of precursor metabolites and energy [goid 6091] [evidence NR ]; proton transport [goid 15992] [evidence IEA]	hydrolase activity [goid 16787] [evidence IEA]; transporter activity [goid 5215] [pmid 8168843] [evidence NAS]; metal ion binding [goid 46872] [evidence IEA]; hydrogen-transporting ATP synthase activity, rotational mechanism [goid 46933] [evidence IEA]; hydrogen-transporting ATPase activity, rotational mechanism [goid 46961] [evidence IEA]
4760474	TUBA4A	Homo sapiens tubulin, alpha 4a (TUBA4A), mRNA.	NM_006000.1	2.81426	2.22657e-06	0.000118272	6.86556	microtubule [goid 5874] [evidence IEA]; protein complex [goid 43234] [evidence IEA]	microtubule-based movement [goid 7018] [evidence IEA]; protein polymerization [goid 51258] [evidence IEA]	GTP binding [goid 5525] [evidence IEA]; structural molecule activity [goid 5198] [evidence IEA]; GTPase activity [goid 3924] [evidence IEA]; nucleotide binding [goid 166] [evidence IEA]; protein binding [goid 5515] [pmid 14697242] [evidence IPI]
2060440	MAFB	Homo sapiens v-maf musculoaponeurotic fibrosarcoma oncogene homolog B (avian) (MAFB), mRNA.	NM_005461.3	2.81305	2.00987e-05	0.000565371	6.4976	nucleus [goid 5634] [pmid 8001130] [evidence TAS]	sensory organ development [goid 7423] [pmid 8001130] [evidence TAS]; transcription [goid 6350] [evidence IEA]; regulation of transcription, DNA-dependent [goid 6355] [evidence IEA]; negative regulation of erythrocyte differentiation [goid 45647] [pmid 8620536] [evidence IDA]	sequence-specific DNA binding [goid 43565] [evidence IEA]; protein dimerization activity [goid 46983] [evidence IEA]; transcription factor activity [goid 3700] [evidence IEA]; transcription factor binding [goid 8134] [pmid 10698492] [evidence IDA]
3850059	LMO2	Homo sapiens LIM domain only 2 (rhombotin-like 1) (LMO2), mRNA.	NM_005574.2	2.81183	1.19036e-05	0.000386248	5.17305	nucleus [goid 5634] [evidence IEA]	development [goid 7275] [pmid 1923511] [evidence TAS]	zinc ion binding [goid 8270] [evidence IEA]; metal ion binding [goid 46872] [evidence IEA]; protein binding [goid 5515] [evidence ISS]
2850576	SEMA4A	Homo sapiens sema domain, immunoglobulin domain (Ig), transmembrane domain (TM) and short cytoplasmic domain, (semaphorin) 4A (SEMA4A), mRNA.	NM_022367.2	2.80747	5.56122e-05	0.00116357	6.19893	integral to membrane [goid 16021] [evidence IEA]; membrane [goid 16020] [evidence IEA]	DNA metabolism [goid 6259] [evidence IEA]; cell differentiation [goid 30154] [evidence IEA]; development [goid 7275] [evidence IEA]	DNA-dependent ATPase activity [goid 8094] [evidence IEA]; DNA binding [goid 3677] [evidence IEA]; ATP binding [goid 5524] [evidence IEA]; receptor activity [goid 4872] [evidence IEA]
5890707	C4ORF30	Homo sapiens chromosome 4 open reading frame 30 (C4orf30), mRNA.	NM_017741.3	2.80167	2.40071e-05	0.000642589	6.8169
6520129	ZNF148	Homo sapiens zinc finger protein 148 (ZNF148), mRNA.	NM_021964.1	2.79581	3.55857e-06	0.000164224	9.15577	intracellular [goid 5622] [evidence IEA]; nucleus [goid 5634] [pmid 8355710] [evidence TAS]; DNA-directed RNA polymerase II, core complex [goid 5665] [pmid 8355710] [evidence TAS]	negative regulation of transcription from RNA polymerase II promoter [goid 122] [pmid 9685330] [evidence TAS]; regulation of transcription, DNA-dependent [goid 6355] [pmid 8355710] [evidence TAS]; cellular defense response [goid 6968] [pmid 8355710] [evidence TAS]; transcription [goid 6350] [evidence IEA]	specific RNA polymerase II transcription factor activity [goid 3704] [pmid 9685330] [evidence TAS]; nucleic acid binding [goid 3676] [evidence IEA]; metal ion binding [goid 46872] [evidence IEA]; zinc ion binding [goid 8270] [evidence IEA]; DNA binding [goid 3677] [evidence IEA]; transcriptional activator activity [goid 16563] [pmid 8355710] [evidence TAS]
3450072	CLIC1	Homo sapiens chloride intracellular channel 1 (CLIC1), mRNA.	NM_001288.4	2.79404	0.000544365	0.00596972	9.38816	membrane fraction [goid 5624] [pmid 10793131] [evidence IDA]; nucleus [goid 5634] [pmid 16130169] [evidence TAS]; membrane [goid 16020] [evidence IEA]; brush border [goid 5903] [pmid 10793131] [evidence TAS]; soluble fraction [goid 5625] [pmid 10793131] [evidence IDA]; cytoplasm [goid 5737] [pmid 10793131] [evidence IDA]	ion transport [goid 6811] [evidence IEA]; chloride transport [goid 6821] [pmid 9139710] [evidence IDA]; signal transduction [goid 7165] [pmid 16130169] [evidence TAS]	voltage-gated chloride channel activity [goid 5247] [evidence IEA]; protein binding [goid 5515] [pmid 14667819] [evidence IPI]
1260129	TMED10P	Homo sapiens transmembrane emp24-like trafficking protein 10 (yeast) pseudogene (TMED10P) on chromosome 8.	NR_002807.1	2.79074	6.76536e-06	0.000258954	8.28256
1990753	SLA	Homo sapiens Src-like-adaptor (SLA), mRNA.	NM_006748.1	2.78896	0.000164845	0.00250681	7.34134		intracellular signaling cascade [goid 7242] [evidence IEA]	SH3/SH2 adaptor activity [goid 5070] [pmid 7543898] [evidence TAS]
7040008	CD74	Homo sapiens CD74 molecule, major histocompatibility complex, class II invariant chain (CD74), transcript variant 2, mRNA.	NM_004355.2	2.78853	9.76293e-05	0.00173708	9.82642	membrane [goid 16020] [evidence IEA]; integral to membrane [goid 16021] [pmid 6324166] [evidence TAS]; intracellular [goid 5622] [pmid 12782713] [evidence TAS]	immune response [goid 6955] [evidence IEA]; cell proliferation [goid 8283] [pmid 12782713] [evidence IDA]; signal transduction [goid 7165] [pmid 12782713] [evidence IDA]; intracellular protein transport [goid 6886] [evidence ISS]; prostaglandin biosynthesis [goid 1516] [pmid 12782713] [evidence IDA]; T cell selection [goid 45058] [pmid 10981873] [evidence NAS]; negative regulation of apoptosis [g…	cytokine binding [goid 19955] [pmid 12782713] [evidence IPI]; MHC class II protein binding [goid 42289] [pmid 10981873] [evidence NAS]
3370202	ANXA2P1	Homo sapiens annexin A2 pseudogene 1 (ANXA2P1) on chromosome 4.	NR_001562.1	2.77863	2.93092e-05	0.000743528	5.82366
290687	LOC653884	PREDICTED: Homo sapiens similar to FUS interacting protein (serine-arginine rich) 1 (LOC653884), mRNA.	XM_936240.1	2.7785	1.39029e-05	0.000432114	8.40289
6520646	IQGAP1	Homo sapiens IQ motif containing GTPase activating protein 1 (IQGAP1), mRNA.	NM_003870.3	2.7773	2.95705e-06	0.000143909	6.03002	actin filament [goid 5884] [pmid 8670801] [evidence TAS]; membrane [goid 16020] [evidence IEA]; intracellular [goid 5622] [evidence IEA]	negative regulation of Ras protein signal transduction [goid 46580] [evidence IEA]; regulation of small GTPase mediated signal transduction [goid 51056] [evidence IEA]; signal transduction [goid 7165] [pmid 8051149] [evidence TAS]	Ras GTPase activator activity [goid 5099] [evidence IEA]; calmodulin binding [goid 5516] [pmid 8670801] [evidence TAS]; GTPase inhibitor activity [goid 5095] [pmid 8670801] [evidence TAS]
5090392	GMPR2	Homo sapiens guanosine monophosphate reductase 2 (GMPR2), transcript variant 2, mRNA.	NM_001002000.1	2.77584	2.20948e-06	0.000117707	5.8407		metabolism [goid 8152] [evidence IEA]; nucleotide metabolism [goid 9117] [evidence IEA]	metal ion binding [goid 46872] [evidence IEA]; oxidoreductase activity [goid 16491] [evidence IEA]; potassium ion binding [goid 30955] [evidence IEA]; catalytic activity [goid 3824] [evidence IEA]; GMP reductase activity [goid 3920] [evidence IEA]
6280731	CHRNA5	Homo sapiens cholinergic receptor, nicotinic, alpha 5 (CHRNA5), mRNA.	NM_000745.2	2.77455	8.05846e-05	0.00151191	10.1194	nicotinic acetylcholine-gated receptor-channel complex [goid 5892] [pmid 1542648] [evidence IC ]; integral to membrane [goid 16021] [evidence IEA]; postsynaptic membrane [goid 45211] [evidence IEA]	ion transport [goid 6811] [evidence IEA]; synaptic transmission [goid 7268] [pmid 9009220] [evidence TAS]; signal transduction [goid 7165] [pmid 9009220] [evidence NAS]	acetylcholine receptor activity [goid 15464] [pmid 1542648] [evidence IDA]; nicotinic acetylcholine-activated cation-selective channel activity [goid 4889] [pmid 1542648] [evidence NAS]; ion channel activity [goid 5216] [evidence IEA]; extracellular ligand-gated ion channel activity [goid 5230] [evidence IEA]
7550343	PRDX6	Homo sapiens peroxiredoxin 6 (PRDX6), mRNA.	NM_004905.2	2.76887	4.55822e-05	0.00101353	9.21516	lysosome [goid 5764] [evidence IEA]; cytosol [goid 5829] [pmid 9497358] [evidence NAS]	phospholipid catabolism [goid 9395] [pmid 10893423] [evidence IDA]; response to oxidative stress [goid 6979] [pmid 10893423] [evidence IDA]; lipid catabolism [goid 16042] [evidence IEA]	oxidoreductase activity [goid 16491] [evidence IEA]; phospholipase A2 activity [goid 4623] [pmid 10893423] [evidence IDA]; hydrolase activity [goid 16787] [evidence IEA]
1940709	LOC645895	PREDICTED: Homo sapiens hypothetical protein LOC645895 (LOC645895), mRNA.	XM_928866.1	2.76289	1.71187e-05	0.000503626	11.6023
5220682	TMED4	Homo sapiens transmembrane emp24 protein transport domain containing 4 (TMED4), mRNA.	NM_182547.2	2.76226	1.35234e-06	8.31276e-05	8.50181	membrane [goid 16020] [evidence IEA]; integral to membrane [goid 16021] [evidence IEA]; endoplasmic reticulum [goid 5783] [evidence IEA]	positive regulation of I-kappaB kinase/NF-kappaB cascade [goid 43123] [pmid 12761501] [evidence IMP]; transport [goid 6810] [evidence IEA]	signal transducer activity [goid 4871] [pmid 12761501] [evidence IMP]
6770315	LOC391656	PREDICTED: Homo sapiens similar to hCG1640454 (LOC391656), mRNA.	XM_373027.4	2.75661	0.000569694	0.00616512	10.5049
1470086	RPS19	Homo sapiens ribosomal protein S19 (RPS19), mRNA.	NM_001022.3	2.75594	5.72511e-06	0.000230009	11.7493	nucleolus [goid 5730] [pmid 16289379] [evidence IDA]; ribosome [goid 5840] [evidence IEA]; intracellular [goid 5622] [evidence IEA]; cytosolic small ribosomal subunit (sensu Eukaryota) [goid 5843] [pmid 15883184] [evidence IDA]	positive regulation of cell motility [goid 51272] [pmid 16289379] [evidence TAS]; response to extracellular stimulus [goid 9991] [pmid 16289379] [evidence TAS]; protein biosynthesis [goid 6412] [pmid 9988267] [evidence TAS]; erythrocyte differentiation [goid 30218] [pmid 16289379] [evidence IMP]	RNA binding [goid 3723] [pmid 9988267] [evidence TAS]; structural constituent of ribosome [goid 3735] [pmid 15883184] [evidence IDA]; protein binding [goid 5515] [pmid 11716516] [evidence IPI]
1240047	DPP7	Homo sapiens dipeptidyl-peptidase 7 (DPP7), mRNA.	NM_013379.2	2.74649	3.40161e-05	0.000826937	5.13044	lysosome [goid 5764] [evidence IEA]		serine-type endopeptidase activity [goid 4252] [evidence IEA]; aminopeptidase activity [goid 4177] [evidence IEA]; protein binding [goid 5515] [pmid 15231747] [evidence IPI]
2640068	RNASE2	Homo sapiens ribonuclease, RNase A family, 2 (liver, eosinophil-derived neurotoxin) (RNASE2), mRNA.	NM_002934.2	2.74617	5.45545e-05	0.00114834	5.5907	extracellular region [goid 5576] [pmid 2734298] [evidence TAS]	chemotaxis [goid 6935] [pmid 12855582] [evidence IDA]; RNA catabolism [goid 6401] [pmid 2734298] [evidence TAS]	pancreatic ribonuclease activity [goid 4522] [evidence IEA]; hydrolase activity [goid 16787] [evidence IEA]; ribonuclease activity [goid 4540] [pmid 2734298] [evidence TAS]; nucleic acid binding [goid 3676] [evidence IEA]; endonuclease activity [goid 4519] [evidence IEA]
1110541	C20ORF30	Homo sapiens chromosome 20 open reading frame 30 (C20orf30), transcript variant 1, mRNA.	NM_001009923.1	2.74565	5.55039e-05	0.00116237	8.11607	membrane [goid 16020] [evidence IEA]; integral to membrane [goid 16021] [evidence IEA]
5550682	WNK1	Homo sapiens WNK lysine deficient protein kinase 1 (WNK1), mRNA.	NM_018979.2	2.73966	7.48053e-05	0.00143697	7.16285	cytoplasm [goid 5737] [pmid 10660600] [evidence IDA]	ion transport [goid 6811] [evidence ISS]; regulation of cellular process [goid 50794] [evidence ISS]; protein kinase cascade [goid 7243] [pmid 10660600] [evidence IDA]; protein amino acid phosphorylation [goid 6468] [pmid 10660600] [evidence IDA]	transferase activity [goid 16740] [evidence IEA]; nucleotide binding [goid 166] [evidence IEA]; ATP binding [goid 5524] [pmid 10660600] [evidence IDA]; protein serine/threonine kinase activity [goid 4674] [pmid 10660600] [evidence IDA]; protein kinase inhibitor activity [goid 4860] [evidence IEA]; protein binding [goid 5515] [pmid 15350218] [evidence IPI]
1770433	YWHAG	Homo sapiens tyrosine 3-monooxygenase/tryptophan 5-monooxygenase activation protein, gamma polypeptide (YWHAG), mRNA.	NM_012479.2	2.73798	4.55262e-05	0.00101266	5.68658	cytoplasm [goid 5737] [evidence ISS]	negative regulation of apoptosis [goid 43066] [evidence ISS]; regulation of signal transduction [goid 9966] [pmid 10486217] [evidence NAS]; regulation of mitosis [goid 7088] [evidence ISS]; negative regulation of protein kinase activity [goid 6469] [pmid 10433554] [evidence NAS]; regulation of neuron differentiation [goid 45664] [pmid 11824616] [evidence IMP]; regulation of synaptic plasticity [g…	insulin-like growth factor receptor binding [goid 5159] [pmid 12482592] [evidence IPI]; protein homodimerization activity [goid 42803] [evidence NAS]; protein domain specific binding [goid 19904] [evidence IEA]; protein kinase C inhibitor activity [goid 8426] [pmid 10433554] [evidence NAS]; protein kinase C binding [goid 5080] [pmid 10433554] [evidence IPI]; actin binding [goid 3779] [evidence IS…
5900482	HMGB2	Homo sapiens high-mobility group box 2 (HMGB2), mRNA.	NM_002129.2	2.73683	2.88687e-06	0.000141506	6.39312	nucleus [goid 5634] [pmid 11909973] [evidence IDA]; nuclear chromosome [goid 228] [pmid 1551873] [evidence TAS]; chromatin [goid 785] [evidence IEA]; condensed chromosome [goid 793] [pmid 12925773] [evidence IDA]; perinuclear region [goid 48471] [pmid 11909973] [evidence IDA]; cytoplasm [goid 5737] [pmid 11909973] [evidence IDA]	establishment and/or maintenance of chromatin architecture [goid 6325] [pmid 15504738] [evidence NAS]; phosphoinositide-mediated signaling [goid 48015] [pmid 15504738] [evidence NAS]; regulation of transcription from RNA polymerase II promoter [goid 6357] [pmid 7797075] [evidence IDA]; DNA repair [goid 6281] [pmid 11909973] [evidence TAS]; base-excision repair, DNA ligation [goid 6288] [pmid 9600…	transcription factor activity [goid 3700] [pmid 1551873] [evidence TAS]; double-stranded DNA binding [goid 3690] [pmid 11909973] [evidence TAS]; single-stranded DNA binding [goid 3697] [pmid 11909973] [evidence TAS]; DNA bending activity [goid 8301] [pmid 8339930] [evidence IDA]
4220630	PFDN5	Homo sapiens prefoldin subunit 5 (PFDN5), transcript variant 3, mRNA.	NM_145897.2	2.73408	4.40513e-05	0.000988872	10.1197	nucleus [goid 5634] [pmid 9792694] [evidence TAS]; prefoldin complex [goid 16272] [evidence IEA]; cytoplasm [goid 5737] [pmid 16130169] [evidence TAS]	regulation of transcription, DNA-dependent [goid 6355] [pmid 9792694] [evidence TAS]; protein folding [goid 6457] [evidence IEA]	unfolded protein binding [goid 51082] [evidence IEA]; transcription corepressor activity [goid 3714] [pmid 9792694] [evidence TAS]
2810059	KLF4	Homo sapiens Kruppel-like factor 4 (gut) (KLF4), mRNA.	NM_004235.3	2.73163	9.6804e-07	6.71642e-05	5.84808	nucleus [goid 5634] [pmid 9422764] [evidence ISS]; intracellular [goid 5622] [evidence IEA]	transcription [goid 6350] [evidence IEA]; negative regulation of cell proliferation [goid 8285] [pmid 8702718] [evidence TAS]; negative regulation of transcription, DNA-dependent [goid 45892] [pmid 9422764] [evidence IEP]; mesodermal cell fate determination [goid 7500] [pmid 8940147] [evidence TAS]	transcriptional activator activity [goid 16563] [pmid 9422764] [evidence NAS]; transcriptional repressor activity [goid 16564] [pmid 9422764] [evidence IEP]; transcription factor activity [goid 3700] [pmid 9422764] [evidence NAS]; zinc ion binding [goid 8270] [pmid 9422764] [evidence NAS]; metal ion binding [goid 46872] [evidence IEA]; nucleic acid binding [goid 3676] [evidence IEA]
2810315	S100A6	Homo sapiens S100 calcium binding protein A6 (S100A6), mRNA.	NM_014624.3	2.72797	8.09906e-06	0.00029495	9.63185	ruffle [goid 1726] [pmid 10913138] [evidence IDA]; nucleus [goid 5634] [pmid 10913138] [evidence IDA]; cytoplasm [goid 5737] [pmid 16130169] [evidence TAS]	cell-cell signaling [goid 7267] [evidence NR ]; positive regulation of fibroblast proliferation [goid 48146] [pmid 12577318] [evidence NAS]; cell proliferation [goid 8283] [evidence IEA]; cell cycle [goid 7049] [evidence IEA]; signal transduction [goid 7165] [pmid 16130169] [evidence TAS]; axonogenesis [goid 7409] [pmid 12152788] [evidence NAS]	protein homodimerization activity [goid 42803] [pmid 10913138] [evidence IDA]; S100 beta binding [goid 48154] [pmid 10913138] [evidence IPI]; growth factor activity [goid 8083] [evidence IEA]; calcium ion binding [goid 5509] [pmid 12577318] [evidence NAS]; calcium-dependent protein binding [goid 48306] [pmid 10913138] [evidence IDA]
5050086	MPL	Homo sapiens myeloproliferative leukemia virus oncogene (MPL), mRNA.	NM_005373.1	2.7276	0.000678082	0.00698185	5.77164	integral to plasma membrane [goid 5887] [pmid 8020956] [evidence TAS]; membrane [goid 16020] [evidence IEA]	cell proliferation [goid 8283] [pmid 8020956] [evidence TAS]; cell surface receptor linked signal transduction [goid 7166] [pmid 8020956] [evidence TAS]	hematopoietin/interferon-class (D200-domain) cytokine receptor activity [goid 4896] [evidence IEA]
1570672	CAPN1	Homo sapiens calpain 1, (mu/I) large subunit (CAPN1), mRNA.	NM_005186.2	2.72634	2.92378e-05	0.000742228	7.56564	intracellular [goid 5622] [evidence IEA]	positive regulation of cell proliferation [goid 8284] [pmid 8702541] [evidence TAS]	calpain activity [goid 4198] [evidence IEA]; calcium ion binding [goid 5509] [evidence IEA]
3930671	C6ORF170	Homo sapiens chromosome 6 open reading frame 170 (C6orf170), mRNA.	NM_152730.4	2.72207	1.56761e-05	0.000472244	7.32982	membrane [goid 16020] [evidence IEA]; integral to membrane [goid 16021] [evidence IEA]
730341	HS.516646	Homo sapiens cDNA FLJ44370 fis, clone TRACH3008902	AK126342	2.72068	3.62781e-06	0.000166324	6.71154
1980521	SLC44A2	Homo sapiens solute carrier family 44, member 2 (SLC44A2), mRNA.	NM_020428.2	2.71937	3.08838e-05	0.000772001	9.10039	membrane [goid 16020] [evidence IEA]; integral to membrane [goid 16021] [evidence IEA]	positive regulation of I-kappaB kinase/NF-kappaB cascade [goid 43123] [pmid 12761501] [evidence IMP]; transport [goid 6810] [evidence IEA]	signal transducer activity [goid 4871] [pmid 12761501] [evidence IMP]
6330341	PARP8	Homo sapiens poly (ADP-ribose) polymerase family, member 8 (PARP8), mRNA.	NM_024615.2	2.7175	3.91715e-06	0.000175311	5.64462	nucleus [goid 5634] [evidence IEA]; intracellular [goid 5622] [pmid 11256614] [evidence IDA]	protein amino acid ADP-ribosylation [goid 6471] [evidence IEA]	NAD+ ADP-ribosyltransferase activity [goid 3950] [evidence IEA]
6980474	ZNF160	Homo sapiens zinc finger protein 160 (ZNF160), transcript variant 2, mRNA.	NM_198893.1	2.71566	4.24012e-06	0.000185393	6.85376	nucleus [goid 5634] [evidence NAS]; intracellular [goid 5622] [evidence IEA]	transcription [goid 6350] [evidence IEA]; regulation of transcription, DNA-dependent [goid 6355] [evidence NAS]; hemopoiesis [goid 30097] [pmid 11410164] [evidence NAS]	DNA binding [goid 3677] [evidence IEA]; zinc ion binding [goid 8270] [evidence IEA]; metal ion binding [goid 46872] [evidence IEA]; nucleic acid binding [goid 3676] [evidence IEA]
5810044	CDC14A	Homo sapiens CDC14 cell division cycle 14 homolog A (S. cerevisiae) (CDC14A), transcript variant 3, mRNA.	NM_033313.2	2.71498	4.4138e-06	0.000190563	5.99922	nucleus [goid 5634] [pmid 9367992] [evidence TAS]	cell proliferation [goid 8283] [pmid 9367992] [evidence TAS]; cell cycle [goid 7049] [evidence IEA]; protein amino acid dephosphorylation [goid 6470] [evidence IEA]; cell division [goid 51301] [evidence IEA]	hydrolase activity [goid 16787] [evidence IEA]; protein tyrosine phosphatase activity [goid 4725] [evidence IEA]; protein binding [goid 5515] [pmid 16221885] [evidence IPI]; protein tyrosine/serine/threonine phosphatase activity [goid 8138] [evidence IEA]
6200156	HS.191464	BX107738 Soares_testis_NHT Homo sapiens cDNA clone IMAGp998F181825, mRNA sequence	BX107738	2.7146	2.65127e-06	0.000133587	5.75683
1400682	EFHA1	Homo sapiens EF-hand domain family, member A1 (EFHA1), mRNA.	NM_152726.1	2.701	4.70468e-05	0.00103482	7.48395			calcium ion binding [goid 5509] [evidence IEA]
6020066	LOC651202	PREDICTED: Homo sapiens similar to large subunit ribosomal protein L36a (LOC651202), mRNA.	XM_940333.2	2.69503	0.000441726	0.00511996	7.55155
6590053	ARD1A	Homo sapiens ARD1 homolog A, N-acetyltransferase (S. cerevisiae) (ARD1A), mRNA.	NM_003491.2	2.69424	1.96047e-05	0.000556457	7.14136	nucleus [goid 5634] [pmid 15496142] [evidence IDA]; cytoplasm [goid 5737] [pmid 15496142] [evidence IDA]; intracellular [goid 5622] [pmid 11256614] [evidence IDA]	chromosome organization and biogenesis (sensu Eukaryota) [goid 7001] [pmid 7981673] [evidence TAS]; N-terminal protein amino acid acetylation [goid 6474] [pmid 15496142] [evidence IDA]; internal protein amino acid acetylation [goid 6475] [pmid 7981673] [evidence TAS]; DNA packaging [goid 6323] [pmid 7981673] [evidence TAS]	transferase activity [goid 16740] [evidence IEA]; N-acetyltransferase activity [goid 8080] [evidence IEA]; ribosome binding [goid 43022] [pmid 15496142] [evidence IDA]; protein binding [goid 5515] [pmid 15496142] [evidence IPI]
4040373	TSC1	Homo sapiens tuberous sclerosis 1 (TSC1), transcript variant 1, mRNA.	NM_000368.3	2.69412	2.921e-05	0.000741735	5.48569		Rho protein signal transduction [goid 7266] [pmid 10806479] [evidence TAS]; cell cycle [goid 7049] [evidence IEA]; cell adhesion [goid 7155] [pmid 10806479] [evidence TAS]
110682	S100A11	Homo sapiens S100 calcium binding protein A11 (S100A11), mRNA.	NM_005620.1	2.69366	0.000510465	0.0056901	7.34751	ruffle [goid 1726] [pmid 10913138] [evidence IDA]; nucleus [goid 5634] [pmid 10913138] [evidence IDA]; cytoplasm [goid 5737] [pmid 16130169] [evidence TAS]	negative regulation of cell proliferation [goid 8285] [pmid 10851017] [evidence TAS]; signal transduction [goid 7165] [pmid 16130169] [evidence TAS]; negative regulation of DNA replication [goid 8156] [pmid 10851017] [evidence TAS]	protein homodimerization activity [goid 42803] [pmid 10913138] [evidence IDA]; S100 beta binding [goid 48154] [pmid 10913138] [evidence IPI]; calcium ion binding [goid 5509] [evidence IEA]; calcium-dependent protein binding [goid 48306] [pmid 10913138] [evidence IDA]
7400114	ANKRA2	Homo sapiens ankyrin repeat, family A (RFXANK-like), 2 (ANKRA2), mRNA.	NM_023039.2	2.6903	6.84881e-05	0.00135002	6.52846	cytoskeleton [goid 5856] [evidence IEA]; cytosol [goid 5829] [pmid 11095640] [evidence IDA]; membrane [goid 16020] [pmid 11095640] [evidence IDA]		low-density lipoprotein binding [goid 30169] [pmid 11095640] [evidence IDA]
7570131	RPS18	Homo sapiens ribosomal protein S18 (RPS18), mRNA.	NM_022551.2	2.68584	8.31687e-05	0.00154717	11.408	intracellular [goid 5622] [evidence IEA]; cytosolic small ribosomal subunit (sensu Eukaryota) [goid 5843] [pmid 15883184] [evidence IDA]	protein biosynthesis [goid 6412] [pmid 15883184] [evidence IC ]	rRNA binding [goid 19843] [evidence IEA]; structural constituent of ribosome [goid 3735] [pmid 15883184] [evidence IDA]
2970521	PGRMC1	Homo sapiens progesterone receptor membrane component 1 (PGRMC1), mRNA.	NM_006667.2	2.68395	4.33928e-05	0.000978223	8.7972	integral to plasma membrane [goid 5887] [pmid 9705155] [evidence TAS]; membrane [goid 16020] [evidence IEA]; endoplasmic reticulum [goid 5783] [evidence IEA]; cell surface [goid 9986] [pmid 12493773] [evidence IEP]; microsome [goid 5792] [evidence IEA]		lipid binding [goid 8289] [evidence IEA]; steroid binding [goid 5496] [pmid 9705155] [evidence TAS]; receptor activity [goid 4872] [evidence IEA]
3520598	GPR162	Homo sapiens G protein-coupled receptor 162 (GPR162), transcript variant A-2, mRNA.	NM_019858.1	2.68018	5.754e-06	0.000231017	5.7371	membrane [goid 16020] [evidence IEA]; integral to membrane [goid 16021] [evidence IEA]	G-protein coupled receptor protein signaling pathway [goid 7186] [evidence IEA]; signal transduction [goid 7165] [evidence IEA]	receptor activity [goid 4872] [evidence IEA]; rhodopsin-like receptor activity [goid 1584] [evidence IEA]
10685	ANTXR2	Homo sapiens anthrax toxin receptor 2 (ANTXR2), mRNA.	NM_058172.3	2.67103	0.000104083	0.00182044	7.27537	membrane [goid 16020] [evidence IEA]; integral to membrane [goid 16021] [evidence IEA]; endoplasmic reticulum [goid 5783] [evidence IEA]		metal ion binding [goid 46872] [evidence IEA]; receptor activity [goid 4872] [evidence IEA]; protein binding [goid 5515] [pmid 16564009] [evidence IPI]
4480736	HNRPUL2	PREDICTED: Homo sapiens heterogeneous nuclear ribonucleoprotein U-like 2 (HNRPUL2), mRNA.	XM_938301.1	2.66882	2.70922e-05	0.000700851	8.39737
2450131	ZMIZ1	Homo sapiens zinc finger, MIZ-type containing 1 (ZMIZ1), mRNA.	NM_020338.2	2.66734	1.29773e-05	0.00041103	8.11883	nucleus [goid 5634] [evidence IEA]	regulation of transcription, DNA-dependent [goid 6355] [evidence IEA]; transcription [goid 6350] [evidence IEA]	zinc ion binding [goid 8270] [evidence IEA]; metal ion binding [goid 46872] [evidence IEA]
6560156	DUSP3	Homo sapiens dual specificity phosphatase 3 (vaccinia virus phosphatase VH1-related) (DUSP3), mRNA.	NM_004090.2	2.66703	0.000517542	0.00574999	5.64779		protein amino acid dephosphorylation [goid 6470] [pmid 1281549] [evidence TAS]	hydrolase activity [goid 16787] [evidence IEA]; protein tyrosine phosphatase activity [goid 4725] [pmid 1281549] [evidence TAS]; protein tyrosine/serine/threonine phosphatase activity [goid 8138] [evidence IEA]
6380161	BTK	Homo sapiens Bruton agammaglobulinemia tyrosine kinase (BTK), mRNA.	NM_000061.1	2.66598	5.25976e-05	0.00111834	5.15059	lipid raft [goid 45121] [pmid 15046600] [evidence IDA]; cytoplasm [goid 5737] [pmid 15046600] [evidence TAS]	mesoderm development [goid 7498] [pmid 8013627] [evidence TAS]; calcium-mediated signaling [goid 19722] [pmid 15046600] [evidence TAS]; intracellular signaling cascade [goid 7242] [pmid 11913944] [evidence TAS]; induction of apoptosis by extracellular signals [goid 8624] [pmid 8688094] [evidence TAS]; protein amino acid phosphorylation [goid 6468] [pmid 11913944] [evidence TAS]	transferase activity [goid 16740] [evidence IEA]; protein-tyrosine kinase activity [goid 4713] [pmid 11913944] [evidence TAS]; nucleotide binding [goid 166] [evidence IEA]; zinc ion binding [goid 8270] [evidence IEA]; metal ion binding [goid 46872] [evidence IEA]; ATP binding [goid 5524] [pmid 11913944] [evidence TAS]; protein binding [goid 5515] [pmid 11788586] [evidence IPI]
1780681	HNRPUL1	Homo sapiens heterogeneous nuclear ribonucleoprotein U-like 1 (HNRPUL1), transcript variant 4, mRNA.	NM_144732.1	2.66581	5.88137e-05	0.0012104	7.69951
2810364	KLHDC2	Homo sapiens kelch domain containing 2 (KLHDC2), mRNA.	NM_014315.2	2.66381	1.79376e-05	0.000520995	7.40619
6110168	PGAM4	Homo sapiens phosphoglycerate mutase family member 4 (PGAM4), mRNA.	NM_001029891.2	2.65986	0.000153333	0.0023824	6.2223		metabolism [goid 8152] [evidence IEA]; glycolysis [goid 6096] [evidence IEA]	hydrolase activity [goid 16787] [evidence IEA]; phosphoglycerate mutase activity [goid 4619] [pmid 11961099] [evidence NAS]; bisphosphoglycerate phosphatase activity [goid 4083] [evidence IEA]; bisphosphoglycerate mutase activity [goid 4082] [evidence IEA]; catalytic activity [goid 3824] [evidence IEA]; isomerase activity [goid 16853] [evidence IEA]
1190739	LOC162073	Homo sapiens hypothetical protein LOC162073 (LOC162073), mRNA.	NM_001034841.2	2.65671	9.54386e-06	0.000329328	6.44793
1980594	FTHL8	Homo sapiens ferritin, heavy polypeptide-like 8 (FTHL8) on chromosome X.	NR_002203.1	2.65636	0.000733393	0.00738443	6.94834
5310747	PSIP1	Homo sapiens PC4 and SFRS1 interacting protein 1 (PSIP1), transcript variant 2, mRNA.	NM_033222.2	2.65508	8.24751e-05	0.0015386	6.13566	nucleus [goid 5634] [evidence IEA]	regulation of transcription, DNA-dependent [goid 6355] [evidence IEA]; transcription [goid 6350] [evidence IEA]	DNA binding [goid 3677] [evidence IEA]
1230164	HS.534061	full-length cDNA clone XCL0BB001ZD04 of Neuroblastoma of Homo sapiens (human)	CR612552	2.65229	7.69123e-05	0.00146589	6.08406
1190039	HLA-DPA1	Homo sapiens major histocompatibility complex, class II, DP alpha 1 (HLA-DPA1), mRNA.	NM_033554.2	2.64474	5.74099e-05	0.00119119	9.46951	integral to plasma membrane [goid 5887] [pmid 2461352] [evidence NAS]; membrane [goid 16020] [evidence IEA]	immune response [goid 6955] [pmid 2461352] [evidence NAS]	MHC class II receptor activity [goid 45012] [pmid 2461352] [evidence NAS]
60121	CTSB	Homo sapiens cathepsin B (CTSB), transcript variant 1, mRNA.	NM_001908.3	2.6429	0.000267715	0.00355904	9.25578	lysosome [goid 5764] [evidence IEA]; intracellular [goid 5622] [pmid 1645961] [evidence TAS]	regulation of apoptosis [goid 42981] [pmid 16130169] [evidence TAS]	protein binding [goid 5515] [pmid 16364318] [evidence IPI]; cathepsin B activity [goid 4213] [pmid 1645961] [evidence TAS]
3450743	ATP5H	Homo sapiens ATP synthase, H+ transporting, mitochondrial F0 complex, subunit d (ATP5H), nuclear gene encoding mitochondrial protein, transcript variant 2, mRNA.	NM_001003785.1	2.64223	2.00766e-05	0.000565009	9.207	mitochondrion [goid 5739] [evidence IEA]; proton-transporting ATP synthase complex, coupling factor F(o) [goid 45263] [evidence IEA]; proton-transporting two-sector ATPase complex [goid 16469] [evidence IEA]	ion transport [goid 6811] [evidence IEA]; ATP synthesis coupled proton transport [goid 15986] [evidence IEA]; proton transport [goid 15992] [evidence IEA]	hydrogen-transporting ATP synthase activity, rotational mechanism [goid 46933] [evidence IEA]; hydrogen-transporting ATPase activity, rotational mechanism [goid 46961] [evidence IEA]
3940390	TBXAS1	Homo sapiens thromboxane A synthase 1 (platelet, cytochrome P450, family 5, subfamily A) (TBXAS1), transcript variant TXS-I, mRNA.	NM_001061.2	2.63775	0.000169301	0.00255453	6.43385	integral to membrane [goid 16021] [evidence IEA]; membrane [goid 16020] [evidence IEA]	fatty acid biosynthesis [goid 6633] [evidence IEA]; blood coagulation [goid 7596] [evidence NR ]; prostaglandin biosynthesis [goid 1516] [evidence IEA]; electron transport [goid 6118] [evidence IEA]	heme binding [goid 20037] [evidence IEA]; isomerase activity [goid 16853] [evidence IEA]; metal ion binding [goid 46872] [evidence IEA]; iron ion binding [goid 5506] [evidence IEA]; thromboxane-A synthase activity [goid 4796] [evidence IEA]; oxidoreductase activity, acting on paired donors, with incorporation or reduction of molecular oxygen, reduced flavin or flavoprotein as one donor, and incor…
4230403	NUMB	Homo sapiens numb homolog (Drosophila) (NUMB), transcript variant 3, mRNA.	NM_003744.5	2.63504	3.78094e-05	0.000888982	7.8536	integral to plasma membrane [goid 5887] [pmid 7596406] [evidence TAS]; membrane [goid 16020] [evidence IEA]	development [goid 7275] [evidence IEA]	protein binding [goid 5515] [pmid 16002321] [evidence IPI]
7050131	ATP6V1A	Homo sapiens ATPase, H+ transporting, lysosomal 70kDa, V1 subunit A (ATP6V1A), mRNA.	NM_001690.2	2.63262	1.54903e-05	0.000468426	8.01871	integral to plasma membrane [goid 5887] [pmid 8463241] [evidence TAS]; proton-transporting two-sector ATPase complex [goid 16469] [pmid 8463241] [evidence TAS]	ion transport [goid 6811] [evidence IEA]; ATP synthesis coupled proton transport [goid 15986] [evidence IEA]; proton transport [goid 15992] [evidence IEA]	hydrolase activity [goid 16787] [evidence IEA]; nucleotide binding [goid 166] [evidence IEA]; metal ion binding [goid 46872] [evidence IEA]; ATP binding [goid 5524] [evidence IEA]; hydrogen-transporting ATP synthase activity, rotational mechanism [goid 46933] [evidence IEA]; hydrogen-transporting ATPase activity, rotational mechanism [goid 46961] [evidence IEA]
4050377	LOC648622	PREDICTED: Homo sapiens similar to ribosomal protein S27 (LOC648622), mRNA.	XM_937691.1	2.62787	0.00030219	0.0038832	11.4287
1070435	GAS7	Homo sapiens growth arrest-specific 7 (GAS7), transcript variant c, mRNA.	NM_201433.1	2.61816	3.42499e-05	0.000830807	6.54789		cell differentiation [goid 30154] [evidence IEA]; cell cycle arrest [goid 7050] [pmid 9736752] [evidence TAS]	transcription factor activity [goid 3700] [pmid 9736752] [evidence TAS]
1510452	C8ORF59	Homo sapiens chromosome 8 open reading frame 59 (C8orf59), transcript variant 3, mRNA.	NM_001099672.1	2.6171	3.75697e-06	0.000171041	6.95928
2060241	EIF3A	Homo sapiens eukaryotic translation initiation factor 3, subunit A (EIF3A), mRNA.	NM_003750.2	2.61672	0.000423621	0.00495392	6.20192	eukaryotic translation initiation factor 3 complex [goid 5852] [pmid 9054404] [evidence TAS]	protein biosynthesis [goid 6412] [evidence IEA]; regulation of translational initiation [goid 6446] [pmid 9054404] [evidence TAS]	translation initiation factor activity [goid 3743] [evidence IEA]
270403	TTC14	Homo sapiens tetratricopeptide repeat domain 14 (TTC14), transcript variant 1, mRNA.	NM_133462.2	2.61551	2.96942e-05	0.000750056	6.22505			RNA binding [goid 3723] [evidence IEA]
4610047	RANBP1	Homo sapiens RAN binding protein 1 (RANBP1), mRNA.	NM_002882.2	2.61475	3.88982e-05	0.00090651	6.1954	nucleus [goid 5634] [pmid 16130169] [evidence TAS]; cytoplasm [goid 5737] [pmid 16130169] [evidence TAS]	signal transduction [goid 7165] [pmid 16130169] [evidence TAS]; intracellular transport [goid 46907] [evidence IEA]	GDP-dissociation inhibitor activity [goid 5092] [pmid 7616957] [evidence TAS]; Ran GTPase binding [goid 8536] [pmid 7882974] [evidence TAS]; GTPase activator activity [goid 5096] [evidence IEA]
6860687	PYCARD	Homo sapiens PYD and CARD domain containing (PYCARD), transcript variant 1, mRNA.	NM_013258.3	2.61354	8.60327e-05	0.00158764	8.41129	cytoplasm [goid 5737] [pmid 12019269] [evidence NAS]; intracellular [goid 5622] [evidence IEA]	induction of apoptosis [goid 6917] [pmid 10567338] [evidence TAS]; regulation of apoptosis [goid 42981] [evidence IEA]; cell cycle [goid 7049] [evidence IEA]; caspase activation [goid 6919] [pmid 12019269] [evidence NAS]; signal transduction [goid 7165] [pmid 12019269] [evidence NAS]; positive regulation of interleukin-1 beta secretion [goid 50718] [pmid 15030775] [evidence IDA]	protein homodimerization activity [goid 42803] [pmid 15030775] [evidence IDA]; caspase activity [goid 30693] [evidence IEA]; caspase activator activity [goid 8656] [pmid 12019269] [evidence NAS]; protein binding [goid 5515] [pmid 12019269] [evidence IPI]
4050768	CHST13	Homo sapiens carbohydrate (chondroitin 4) sulfotransferase 13 (CHST13), mRNA.	NM_152889.1	2.61297	1.37404e-05	0.000428673	5.52438	membrane [goid 16020] [evidence IEA]; integral to membrane [goid 16021] [pmid 12080076] [evidence NAS]	carbohydrate metabolism [goid 5975] [evidence IEA]; chondroitin sulfate biosynthesis [goid 30206] [pmid 12080076] [evidence IDA]	transferase activity [goid 16740] [evidence IEA]; chondroitin 4-sulfotransferase activity [goid 47756] [pmid 12080076] [evidence IDA]; N-acetylgalactosamine 4-O-sulfotransferase activity [goid 1537] [pmid 12080076] [evidence IDA]
4050195	FAM10A4	Homo sapiens family with sequence similarity 10, member A4 (FAM10A4) on chromosome 13.	NR_002183.1	2.61119	2.83412e-06	0.000139596	6.98984
770167	CD79B	Homo sapiens CD79b molecule, immunoglobulin-associated beta (CD79B), transcript variant 3, mRNA.	NM_001039933.1	2.60901	6.4928e-06	0.000251053	7.15537	integral to plasma membrane [goid 5887] [pmid 8486355] [evidence TAS]; membrane [goid 16020] [evidence IEA]	immune response [goid 6955] [pmid 8486355] [evidence TAS]; cell surface receptor linked signal transduction [goid 7166] [evidence IEA]	transmembrane receptor activity [goid 4888] [evidence IEA]
2140482	HS.577942	nw06a01.s1 NCI_CGAP_SS1 Homo sapiens cDNA clone IMAGE:1238472 3 similar to TR:O10385 O10385 PRO-POL-DUTPASE POLYPROTEIN ;, mRNA sequence	AA714294	2.60155	6.96921e-05	0.00136743	6.19568
1240661	KIAA0528	Homo sapiens KIAA0528 (KIAA0528), mRNA.	NM_014802.1	2.60068	0.000142121	0.00225429	6.48265	membrane [goid 16020] [evidence IEA]; synaptic vesicle [goid 8021] [evidence IEA]	transport [goid 6810] [evidence IEA]	transporter activity [goid 5215] [evidence IEA]
6480494	MGMT	Homo sapiens O-6-methylguanine-DNA methyltransferase (MGMT), mRNA.	NM_002412.2	2.60049	2.66607e-05	0.000693529	6.74754	nucleus [goid 5634] [pmid 2188979] [evidence TAS]	DNA ligation [goid 6266] [pmid 2188979] [evidence TAS]; DNA repair [goid 6281] [evidence IEA]	transferase activity [goid 16740] [evidence IEA]; methylated-DNA-[protein]-cysteine S-methyltransferase activity [goid 3908] [evidence IEA]; DNA binding [goid 3677] [pmid 2188979] [evidence TAS]; zinc ion binding [goid 8270] [evidence IEA]; metal ion binding [goid 46872] [evidence IEA]; DNA-methyltransferase activity [goid 9008] [pmid 2405387] [evidence TAS]
6180066	NACA	Homo sapiens nascent-polypeptide-associated complex alpha polypeptide (NACA), mRNA.	NM_005594.2	2.59309	9.29069e-06	0.000323967	10.2762	cytoplasm [goid 5737] [pmid 8047162] [evidence TAS]; nascent polypeptide-associated complex [goid 5854] [pmid 8047162] [evidence TAS]; nucleus [goid 5634] [evidence IEA]	protein transport [goid 15031] [evidence IEA]; transcription [goid 6350] [evidence IEA]; protein biosynthesis [goid 6412] [pmid 8047162] [evidence TAS]	DNA binding [goid 3677] [evidence IEA]
160079	MGC10997	Homo sapiens pseudogene MGC10997 (MGC10997) on chromosome 15.	NR_001565.1	2.59282	0.000144077	0.00227649	9.60691
3420195	ATPBD1B	Homo sapiens ATP binding domain 1 family, member B (ATPBD1B), mRNA.	NM_018066.2	2.59038	0.000180295	0.00267036	7.40068			ATP binding [goid 5524] [evidence IEA]
6380717	HSPA1A	Homo sapiens heat shock 70kDa protein 1A (HSPA1A), mRNA.	NM_005345.4	2.58975	0.000102568	0.00180295	5.77481		protein folding [goid 6457] [evidence IEA]; response to unfolded protein [goid 6986] [evidence IEA]	ATP binding [goid 5524] [evidence IEA]; nucleotide binding [goid 166] [evidence IEA]; protein binding [goid 5515] [pmid 15735003] [evidence IPI]
5810600	MAP3K5	Homo sapiens mitogen-activated protein kinase kinase kinase 5 (MAP3K5), mRNA.	NM_005923.3	2.58768	5.63103e-05	0.00117436	6.69705		apoptosis [goid 6915] [evidence IEA]; induction of apoptosis by extracellular signals [goid 8624] [pmid 8974401] [evidence TAS]; MAPKKK cascade [goid 165] [pmid 8974401] [evidence TAS]; response to stress [goid 6950] [evidence NR ]; protein amino acid phosphorylation [goid 6468] [evidence IEA]	MAP kinase kinase kinase activity [goid 4709] [pmid 8974401] [evidence TAS]; transferase activity [goid 16740] [evidence IEA]; nucleotide binding [goid 166] [evidence IEA]; ATP binding [goid 5524] [evidence IEA]; magnesium ion binding [goid 287] [evidence IEA]; protein serine/threonine kinase activity [goid 4674] [evidence IEA]; caspase activator activity [goid 8656] [pmid 14761963] [evidence IDA]
1820592	HIST2H2AA3	Homo sapiens histone cluster 2, H2aa3 (HIST2H2AA3), mRNA.	NM_003516.2	2.58696	0.000234278	0.00323785	8.94932	chromosome [goid 5694] [evidence IEA]; nucleus [goid 5634] [evidence IEA]; nucleosome [goid 786] [evidence IEA]	nucleosome assembly [goid 6334] [evidence IEA]; chromosome organization and biogenesis (sensu Eukaryota) [goid 7001] [evidence IEA]	DNA binding [goid 3677] [evidence IEA]
4040398	MAL	Homo sapiens mal, T-cell differentiation protein (MAL), transcript variant d, mRNA.	NM_022440.1	2.58545	0.000269952	0.00358065	8.62972	lipid raft [goid 45121] [pmid 12153479] [evidence IDA]; insoluble fraction [goid 5626] [pmid 9003426] [evidence TAS]; membrane fraction [goid 5624] [pmid 9003426] [evidence TAS]; integral to plasma membrane [goid 5887] [pmid 9003426] [evidence TAS]; membrane [goid 16020] [evidence IEA]; endoplasmic reticulum [goid 5783] [pmid 8132541] [evidence IDA]; apical plasma membrane [goid 16324] [pmid 1073…	apical protein localization [goid 45176] [pmid 10739088] [evidence TAS]; induction of apoptosis [goid 6917] [pmid 10366425] [evidence NAS]; lipid raft polarization [goid 1766] [pmid 12153479] [evidence TAS]; signal transduction [goid 7165] [pmid 3494249] [evidence TAS]; cell differentiation [goid 30154] [pmid 10739088] [evidence TAS]; central nervous system development [goid 7417] [pmid 10739088]…	apoptotic protease activator activity [goid 16505] [pmid 10366425] [evidence NAS]; structural constituent of myelin sheath [goid 19911] [pmid 12153479] [evidence IDA]; channel or pore class transporter activity [goid 15267] [pmid 3494249] [evidence TAS]; lipid binding [goid 8289] [pmid 10739088] [evidence TAS]
6480246	LOC649095	PREDICTED: Homo sapiens hypothetical LOC649095 (LOC649095), mRNA.	XM_001131851.1	2.5831	4.73335e-05	0.00103941	5.54124
770021	PRKRA	Homo sapiens protein kinase, interferon-inducible double stranded RNA dependent activator (PRKRA), mRNA.	NM_003690.3	2.58113	6.95235e-05	0.00136482	6.95495	cytoplasm [goid 5737] [pmid 11256614] [evidence IDA]; intracellular [goid 5622] [evidence IEA]	immune response [goid 6955] [pmid 9687506] [evidence TAS]; response to virus [goid 9615] [pmid 9687506] [evidence TAS]; negative regulation of cell proliferation [goid 8285] [pmid 9687506] [evidence TAS]; signal transduction [goid 7165] [evidence NR ]	enzyme activator activity [goid 8047] [pmid 9687506] [evidence TAS]; signal transducer activity [goid 4871] [evidence NR ]; double-stranded RNA binding [goid 3725] [evidence IEA]
1030270	FPR1	Homo sapiens formyl peptide receptor 1 (FPR1), mRNA.	NM_002029.3	2.5802	4.80515e-05	0.00104973	5.61557	plasma membrane [goid 5886] [pmid 10823817] [evidence TAS]; integral to membrane [goid 16021] [pmid 2161213] [evidence TAS]; endosome [goid 5768] [pmid 10823817] [evidence TAS]	nitric oxide mediated signal transduction [goid 7263] [pmid 10861041] [evidence TAS]; cell motility [goid 6928] [pmid 10882119] [evidence TAS]; G-protein signaling, coupled to cAMP nucleotide second messenger [goid 7188] [pmid 10889468] [evidence TAS]; chemotaxis [goid 6935] [pmid 10857861] [evidence TAS]; G-protein coupled receptor protein signaling pathway [goid 7186] [pmid 10823817] [evidence …	N-formyl peptide receptor activity [goid 4982] [pmid 12218158] [evidence IDA]; receptor activity [goid 4872] [pmid 10857861] [evidence TAS]; rhodopsin-like receptor activity [goid 1584] [evidence IEA]
6130438	GSTCD	Homo sapiens glutathione S-transferase, C-terminal domain containing (GSTCD), transcript variant 1, mRNA.	NM_001031720.2	2.57913	0.000292986	0.00379962	6.09275			transferase activity [goid 16740] [evidence IEA]; methyltransferase activity [goid 8168] [evidence IEA]
5490431	SAT1	Homo sapiens spermidine/spermine N1-acetyltransferase 1 (SAT1), mRNA.	NM_002970.1	2.57667	3.6174e-06	0.000166098	10.0858	intracellular [goid 5622] [pmid 11256614] [evidence IDA]		acyltransferase activity [goid 8415] [evidence IEA]; transferase activity [goid 16740] [evidence IEA]; diamine N-acetyltransferase activity [goid 4145] [pmid 1985966] [evidence TAS]
3420523	RHBDF2	Homo sapiens rhomboid 5 homolog 2 (Drosophila) (RHBDF2), transcript variant 2, mRNA.	NM_001005498.2	2.57647	9.48012e-06	0.000328061	7.09727
6900674	ANKRD10	Homo sapiens ankyrin repeat domain 10 (ANKRD10), mRNA.	NM_017664.2	2.57635	0.000255586	0.00344332	5.56718
7000307	ACSL4	Homo sapiens acyl-CoA synthetase long-chain family member 4 (ACSL4), transcript variant 1, mRNA.	NM_004458.1	2.5714	1.58432e-05	0.000475702	6.00808	integral to membrane [goid 16021] [evidence IEA]; membrane [goid 16020] [evidence IEA]; peroxisome [goid 5777] [evidence IEA]	metabolism [goid 8152] [evidence IEA]; learning and/or memory [goid 7611] [pmid 9480748] [evidence TAS]; lipid metabolism [goid 6629] [pmid 9598324] [evidence NAS]; fatty acid metabolism [goid 6631] [evidence IEA]	ligase activity [goid 16874] [evidence IEA]; magnesium ion binding [goid 287] [evidence IEA]; long-chain-fatty-acid-CoA ligase activity [goid 4467] [pmid 9480748] [evidence TAS]
3930154	H2AFY	Homo sapiens H2A histone family, member Y (H2AFY), transcript variant 1, mRNA.	NM_138609.2	2.55964	0.000277913	0.00365724	5.79527	chromosome [goid 5694] [evidence IEA]; Barr body [goid 1740] [pmid 11331621] [evidence IDA]; nucleus [goid 5634] [evidence IEA]; nucleosome [goid 786] [pmid 9714746] [evidence NAS]	chromatin modification [goid 16568] [evidence IEA]; chromosome organization and biogenesis (sensu Eukaryota) [goid 7001] [evidence IEA]; dosage compensation [goid 7549] [pmid 15053874] [evidence IDA]; nucleosome assembly [goid 6334] [pmid 9714746] [evidence NAS]	DNA binding [goid 3677] [pmid 9714746] [evidence NAS]
2680446	ARF3	Homo sapiens ADP-ribosylation factor 3 (ARF3), mRNA.	NM_001659.1	2.5536	0.000644344	0.00672415	6.15307	intracellular [goid 5622] [evidence IEA]	rRNA processing [goid 6364] [evidence IEA]; small GTPase mediated signal transduction [goid 7264] [evidence IEA]; protein transport [goid 15031] [evidence IEA]	GTP binding [goid 5525] [evidence IEA]; nucleotide binding [goid 166] [evidence IEA]
6280050	HSD17B12	Homo sapiens hydroxysteroid (17-beta) dehydrogenase 12 (HSD17B12), mRNA.	NM_016142.1	2.55356	9.74022e-05	0.0017342	6.73989	endoplasmic reticulum [goid 5783] [evidence IEA]; integral to membrane [goid 16021] [evidence IEA]; membrane [goid 16020] [evidence IEA]	steroid biosynthesis [goid 6694] [evidence IEA]; metabolism [goid 8152] [evidence IEA]	estradiol 17-beta-dehydrogenase activity [goid 4303] [evidence IEA]; oxidoreductase activity [goid 16491] [evidence IEA]
730164	SLC40A1	Homo sapiens solute carrier family 40 (iron-regulated transporter), member 1 (SLC40A1), mRNA.	NM_014585.3	2.55177	0.000804038	0.00791147	7.24432	cytoplasm [goid 5737] [pmid 10747949] [evidence TAS]; integral to plasma membrane [goid 5887] [pmid 10693807] [evidence TAS]; plasma membrane [goid 5886] [pmid 11256614] [evidence IDA]	iron ion transport [goid 6826] [pmid 10693807] [evidence TAS]; iron ion homeostasis [goid 6879] [pmid 10747949] [evidence TAS]; ion transport [goid 6811] [evidence IEA]; morphogenesis [goid 9653] [pmid 10693807] [evidence TAS]	iron ion binding [goid 5506] [evidence IEA]; iron ion transporter activity [goid 5381] [pmid 10747949] [evidence TAS]
5810709	LOC644330	PREDICTED: Homo sapiens similar to tropomyosin 3 isoform 2 (LOC644330), mRNA.	XR_017492.1	2.54919	1.33113e-05	0.000419017	5.68035
7000382	PQLC3	Homo sapiens PQ loop repeat containing 3 (PQLC3), mRNA.	NM_152391.3	2.54823	4.10154e-05	0.000940216	7.48801	membrane [goid 16020] [evidence IEA]; integral to membrane [goid 16021] [evidence IEA]
4230050	TIMM23	Homo sapiens translocase of inner mitochondrial membrane 23 homolog (yeast) (TIMM23), nuclear gene encoding mitochondrial protein, mRNA.	NM_006327.2	2.54821	0.000333838	0.0041646	8.64955	outer membrane [goid 19867] [evidence IEA]; integral to plasma membrane [goid 5887] [evidence NR ]; membrane [goid 16020] [evidence IEA]; mitochondrion [goid 5739] [evidence IEA]; mitochondrial intermembrane space [goid 5758] [pmid 15044455] [evidence IDA]; mitochondrial inner membrane presequence translocase complex [goid 5744] [pmid 10339406] [evidence TAS]	intracellular protein transport [goid 6886] [evidence IEA]	protein translocase activity [goid 15450] [evidence IEA]; protein binding [goid 5515] [pmid 15044455] [evidence IPI]
2450064	NFE2L2	Homo sapiens nuclear factor (erythroid-derived 2)-like 2 (NFE2L2), mRNA.	NM_006164.2	2.54451	2.17543e-05	0.000597549	7.36131	nucleus [goid 5634] [evidence IEA]	regulation of transcription, DNA-dependent [goid 6355] [evidence IEA]; transcription [goid 6350] [evidence IEA]; transcription from RNA polymerase II promoter [goid 6366] [pmid 7937919] [evidence TAS]	protein dimerization activity [goid 46983] [evidence IEA]; sequence-specific DNA binding [goid 43565] [evidence IEA]; transcription factor activity [goid 3700] [pmid 7937919] [evidence TAS]
2710646	MSRB2	Homo sapiens methionine sulfoxide reductase B2 (MSRB2), mRNA.	NM_012228.2	2.54313	8.35923e-05	0.00155331	6.84838	mitochondrion [goid 5739] [pmid 14699060] [evidence ISS]	protein repair [goid 30091] [pmid 14699060] [evidence ISS]	zinc ion binding [goid 8270] [pmid 14699060] [evidence ISS]; oxidoreductase activity [goid 16491] [evidence IEA]; protein-methionine-R-oxide reductase activity [goid 318] [pmid 14699060] [evidence ISS]; transcription factor activity [goid 3700] [pmid 10375640] [evidence TAS]
6860743	C14ORF138	Homo sapiens chromosome 14 open reading frame 138 (C14orf138), transcript variant 1, mRNA.	NM_024558.2	2.54128	0.000138973	0.00221759	7.32288
6130458	LOC400986	PREDICTED: Homo sapiens protein immuno-reactive with anti-PTH polyclonal antibodies (LOC400986), mRNA.	XM_001126815.1	2.53968	9.77372e-06	0.000334159	5.66493
6180070	FTHL11	Homo sapiens ferritin, heavy polypeptide-like 11 (FTHL11) on chromosome 8.	NR_002204.1	2.53905	1.26619e-05	0.000403242	7.01453
5260075	C9ORF130	PREDICTED: Homo sapiens chromosome 9 open reading frame 130 (C9orf130), mRNA.	XM_939697.1	2.53569	1.66861e-05	0.00049401	7.47796
2570110	KHDRBS1	Homo sapiens KH domain containing, RNA binding, signal transduction associated 1 (KHDRBS1), mRNA.	NM_006559.1	2.53438	0.00026229	0.00350817	8.82352	nucleus [goid 5634] [pmid 1374686] [evidence IDA]; membrane [goid 16020] [pmid 1374686] [evidence IDA]	G2/M transition of mitotic cell cycle [goid 86] [evidence ISS]; cell proliferation [goid 8283] [pmid 9013542] [evidence TAS]; regulation of transcription, DNA-dependent [goid 6355] [evidence IEA]; negative regulation of transcription [goid 16481] [evidence ISS]; cell cycle [goid 7049] [evidence IEA]; transcription [goid 6350] [evidence IEA]; cell surface receptor linked signal transduction [goid …	RNA binding [goid 3723] [pmid 1374686] [evidence IDA]; DNA binding [goid 3677] [pmid 1374686] [evidence TAS]; protein binding [goid 5515] [pmid 11585385] [evidence IPI]; transcriptional repressor activity [goid 16564] [evidence ISS]; SH3/SH2 adaptor activity [goid 5070] [pmid 9045636] [evidence IPI]
5360707	ZNF557	Homo sapiens zinc finger protein 557 (ZNF557), transcript variant 2, mRNA.	NM_001044387.1	2.5306	0.000379568	0.00457137	5.77747	nucleus [goid 5634] [evidence IEA]; intracellular [goid 5622] [evidence IEA]	regulation of transcription, DNA-dependent [goid 6355] [evidence IEA]; transcription [goid 6350] [evidence IEA]	zinc ion binding [goid 8270] [evidence IEA]; metal ion binding [goid 46872] [evidence IEA]; DNA binding [goid 3677] [evidence IEA]
6560072	HS.184721	EST366269 MAGE resequences, MAGC Homo sapiens cDNA, mRNA sequence	AW954199	2.52563	4.85044e-05	0.00105523	8.64937
4200437	ENSA	Homo sapiens endosulfine alpha (ENSA), transcript variant 2, mRNA.	NM_207043.1	2.52438	4.52815e-05	0.00100869	5.64377		transport [goid 6810] [pmid 9653196] [evidence TAS]; response to nutrient [goid 7584] [pmid 9653196] [evidence TAS]	ion channel inhibitor activity [goid 8200] [pmid 9653196] [evidence TAS]; receptor binding [goid 5102] [pmid 9653196] [evidence TAS]
7400025	MTP18	Homo sapiens mitochondrial protein 18 kDa (MTP18), nuclear gene encoding mitochondrial protein, transcript variant 1, mRNA.	NM_016498.3	2.5235	1.76436e-05	0.000514913	8.29604	mitochondrion [goid 5739] [evidence IEA]	apoptosis [goid 6915] [evidence IEA]
4120341	ITGAE	Homo sapiens integrin, alpha E (antigen CD103, human mucosal lymphocyte antigen 1; alpha polypeptide) (ITGAE), mRNA.	NM_002208.4	2.52332	0.000485843	0.00548442	6.49555	integral to membrane [goid 16021] [evidence IEA]; integrin complex [goid 8305] [pmid 8119947] [evidence TAS]; membrane [goid 16020] [evidence IEA]	leukocyte adhesion [goid 7159] [evidence NR ]; cell adhesion [goid 7155] [evidence IEA]; integrin-mediated signaling pathway [goid 7229] [evidence IEA]	receptor activity [goid 4872] [evidence IEA]; magnesium ion binding [goid 287] [evidence IEA]; calcium ion binding [goid 5509] [evidence IEA]; protein binding [goid 5515] [evidence IEA]
1820324	APAF1	Homo sapiens apoptotic peptidase activating factor 1 (APAF1), transcript variant 1, mRNA.	NM_013229.2	2.522	4.14746e-05	0.000947288	6.49113	cytosol [goid 5829] [pmid 9267021] [evidence TAS]; intracellular [goid 5622] [evidence IEA]	caspase activation via cytochrome c [goid 8635] [pmid 9267021] [evidence IDA]; regulation of apoptosis [goid 42981] [pmid 10441496] [evidence TAS]	nucleotide binding [goid 166] [pmid 10383829] [evidence TAS]; ATP binding [goid 5524] [evidence IEA]; caspase activator activity [goid 8656] [pmid 15009102] [evidence NAS]; protein binding [goid 5515] [pmid 10949025] [evidence IPI]
830735	CENTA1	Homo sapiens centaurin, alpha 1 (CENTA1), mRNA.	NM_006869.1	2.51627	2.84214e-05	0.000727183	9.00259	plasma membrane [goid 5886] [pmid 10448098] [evidence IDA]; nucleus [goid 5634] [pmid 10448098] [evidence IDA]; cytoplasm [goid 5737] [pmid 10448098] [evidence IDA]	regulation of GTPase activity [goid 43087] [pmid 10333475] [evidence IMP]; cell surface receptor linked signal transduction [goid 7166] [pmid 10333475] [evidence TAS]	ARF GTPase activator activity [goid 8060] [pmid 10448098] [evidence IDA]; zinc ion binding [goid 8270] [evidence IEA]; metal ion binding [goid 46872] [evidence IEA]; inositol 1,3,4,5 tetrakisphosphate binding [goid 43533] [pmid 12018390] [evidence TAS]; protein binding [goid 5515] [pmid 12893243] [evidence IPI]
4220044	SLC15A3	Homo sapiens solute carrier family 15, member 3 (SLC15A3), mRNA.	NM_016582.1	2.51389	0.000173667	0.00260295	7.55313	membrane [goid 16020] [evidence IEA]	oligopeptide transport [goid 6857] [evidence IEA]	transporter activity [goid 5215] [evidence IEA]
1410035	RPS6	Homo sapiens ribosomal protein S6 (RPS6), mRNA.	NM_001010.2	2.51326	0.000141141	0.00224305	10.8494	nucleus [goid 5634] [pmid 2334893] [evidence IDA]; intracellular [goid 5622] [evidence IEA]; cytosolic small ribosomal subunit (sensu Eukaryota) [goid 5843] [pmid 15883184] [evidence IDA]	protein biosynthesis [goid 6412] [pmid 15883184] [evidence IC ]; glucose homeostasis [goid 42593] [evidence ISS]	structural constituent of ribosome [goid 3735] [pmid 15883184] [evidence IDA]; protein binding [goid 5515] [pmid 16314389] [evidence IPI]
7000377	PHIP	Homo sapiens pleckstrin homology domain interacting protein (PHIP), mRNA.	NM_017934.4	2.51187	0.000196339	0.00284244	7.30513		insulin receptor signaling pathway [goid 8286] [pmid 11018022] [evidence NAS]	insulin receptor binding [goid 5158] [pmid 11018022] [evidence NAS]; protein binding [goid 5515] [pmid 11018022] [evidence IPI]
3310592	ZNF394	Homo sapiens zinc finger protein 394 (ZNF394), mRNA.	NM_032164.2	2.50828	7.31891e-05	0.00141588	10.0328	nucleus [goid 5634] [evidence IEA]; intracellular [goid 5622] [evidence IEA]	regulation of transcription, DNA-dependent [goid 6355] [evidence IEA]; transcription [goid 6350] [evidence IEA]	zinc ion binding [goid 8270] [evidence IEA]; metal ion binding [goid 46872] [evidence IEA]; transcription factor activity [goid 3700] [evidence IEA]
5860373	SIGIRR	Homo sapiens single immunoglobulin and toll-interleukin 1 receptor (TIR) domain (SIGIRR), mRNA.	NM_021805.1	2.50663	1.53224e-05	0.000464739	6.23887	integral to membrane [goid 16021] [evidence IEA]; membrane [goid 16020] [pmid 10346978] [evidence IMP]	negative regulation of cytokine and chemokine mediated signaling pathway [goid 1960] [evidence ISS]; acute-phase response [goid 6953] [evidence ISS]; negative regulation of transcription factor activity [goid 43433] [pmid 12925853] [evidence IMP]; negative regulation of chemokine biosynthesis [goid 45079] [evidence ISS]	transmembrane receptor activity [goid 4888] [evidence IEA]; protein binding [goid 5515] [pmid 12925853] [evidence IPI]
3450326	NAGK	Homo sapiens N-acetylglucosamine kinase (NAGK), mRNA.	NM_017567.2	2.50114	0.000304851	0.00390669	7.78376		N-acetylglucosamine metabolism [goid 6044] [pmid 10824116] [evidence TAS]; N-acetylmannosamine metabolism [goid 6051] [pmid 10824116] [evidence TAS]	kinase activity [goid 16301] [evidence IEA]; ATP binding [goid 5524] [evidence IEA]; transferase activity [goid 16740] [evidence IEA]; N-acetylglucosamine kinase activity [goid 45127] [evidence IEA]; nucleotide binding [goid 166] [evidence IEA]; protein binding [goid 5515] [pmid 16189514] [evidence IPI]
5890653	CDKN1C	Homo sapiens cyclin-dependent kinase inhibitor 1C (p57, Kip2) (CDKN1C), mRNA.	NM_000076.1	2.49937	6.35239e-06	0.000246829	5.96042
430747	PECAM1	Homo sapiens platelet/endothelial cell adhesion molecule (CD31 antigen) (PECAM1), mRNA.	NM_000442.3	2.49886	9.96706e-05	0.00176444	5.91484	plasma membrane [goid 5886] [pmid 1690453] [evidence TAS]; integral to membrane [goid 16021] [evidence IEA]; intercellular junction [goid 5911] [evidence NR ]	cell motility [goid 6928] [evidence NR ]; cell adhesion [goid 7155] [evidence IEA]; cell recognition [goid 8037] [pmid 1690453] [evidence TAS]; signal transduction [goid 7165] [pmid 7994021] [evidence TAS]	protein binding [goid 5515] [evidence IEA]
4780047	DYNLRB1	Homo sapiens dynein, light chain, roadblock-type 1 (DYNLRB1), mRNA.	NM_014183.2	2.4985	4.22537e-05	0.000959004	6.47059	microtubule [goid 5874] [evidence IEA]; cytoplasmic dynein complex [goid 5868] [pmid 11750132] [evidence NAS]; cytoplasm [goid 5737] [evidence ISS]	microtubule-based movement [goid 7018] [pmid 11750132] [evidence NAS]; visual behavior [goid 7632] [evidence ISS]; retrograde axon cargo transport [goid 8090] [evidence ISS]	microtubule motor activity [goid 3777] [pmid 11750132] [evidence NAS]; protein binding [goid 5515] [pmid 12077152] [evidence NAS]
3930484	ZNF93	Homo sapiens zinc finger protein 93 (HTF34) (ZNF93), transcript variant 2, mRNA.	NM_001004126.1	2.49688	7.36207e-06	0.00027545	6.21348	intracellular [goid 5622] [evidence IEA]; nucleus [goid 5634] [evidence IEA]	regulation of transcription, DNA-dependent [goid 6355] [evidence IEA]; transcription [goid 6350] [evidence IEA]	metal ion binding [goid 46872] [evidence IEA]; nucleic acid binding [goid 3676] [evidence IEA]; zinc ion binding [goid 8270] [evidence IEA]
940471	C5ORF13	Homo sapiens chromosome 5 open reading frame 13 (C5orf13), mRNA.	NM_004772.1	2.49619	4.6571e-05	0.00102805	5.84528
5560661	FBXW7	Homo sapiens F-box and WD repeat domain containing 7 (FBXW7), transcript variant 1, mRNA.	NM_033632.2	2.4953	0.000565307	0.00613228	7.23397	nucleus [goid 5634] [evidence IEA]	protein ubiquitination [goid 16567] [pmid 12354302] [evidence IDA]	protein binding [goid 5515] [pmid 15070733] [evidence IPI]
1300274	ANXA11	Homo sapiens annexin A11 (ANXA11), transcript variant a, mRNA.	NM_001157.2	2.49414	2.98654e-05	0.000753024	6.51156	nucleus [goid 5634] [pmid 7508441] [evidence TAS]; nucleoplasm [goid 5654] [pmid 12577318] [evidence NAS]; cytoplasm [goid 5737] [pmid 7508441] [evidence TAS]	immune response [goid 6955] [pmid 7508441] [evidence TAS]	calcium-dependent phospholipid binding [goid 5544] [evidence IEA]; calcium ion binding [goid 5509] [evidence IEA]; protein binding [goid 5515] [pmid 12577318] [evidence IPI]
2650026	LOC402694	Homo sapiens similar to ribosomal protein L15 (LOC402694), mRNA.	NM_001089590.1	2.49368	0.00051723	0.00574723	10.3647
2680482	C13ORF27	Homo sapiens chromosome 13 open reading frame 27 (C13orf27), mRNA.	NM_138779.2	2.4913	3.62721e-05	0.000863085	9.48317
2600114	GALNT3	Homo sapiens UDP-N-acetyl-alpha-D-galactosamine:polypeptide N-acetylgalactosaminyltransferase 3 (GalNAc-T3) (GALNT3), mRNA.	NM_004482.2	2.48276	2.44693e-05	0.000651499	6.49168	membrane [goid 16020] [evidence IEA]; membrane fraction [goid 5624] [pmid 8663203] [evidence TAS]; integral to membrane [goid 16021] [pmid 8663203] [evidence TAS]	carbohydrate metabolism [goid 5975] [pmid 9592121] [evidence NAS]	calcium ion binding [goid 5509] [evidence IEA]; sugar binding [goid 5529] [evidence IEA]; polypeptide N-acetylgalactosaminyltransferase activity [goid 4653] [pmid 9592121] [evidence TAS]; manganese ion binding [goid 30145] [evidence IEA]; transferase activity, transferring glycosyl groups [goid 16757] [evidence IEA]
6420446	CMPK1	Homo sapiens cytidine monophosphate (UMP-CMP) kinase 1, cytosolic (CMPK1), mRNA.	NM_016308.1	2.47989	3.54592e-05	0.000849063	6.54955	nucleus [goid 5634] [pmid 10462544] [evidence TAS]; cytoplasm [goid 5737] [pmid 10462544] [evidence TAS]	nucleobase, nucleoside, nucleotide and nucleic acid metabolism [goid 6139] [evidence IEA]; pyrimidine ribonucleotide biosynthesis [goid 9220] [pmid 10462544] [evidence TAS]	kinase activity [goid 16301] [evidence IEA]; uridine kinase activity [goid 4849] [pmid 10462544] [evidence TAS]; transferase activity [goid 16740] [evidence IEA]; nucleotide binding [goid 166] [evidence IEA]; phosphotransferase activity, phosphate group as acceptor [goid 16776] [evidence IEA]; ATP binding [goid 5524] [evidence IEA]; cytidylate kinase activity [goid 4127] [evidence IEA]
6290592	LOC649821	PREDICTED: Homo sapiens similar to 60S ribosomal protein L14 (CAG-ISL 7), transcript variant 1 (LOC649821), mRNA.	XM_942212.1	2.47571	0.00101357	0.00934507	10.471
1410221	S100A12	Homo sapiens S100 calcium binding protein A12 (S100A12), mRNA.	NM_005621.1	2.47517	3.68026e-05	0.00087093	5.41388	insoluble fraction [goid 5626] [pmid 7626002] [evidence TAS]; cytosol [goid 5829] [pmid 7626002] [evidence TAS]	xenobiotic metabolism [goid 6805] [pmid 11522286] [evidence IDA]; inflammatory response [goid 6954] [pmid 8619876] [evidence TAS]	zinc ion binding [goid 8270] [pmid 11522286] [evidence TAS]; calcium ion binding [goid 5509] [pmid 7626002] [evidence TAS]
4610184	HS.571887	Homo sapiens cDNA: FLJ21429 fis, clone COL04205	AK025082	2.47329	7.56715e-05	0.00144776	7.0266
380754	LOC440354	Homo sapiens PI-3-kinase-related kinase SMG-1 pseudogene (LOC440354) on chromosome 16.	NR_002473.2	2.47295	1.72902e-05	0.000507608	7.20529
2070168	CX3CR1	Homo sapiens chemokine (C-X3-C motif) receptor 1 (CX3CR1), mRNA.	NM_001337.3	2.47198	4.07106e-05	0.000934522	6.66304	plasma membrane [goid 5886] [pmid 9390561] [evidence TAS]; integral to plasma membrane [goid 5887] [pmid 9390561] [evidence TAS]	cell adhesion [goid 7155] [pmid 10754298] [evidence TAS]; chemotaxis [goid 6935] [pmid 10754298] [evidence TAS]; cellular defense response [goid 6968] [pmid 10754298] [evidence TAS]; G-protein coupled receptor protein signaling pathway [goid 7186] [pmid 10754298] [evidence TAS]; signal transduction [goid 7165] [evidence IEA]	rhodopsin-like receptor activity [goid 1584] [evidence IEA]; C-X-C chemokine receptor activity [goid 16494] [evidence IEA]; coreceptor activity [goid 15026] [evidence NR ]; protein binding [goid 5515] [pmid 9931005] [evidence IPI]
20646	PSMD12	PREDICTED: Homo sapiens proteasome (prosome, macropain) 26S subunit, non-ATPase, 12 (PSMD12), mRNA.	XM_001134072.1	2.47032	8.34518e-05	0.00155133	10.6505
6040195	LOC647856	PREDICTED: Homo sapiens similar to 40S ribosomal protein SA (p40) (34/67 kDa laminin receptor) (Colon carcinoma laminin-binding protein) (NEM/1CHD4) (Multidrug resistance-associated protein MGr1-Ag) (LOC647856), mRNA.	XR_019580.1	2.46945	0.000102338	0.00180012	10.563
5910300	RAB24	Homo sapiens RAB24, member RAS oncogene family (RAB24), transcript variant 1, mRNA.	NM_001031677.2	2.4693	0.000340652	0.00423077	7.76982	membrane [goid 16020] [evidence IEA]; endoplasmic reticulum [goid 5783] [evidence IEA]	autophagy [goid 6914] [evidence IEA]; small GTPase mediated signal transduction [goid 7264] [evidence IEA]; protein transport [goid 15031] [evidence IEA]	GTP binding [goid 5525] [evidence IEA]; nucleotide binding [goid 166] [evidence IEA]
4200450	G6PD	Homo sapiens glucose-6-phosphate dehydrogenase (G6PD), transcript variant 1, mRNA.	NM_000402.3	2.46892	2.97657e-05	0.000751239	8.01552	cytoplasm [goid 5737] [pmid 11256614] [evidence IDA]	carbohydrate metabolism [goid 5975] [evidence IEA]; pentose-phosphate shunt [goid 6098] [evidence NAS]; glucose metabolism [goid 6006] [evidence IEA]; glucose 6-phosphate utilization [goid 6010] [pmid 2836867] [evidence TAS]	oxidoreductase activity [goid 16491] [evidence IEA]; glucose-6-phosphate 1-dehydrogenase activity [goid 4345] [pmid 8466644] [evidence NAS]
7650528	LOC650518	PREDICTED: Homo sapiens similar to Proteasome subunit alpha type 6 (Proteasome iota chain) (Macropain iota chain) (Multicatalytic endopeptidase complex iota chain) (LOC650518), mRNA.	XM_937285.1	2.46361	7.54705e-05	0.00144528	9.22051
5910746	PRO0628	Homo sapiens PRO0628 protein (PRO0628) on chromosome 20.	NR_002764.1	2.46323	0.000828828	0.00807619	6.99068
7050021	PRKAR1A	Homo sapiens protein kinase, cAMP-dependent, regulatory, type I, alpha (tissue specific extinguisher 1) (PRKAR1A), transcript variant 1, mRNA.	NM_002734.3	2.46271	9.18009e-05	0.00166359	5.63691	cAMP-dependent protein kinase complex [goid 5952] [evidence IEA]	regulation of transcription from RNA polymerase II promoter [goid 6357] [pmid 1832337] [evidence TAS]; intracellular signaling cascade [goid 7242] [pmid 1889088] [evidence TAS]; protein amino acid phosphorylation [goid 6468] [evidence IEA]	cAMP-dependent protein kinase regulator activity [goid 8603] [pmid 3426618] [evidence TAS]; nucleotide binding [goid 166] [evidence IEA]; protein binding [goid 5515] [pmid 15655353] [evidence IPI]
3130246	RNF149	Homo sapiens ring finger protein 149 (RNF149), mRNA.	NM_173647.2	2.4617	0.000205297	0.00293114	5.36762			zinc ion binding [goid 8270] [evidence IEA]; peptidase activity [goid 8233] [evidence IEA]; protein binding [goid 5515] [evidence IEA]
3170300	MTSS1	Homo sapiens metastasis suppressor 1 (MTSS1), mRNA.	NM_014751.2	2.4607	0.000126754	0.00208544	7.37481	endocytic vesicle [goid 30139] [pmid 12570871] [evidence TAS]; ruffle [goid 1726] [pmid 12570871] [evidence NAS]; cytoplasm [goid 5737] [pmid 12570871] [evidence TAS]; actin cytoskeleton [goid 15629] [pmid 12570871] [evidence IDA]	actin cytoskeleton organization and biogenesis [goid 30036] [pmid 12082544] [evidence TAS]; muscle development [goid 7517] [evidence ISS]; cell adhesion [goid 7155] [pmid 12570871] [evidence NAS]; microspike biogenesis [goid 30035] [pmid 12570871] [evidence NAS]; cell motility [goid 6928] [pmid 12570871] [evidence NAS]; cell cycle [goid 7049] [evidence IEA]; transmembrane receptor protein tyrosin…	receptor binding [goid 5102] [pmid 12570871] [evidence IPI]; actin monomer binding [goid 3785] [pmid 12570871] [evidence IDA]
830575	SNORD38A	Homo sapiens small nucleolar RNA, C/D box 38A (SNORD38A) on chromosome 1.	NR_001456.1	2.45904	5.98143e-06	0.000237015	5.37358
2140753	RPL14	Homo sapiens ribosomal protein L14 (RPL14), transcript variant 1, mRNA.	NM_001034996.1	2.4564	7.11489e-05	0.00138805	7.04875	ribosome [goid 5840] [evidence IEA]; cytosolic large ribosomal subunit (sensu Eukaryota) [goid 5842] [pmid 9480843] [evidence TAS]; intracellular [goid 5622] [evidence IEA]	protein biosynthesis [goid 6412] [pmid 9480843] [evidence TAS]	RNA binding [goid 3723] [pmid 9480843] [evidence TAS]; structural constituent of ribosome [goid 3735] [pmid 9480843] [evidence TAS]; protein binding [goid 5515] [pmid 11369516] [evidence IPI]
2900450	ADAR	Homo sapiens adenosine deaminase, RNA-specific (ADAR), transcript variant 1, mRNA.	NM_001111.3	2.45455	7.17093e-05	0.00139585	9.148	nucleus [goid 5634] [pmid 7565688] [evidence TAS]; cytoplasm [goid 5737] [pmid 7565688] [evidence TAS]; intracellular [goid 5622] [evidence IEA]	antimicrobial humoral response (sensu Vertebrata) [goid 19735] [pmid 7618288] [evidence TAS]; base conversion or substitution editing [goid 16553] [pmid 9020165] [evidence IDA]; RNA processing [goid 6396] [evidence IEA]; mRNA processing [goid 6397] [evidence IEA]	hydrolase activity [goid 16787] [evidence IEA]; DNA binding [goid 3677] [evidence IEA]; zinc ion binding [goid 8270] [evidence IEA]; metal ion binding [goid 46872] [evidence IEA]; double-stranded RNA adenosine deaminase activity [goid 3726] [pmid 7565688] [evidence NAS]; double-stranded RNA binding [goid 3725] [evidence IEA]
2120441	ZBTB4	Homo sapiens zinc finger and BTB domain containing 4 (ZBTB4), mRNA.	NM_020899.2	2.44894	0.000375434	0.00453896	6.52199
4210465	CD86	Homo sapiens CD86 molecule (CD86), transcript variant 2, mRNA.	NM_006889.3	2.44857	9.34834e-05	0.00168154	6.86843	plasma membrane [goid 5886] [pmid 7513726] [evidence NAS]; integral to membrane [goid 16021] [pmid 9915850] [evidence IC ]	positive regulation of interleukin-4 biosynthesis [goid 45404] [pmid 9915850] [evidence NAS]; positive regulation of interleukin-2 biosynthesis [goid 45086] [pmid 9915850] [evidence NAS]; immune response [goid 6955] [pmid 7694363] [evidence TAS]; positive regulation of tumor necrosis factor-beta biosynthesis [goid 43017] [pmid 9915850] [evidence NAS]; cell-cell signaling [goid 7267] [pmid 9915850…	transcriptional activator activity [goid 16563] [pmid 9915850] [evidence NAS]; coreceptor activity [goid 15026] [pmid 9915850] [evidence NAS]; protein binding [goid 5515] [pmid 9915850] [evidence IPI]
6400376	VPS13C	Homo sapiens vacuolar protein sorting 13 homolog C (S. cerevisiae) (VPS13C), transcript variant 1B, mRNA.	NM_018080.2	2.44711	1.88708e-05	0.000541105	6.12046		protein localization [goid 8104] [evidence IEA]
6040259	ALOX12	Homo sapiens arachidonate 12-lipoxygenase (ALOX12), mRNA.	NM_000697.2	2.44695	0.000136757	0.0021944	6.108	sarcolemma [goid 42383] [pmid 15107407] [evidence IDA]; cytosol [goid 5829] [pmid 15107407] [evidence IDA]	oxygen and reactive oxygen species metabolism [goid 6800] [pmid 12858336] [evidence NAS]; positive regulation of cell growth [goid 30307] [pmid 14767568] [evidence IMP]; regulation of membrane potential [goid 42391] [evidence ISS]; arachidonic acid metabolism [goid 19369] [evidence ISS]; electron transport [goid 6118] [evidence IEA]; leukotriene biosynthesis [goid 19370] [evidence IEA]; cell moti…	lipoxygenase activity [goid 16165] [evidence IEA]; hepoxilin-epoxide hydrolase activity [goid 47977] [evidence ISS]; oxidoreductase activity [goid 16491] [evidence IEA]; metal ion binding [goid 46872] [evidence IEA]; iron ion binding [goid 5506] [evidence IEA]; potassium channel inhibitor activity [goid 19870] [evidence ISS]; arachidonate 12-lipoxygenase activity [goid 4052] [pmid 2217179] [evide…
5270608	VPS29	Homo sapiens vacuolar protein sorting 29 homolog (S. cerevisiae) (VPS29), transcript variant 1, mRNA.	NM_016226.3	2.44524	0.000598102	0.00638615	8.58999	membrane [goid 16020] [evidence IEA]; endosome [goid 5768] [pmid 11256614] [evidence IDA]	protein transport [goid 15031] [evidence IEA]
7320424	HNRPA1L-2	Homo sapiens heterogeneous nuclear ribonucleoprotein A1 pseudogene (HNRPA1L-2) on chromosome 19.	NR_002944.2	2.44523	5.98698e-06	0.00023708	6.1643
5050376	C21ORF33	Homo sapiens chromosome 21 open reading frame 33 (C21orf33), nuclear gene encoding mitochondrial protein, transcript variant 2, mRNA.	NM_198155.2	2.44306	0.000172209	0.00258556	8.05733	cell wall [goid 5618] [evidence NR ]; mitochondrion [goid 5739] [evidence IEA]
620639	ASAHL	Homo sapiens N-acylsphingosine amidohydrolase (acid ceramidase)-like (ASAHL), transcript variant 1, mRNA.	NM_014435.3	2.442	2.42174e-05	0.000646304	7.12812	lysosome [goid 5764] [evidence IEA]; cytoplasm [goid 5737] [pmid 10610717] [evidence IDA]		hydrolase activity [goid 16787] [evidence IEA]
7000224	SIRT1	Homo sapiens sirtuin (silent mating type information regulation 2 homolog) 1 (S. cerevisiae) (SIRT1), mRNA.	NM_012238.3	2.44159	3.50554e-05	0.000843612	6.59012	chromatin silencing complex [goid 5677] [evidence IEA]; nucleus [goid 5634] [evidence IEA]	apoptosis [goid 6915] [evidence IEA]; transcription [goid 6350] [evidence IEA]; chromatin silencing [goid 6342] [pmid 10381378] [evidence TAS]; cell differentiation [goid 30154] [evidence IEA]; protein amino acid ADP-ribosylation [goid 6471] [pmid 10381378] [evidence TAS]; regulation of transcription, DNA-dependent [goid 6355] [evidence IEA]	hydrolase activity [goid 16787] [evidence IEA]; DNA binding [goid 3677] [evidence IEA]; zinc ion binding [goid 8270] [evidence IEA]; metal ion binding [goid 46872] [evidence IEA]; NAD+ ADP-ribosyltransferase activity [goid 3950] [pmid 10381378] [evidence TAS]
830047	GSTP1	Homo sapiens glutathione S-transferase pi (GSTP1), mRNA.	NM_000852.2	2.44007	3.57234e-05	0.000853929	10.1166	cytoplasm [goid 5737] [pmid 16130169] [evidence TAS]	anti-apoptosis [goid 6916] [pmid 16130169] [evidence TAS]; central nervous system development [goid 7417] [pmid 9802272] [evidence TAS]; metabolism [goid 8152] [evidence IEA]	transferase activity [goid 16740] [evidence IEA]; glutathione transferase activity [goid 4364] [evidence IEA]
610367	HECA	Homo sapiens headcase homolog (Drosophila) (HECA), mRNA.	NM_016217.2	2.43976	0.000158209	0.00243189	6.22643		carbohydrate metabolism [goid 5975] [evidence IEA]; development [goid 7275] [evidence IEA]; respiratory tube development [goid 30323] [pmid 11696983] [evidence NAS]	catalytic activity [goid 3824] [evidence IEA]
2350091	LPXN	Homo sapiens leupaxin (LPXN), mRNA.	NM_004811.1	2.43953	0.000346192	0.004278	8.6559	cytoplasm [goid 5737] [evidence NR ]	cell adhesion [goid 7155] [pmid 9565592] [evidence NAS]; signal transduction [goid 7165] [pmid 9565592] [evidence TAS]; protein complex assembly [goid 6461] [pmid 9565592] [evidence TAS]	zinc ion binding [goid 8270] [evidence IEA]; metal ion binding [goid 46872] [evidence IEA]
6480360	TLR8	Homo sapiens toll-like receptor 8 (TLR8), transcript variant 2, mRNA.	NM_138636.2	2.43728	1.13017e-05	0.000371288	5.85601	membrane [goid 16020] [evidence IEA]; integral to membrane [goid 16021] [pmid 12032557] [evidence IC ]	positive regulation of interleukin-8 biosynthesis [goid 45416] [pmid 16188996] [evidence IMP]; detection of virus [goid 9597] [pmid 12032557] [evidence NAS]; defense response to virus [goid 51607] [pmid 16188996] [evidence IMP]; positive regulation of interferon-gamma biosynthesis [goid 45078] [pmid 16286015] [evidence IDA]; positive regulation of interferon-beta biosynthesis [goid 45359] [pmid 1…	transferase activity [goid 16740] [evidence IEA]; transmembrane receptor activity [goid 4888] [evidence IEA]; DNA binding [goid 3677] [pmid 16123302] [evidence IDA]; double-stranded RNA binding [goid 3725] [pmid 16111635] [evidence IDA]; single-stranded RNA binding [goid 3727] [pmid 14976262] [evidence IDA]; Toll binding [goid 5121] [pmid 12032557] [evidence NAS]
5820348	ZNF655	Homo sapiens zinc finger protein 655 (ZNF655), transcript variant 6, mRNA.	NM_001009956.1	2.4355	5.3084e-05	0.00112619	6.83998	intracellular [goid 5622] [evidence IEA]; nucleus [goid 5634] [evidence IEA]	regulation of transcription, DNA-dependent [goid 6355] [evidence IEA]; transcription [goid 6350] [evidence IEA]	protein binding [goid 5515] [pmid 15558030] [evidence IPI]; nucleic acid binding [goid 3676] [evidence IEA]; metal ion binding [goid 46872] [evidence IEA]; zinc ion binding [goid 8270] [evidence IEA]; DNA binding [goid 3677] [evidence IEA]
3460133	PAK2	Homo sapiens p21 (CDKN1A)-activated kinase 2 (PAK2), mRNA.	NM_002577.3	2.4353	8.38791e-06	0.000302443	6.87642		negative regulation of protein kinase activity [goid 6469] [pmid 10748018] [evidence TAS]; protein amino acid phosphorylation [goid 6468] [pmid 7744004] [evidence TAS]; signal transduction [goid 7165] [pmid 7744004] [evidence TAS]	ATP binding [goid 5524] [evidence IEA]; transferase activity [goid 16740] [evidence IEA]; protein serine/threonine kinase activity [goid 4674] [evidence IEA]; nucleotide binding [goid 166] [evidence IEA]; protein binding [goid 5515] [pmid 10607567] [evidence IPI]
2360719	IRAK3	Homo sapiens interleukin-1 receptor-associated kinase 3 (IRAK3), mRNA.	NM_007199.1	2.43116	0.000249651	0.0033866	6.29077		cytokine and chemokine mediated signaling pathway [goid 19221] [evidence ISS]; protein amino acid phosphorylation [goid 6468] [pmid 10383454] [evidence IDA]; signal transduction [goid 7165] [evidence IEA]; regulation of protein complex disassembly [goid 43244] [evidence ISS]	transferase activity [goid 16740] [evidence IEA]; nucleotide binding [goid 166] [evidence IEA]; ATP binding [goid 5524] [pmid 10383454] [evidence IDA]; magnesium ion binding [goid 287] [pmid 10383454] [evidence IDA]; protein serine/threonine kinase activity [goid 4674] [pmid 10383454] [evidence IDA]
630215	RAD51	Homo sapiens RAD51 homolog (RecA homolog, E. coli) (S. cerevisiae) (RAD51), transcript variant 2, mRNA.	NM_133487.1	2.4273	8.82239e-05	0.00161776	6.3266	intracellular [goid 5622] [evidence IEA]; synaptonemal complex [goid 795] [evidence ISS]; nucleus [goid 5634] [pmid 12442171] [evidence IDA]	positive regulation of DNA ligation [goid 51106] [pmid 8929543] [evidence IDA]; meiotic recombination [goid 7131] [evidence ISS]; protein homooligomerization [goid 51260] [pmid 12442171] [evidence IPI]; mitotic recombination [goid 6312] [pmid 8358431] [evidence TAS]; DNA repair [goid 6281] [evidence ISS]; meiosis [goid 7126] [evidence ISS]; double-strand break repair via homologous recombination …	single-stranded DNA-dependent ATPase activity [goid 43142] [pmid 8929543] [evidence IDA]; damaged DNA binding [goid 3684] [evidence IEA]; nucleotide binding [goid 166] [evidence IEA]; sequence-specific DNA binding [goid 43565] [evidence IEA]; single-stranded DNA binding [goid 3697] [pmid 7988572] [evidence IDA]; DNA-dependent ATPase activity [goid 8094] [evidence IEA]; protein binding [goid 5515]…
3710711	STAG3L2	Homo sapiens stromal antigen 3-like 2 (STAG3L2), mRNA.	NM_001025202.2	2.42514	0.000152315	0.0023723	8.54045
10240	P2RX1	Homo sapiens purinergic receptor P2X, ligand-gated ion channel, 1 (P2RX1), mRNA.	NM_002558.2	2.4224	0.000918905	0.00871258	6.39576	integral to plasma membrane [goid 5887] [pmid 9565569] [evidence TAS]; membrane [goid 16020] [evidence IEA]	ion transport [goid 6811] [evidence IEA]; apoptosis [goid 6915] [evidence IEA]; synaptic transmission [goid 7268] [evidence NR ]; signal transduction [goid 7165] [pmid 9565569] [evidence TAS]	ATP binding [goid 5524] [evidence IEA]; receptor activity [goid 4872] [evidence IEA]; ion channel activity [goid 5216] [evidence IEA]; ATP-gated cation channel activity [goid 4931] [pmid 9565569] [evidence TAS]
6510500	SGK3	Homo sapiens serum/glucocorticoid regulated kinase family, member 3 (SGK3), transcript variant 2, mRNA.	NM_170709.1	2.41978	6.00953e-06	0.000237714	5.89727		intracellular signaling cascade [goid 7242] [evidence IEA]; response to stress [goid 6950] [pmid 10548550] [evidence TAS]; protein amino acid phosphorylation [goid 6468] [pmid 10548550] [evidence TAS]	transferase activity [goid 16740] [evidence IEA]; nucleotide binding [goid 166] [evidence IEA]; ATP binding [goid 5524] [evidence IEA]; phosphoinositide binding [goid 35091] [evidence IEA]; protein serine/threonine kinase activity [goid 4674] [pmid 10548550] [evidence TAS]; protein binding [goid 5515] [evidence IEA]
6580450	BCL11A	Homo sapiens B-cell CLL/lymphoma 11A (zinc finger protein) (BCL11A), transcript variant 1, mRNA.	NM_022893.2	2.41919	0.000348494	0.00429518	6.25485	cytoplasm [goid 5737] [evidence NAS]; nucleus [goid 5634] [evidence NAS]	regulation of transcription, DNA-dependent [goid 6355] [evidence IEA]; transcription [goid 6350] [evidence IEA]; hemopoiesis [goid 30097] [evidence NAS]	metal ion binding [goid 46872] [evidence IEA]; nucleic acid binding [goid 3676] [evidence IEA]; zinc ion binding [goid 8270] [evidence IEA]
4540228	CD300LF	Homo sapiens CD300 molecule-like family member f (CD300LF), mRNA.	NM_139018.2	2.41608	4.40179e-06	0.00019019	6.00749	membrane [goid 16020] [evidence IEA]; integral to membrane [goid 16021] [evidence IEA]		receptor activity [goid 4872] [evidence IEA]
1470386	CPNE8	Homo sapiens copine VIII (CPNE8), mRNA.	NM_153634.2	2.4149	0.000169721	0.0025596	5.28352
4780403	GDPD1	Homo sapiens glycerophosphodiester phosphodiesterase domain containing 1 (GDPD1), mRNA.	NM_182569.1	2.41243	1.28478e-05	0.000407736	6.05901		glycerol metabolism [goid 6071] [evidence IEA]	glycerophosphodiester phosphodiesterase activity [goid 8889] [evidence IEA]
3130615	PDCD6	Homo sapiens programmed cell death 6 (PDCD6), mRNA.	NM_013232.3	2.40867	4.85532e-05	0.00105614	8.1688		apoptosis [goid 6915] [evidence IEA]; induction of apoptosis by extracellular signals [goid 8624] [pmid 8560270] [evidence TAS]	calcium ion binding [goid 5509] [evidence IEA]
3800347	HIST1H2BJ	Homo sapiens histone cluster 1, H2bj (HIST1H2BJ), mRNA.	NM_021058.3	2.40698	7.01924e-06	0.000266377	7.44972	chromosome [goid 5694] [evidence IEA]; nucleus [goid 5634] [evidence IEA]; nucleosome [goid 786] [pmid 6647026] [evidence NAS]	nucleosome assembly [goid 6334] [pmid 6647026] [evidence NAS]; chromosome organization and biogenesis (sensu Eukaryota) [goid 7001] [evidence IEA]	DNA binding [goid 3677] [pmid 6647026] [evidence NAS]
3890017	CTNNA1	Homo sapiens catenin (cadherin-associated protein), alpha 1, 102kDa (CTNNA1), mRNA.	NM_001903.2	2.40549	3.74763e-05	0.000882174	6.80627	actin cytoskeleton [goid 15629] [evidence IEA]	apical junction assembly [goid 43297] [pmid 9700171] [evidence NAS]; cell adhesion [goid 7155] [pmid 8323564] [evidence NAS]	vinculin binding [goid 17166] [pmid 9700171] [evidence IPI]; structural molecule activity [goid 5198] [evidence IEA]; cadherin binding [goid 45296] [evidence IEA]; protein binding [goid 5515] [pmid 12477722] [evidence IPI]
3890220	TM2D3	Homo sapiens TM2 domain containing 3 (TM2D3), transcript variant 1, mRNA.	NM_078474.2	2.40492	9.07694e-05	0.00165065	7.54693
4060136	SLTM	Homo sapiens SAFB-like, transcription modulator (SLTM), transcript variant 2, mRNA.	NM_001013843.1	2.40391	0.000845358	0.00820003	6.65086			RNA binding [goid 3723] [evidence IEA]; nucleotide binding [goid 166] [evidence IEA]; DNA binding [goid 3677] [evidence IEA]
2570300	IFI44	Homo sapiens interferon-induced protein 44 (IFI44), mRNA.	NM_006417.3	2.39115	0.000183616	0.00270603	7.58432	cytoplasm [goid 5737] [evidence NR ]	response to virus [goid 9615] [pmid 7925411] [evidence TAS]
3990433	CENTA2	Homo sapiens centaurin, alpha 2 (CENTA2), mRNA.	NM_018404.2	2.39014	2.64804e-05	0.000690348	5.53631	plasma membrane [goid 5886] [pmid 14690521] [evidence IDA]; cytoplasm [goid 5737] [pmid 14690521] [evidence IDA]	heart development [goid 7507] [pmid 16138909] [evidence IEP]; regulation of GTPase activity [goid 43087] [evidence IEA]	phosphatidylinositol-4,5-bisphosphate binding [goid 5546] [pmid 12018390] [evidence ISS]; zinc ion binding [goid 8270] [evidence IEA]; metal ion binding [goid 46872] [evidence IEA]; phosphatidylinositol-3,4-bisphosphate binding [goid 43325] [pmid 12018390] [evidence ISS]; phosphatidylinositol-3,4,5-triphosphate binding [goid 5547] [pmid 14690521] [evidence IDA]; GTPase activator activity [goid 50…
7510537	SCO2	Homo sapiens SCO cytochrome oxidase deficient homolog 2 (yeast) (SCO2), nuclear gene encoding mitochondrial protein, mRNA.	NM_005138.1	2.38918	7.1321e-05	0.00139052	8.9758	mitochondrion [goid 5739] [pmid 10545952] [evidence TAS]	electron transport [goid 6118] [pmid 10545952] [evidence TAS]; protein folding [goid 6457] [evidence IEA]	copper ion binding [goid 5507] [pmid 10545952] [evidence NAS]; metal ion binding [goid 46872] [evidence IEA]
7040132	ANKRD12	Homo sapiens ankyrin repeat domain 12 (ANKRD12), transcript variant 1, mRNA.	NM_015208.3	2.38908	3.07193e-05	0.000768914	7.52883	nucleus [goid 5634] [evidence IEA]
4570437	LOC643284	PREDICTED: Homo sapiens similar to 40S ribosomal protein S29 (LOC643284), mRNA.	XM_928180.1	2.38752	8.42545e-05	0.00156274	12.1477
5290193	KCTD6	Homo sapiens potassium channel tetramerisation domain containing 6 (KCTD6), mRNA.	NM_153331.2	2.38504	4.05595e-05	0.000932347	6.41031	voltage-gated potassium channel complex [goid 8076] [evidence IEA]; membrane [goid 16020] [evidence IEA]	potassium ion transport [goid 6813] [evidence IEA]	ion channel activity [goid 5216] [evidence IEA]; protein binding [goid 5515] [evidence IEA]; voltage-gated potassium channel activity [goid 5249] [evidence IEA]
3850131	YWHAQ	Homo sapiens tyrosine 3-monooxygenase/tryptophan 5-monooxygenase activation protein, theta polypeptide (YWHAQ), mRNA.	NM_006826.2	2.38447	2.47347e-05	0.00065569	9.74712		exocytosis [goid 6887] [evidence NR ]	protein domain specific binding [goid 19904] [evidence IEA]; protein kinase C inhibitor activity [goid 8426] [evidence NR ]
360735	PGK1	Homo sapiens phosphoglycerate kinase 1 (PGK1), mRNA.	NM_000291.2	2.38405	0.000423009	0.00494987	7.52643		phosphorylation [goid 16310] [evidence ISS]; glycolysis [goid 6096] [evidence ISS]	ATP binding [goid 5524] [evidence ISS]; transferase activity [goid 16740] [evidence IEA]; nucleotide binding [goid 166] [evidence IEA]; phosphoglycerate kinase activity [goid 4618] [evidence ISS]
5260288	DUSP6	Homo sapiens dual specificity phosphatase 6 (DUSP6), transcript variant 2, mRNA.	NM_022652.2	2.38315	0.000559942	0.00608997	4.81912	soluble fraction [goid 5625] [pmid 8670865] [evidence TAS]; cytoplasm [goid 5737] [pmid 8670865] [evidence IDA]	inactivation of MAPK activity [goid 188] [pmid 8670865] [evidence IDA]; protein amino acid dephosphorylation [goid 6470] [pmid 8670865] [evidence TAS]	MAP kinase phosphatase activity [goid 17017] [evidence IEA]; hydrolase activity [goid 16787] [evidence IEA]; protein tyrosine phosphatase activity [goid 4725] [pmid 8670865] [evidence IDA]; protein serine/threonine phosphatase activity [goid 4722] [pmid 8670865] [evidence IDA]
4230730	STON1	Homo sapiens stonin 1 (STON1), mRNA.	NM_006873.2	2.38199	0.000197774	0.0028555	5.14012
4060692	SUCLG2	Homo sapiens succinate-CoA ligase, GDP-forming, beta subunit (SUCLG2), mRNA.	NM_003848.1	2.37988	0.000847193	0.00820962	6.19161	mitochondrion [goid 5739] [evidence IEA]	tricarboxylic acid cycle [goid 6099] [evidence IEA]; metabolism [goid 8152] [evidence IEA]; succinyl-CoA metabolism [goid 6104] [pmid 9765291] [evidence NAS]	ligase activity [goid 16874] [evidence IEA]; succinate-CoA ligase (GDP-forming) activity [goid 4776] [pmid 9765291] [evidence NAS]; ATP binding [goid 5524] [evidence IEA]; catalytic activity [goid 3824] [evidence IEA]
6110739	RDH14	Homo sapiens retinol dehydrogenase 14 (all-trans/9-cis/11-cis) (RDH14), mRNA.	NM_020905.1	2.37848	0.000230064	0.00319463	8.63392	endoplasmic reticulum [goid 5783] [pmid 11256614] [evidence IDA]	metabolism [goid 8152] [evidence IEA]	oxidoreductase activity [goid 16491] [evidence IEA]
7650497	ELA2	Homo sapiens elastase 2, neutrophil (ELA2), mRNA.	NM_001972.2	2.37795	0.000108514	0.00187206	5.35053	extracellular region [goid 5576] [pmid 12114510] [evidence NAS]; cell surface [goid 9986] [pmid 12114510] [evidence IDA]	anti-inflammatory response [goid 30236] [pmid 12223522] [evidence NAS]; positive regulation of interleukin-8 biosynthesis [goid 45416] [pmid 14730209] [evidence IDA]; response to UV [goid 9411] [pmid 11928814] [evidence IDA]; calcium ion homeostasis [goid 6874] [pmid 15140022] [evidence NAS]; negative regulation of chemokine biosynthesis [goid 45079] [pmid 12223522] [evidence IDA]; negative regul…	serine-type endopeptidase activity [goid 4252] [evidence IEA]; cytokine binding [goid 19955] [pmid 12393522] [evidence IPI]; peptidase activity [goid 8233] [evidence IEA]; bacterial binding [goid 8367] [pmid 14705961] [evidence NAS]
830164	ZFP36L1	Homo sapiens zinc finger protein 36, C3H type-like 1 (ZFP36L1), mRNA.	NM_004926.2	2.37538	5.38623e-05	0.0011374	6.48503	nucleus [goid 5634] [evidence IEA]	regulation of mRNA stability [goid 43488] [pmid 15467755] [evidence IDA]	zinc ion binding [goid 8270] [evidence IEA]; metal ion binding [goid 46872] [evidence IEA]; mRNA binding [goid 3729] [pmid 15467755] [evidence IDA]; transcription factor activity [goid 3700] [pmid 8595910] [evidence NAS]; protein binding [goid 5515] [pmid 16189514] [evidence IPI]
1690326	PGRMC2	Homo sapiens progesterone receptor membrane component 2 (PGRMC2), mRNA.	NM_006320.1	2.37117	0.000172688	0.0025902	7.80477	integral to membrane [goid 16021] [pmid 9705155] [evidence TAS]; membrane [goid 16020] [evidence IEA]		steroid hormone receptor activity [goid 3707] [pmid 9705155] [evidence TAS]; lipid binding [goid 8289] [evidence IEA]; receptor activity [goid 4872] [evidence IEA]; steroid binding [goid 5496] [pmid 9705155] [evidence TAS]
3990608	MAN2A1	Homo sapiens mannosidase, alpha, class 2A, member 1 (MAN2A1), mRNA.	NM_002372.2	2.36613	8.25842e-06	0.000299195	6.95625	integral to membrane [goid 16021] [evidence IEA]; membrane fraction [goid 5624] [evidence NR ]; Golgi apparatus [goid 5794] [evidence NR ]; membrane [goid 16020] [evidence IEA]	metabolism [goid 8152] [evidence IEA]; glycoprotein biosynthesis [goid 9101] [evidence NR ]; carbohydrate metabolism [goid 5975] [evidence IEA]; mannose metabolism [goid 6013] [evidence IEA]	alpha-mannosidase activity [goid 4559] [evidence IEA]; mannosyl-oligosaccharide 1,3-1,6-alpha-mannosidase activity [goid 4572] [pmid 8524845] [evidence TAS]; hydrolase activity, acting on glycosyl bonds [goid 16798] [evidence IEA]
3060494	CARD9	Homo sapiens caspase recruitment domain family, member 9 (CARD9), mRNA.	NM_052813.3	2.36446	1.63134e-05	0.000485657	6.94545	intracellular [goid 5622] [evidence IEA]	regulation of apoptosis [goid 42981] [evidence IEA]	protein binding [goid 5515] [evidence IEA]
2570156	GGA1	Homo sapiens golgi associated, gamma adaptin ear containing, ARF binding protein 1 (GGA1), transcript variant 3, mRNA.	NM_001001561.1	2.3634	0.000118424	0.0019943	13.1808	Golgi apparatus [goid 5794] [pmid 10749927] [evidence TAS]; membrane [goid 16020] [evidence IEA]; clathrin coat of trans-Golgi network vesicle [goid 30130] [evidence IEA]; intracellular [goid 5622] [evidence IEA]	intracellular protein transport [goid 6886] [pmid 10747088] [evidence TAS]; protein complex assembly [goid 6461] [evidence IEA]	protein binding [goid 5515] [pmid 15143060] [evidence IPI]
630240	RASSF6	Homo sapiens Ras association (RalGDS/AF-6) domain family member 6 (RASSF6), transcript variant 1, mRNA.	NM_177532.3	2.36307	1.43627e-05	0.000443304	6.72139		signal transduction [goid 7165] [evidence IEA]	protein binding [goid 5515] [evidence IEA]
2260603	RNF145	Homo sapiens ring finger protein 145 (RNF145), mRNA.	NM_144726.1	2.36056	0.000137874	0.00220705	6.49365			zinc ion binding [goid 8270] [evidence IEA]; metal ion binding [goid 46872] [evidence IEA]; receptor activity [goid 4872] [evidence IEA]; protein binding [goid 5515] [evidence IEA]
7040709	IGF2BP2	Homo sapiens insulin-like growth factor 2 mRNA binding protein 2 (IGF2BP2), transcript variant 1, mRNA.	NM_006548.4	2.35959	2.18144e-05	0.000598712	5.75168	cytoplasm [goid 5737] [pmid 10190901] [evidence TAS]	morphogenesis [goid 9653] [pmid 9891060] [evidence TAS]; translational attenuation [goid 9386] [pmid 9891060] [evidence TAS]	RNA binding [goid 3723] [pmid 9891060] [evidence TAS]; nucleic acid binding [goid 3676] [evidence IEA]; nucleotide binding [goid 166] [evidence IEA]
3890138	MTMR11	Homo sapiens myotubularin related protein 11 (MTMR11), mRNA.	NM_181873.2	2.35763	1.71891e-05	0.000505372	5.67777		phospholipid dephosphorylation [goid 46839] [evidence IEA]	inositol or phosphatidylinositol phosphatase activity [goid 4437] [evidence IEA]
1300228	CUEDC1	Homo sapiens CUE domain containing 1 (CUEDC1), mRNA.	NM_017949.1	2.35751	0.000130954	0.00213429	5.91843
5390487	SPTBN1	Homo sapiens spectrin, beta, non-erythrocytic 1 (SPTBN1), transcript variant 1, mRNA.	NM_003128.2	2.35599	0.000173481	0.00260081	6.79842	membrane [goid 16020] [evidence IEA]; cytoskeleton [goid 5856] [evidence IEA]; spectrin [goid 8091] [pmid 1527002] [evidence TAS]	barbed-end actin filament capping [goid 51016] [evidence IEA]	calmodulin binding [goid 5516] [evidence IEA]; actin binding [goid 3779] [pmid 1527002] [evidence TAS]; structural constituent of cytoskeleton [goid 5200] [pmid 1527002] [evidence TAS]
3170273	FER1L3	Homo sapiens fer-1-like 3, myoferlin (C. elegans) (FER1L3), transcript variant 2, mRNA.	NM_133337.1	2.35083	3.83e-05	0.000897159	5.55787	plasma membrane [goid 5886] [pmid 10607832] [evidence TAS]; integral to membrane [goid 16021] [evidence IEA]	muscle contraction [goid 6936] [pmid 10607832] [evidence TAS]; circulation [goid 8015] [pmid 10607832] [evidence TAS]
6200647	IBTK	Homo sapiens inhibitor of Bruton agammaglobulinemia tyrosine kinase (IBTK), mRNA.	NM_015525.2	2.34876	7.38757e-06	0.000276213	5.80621			kinase activity [goid 16301] [evidence IEA]; protein binding [goid 5515] [evidence IEA]
4760373	CEBPZ	Homo sapiens CCAAT/enhancer binding protein zeta (CEBPZ), mRNA.	NM_005760.2	2.34265	0.000148589	0.00233141	8.85033	nucleus [goid 5634] [pmid 2247079] [evidence TAS]	regulation of transcription, DNA-dependent [goid 6355] [evidence IEA]; transcription [goid 6350] [evidence IEA]; transcription from RNA polymerase II promoter [goid 6366] [pmid 2247079] [evidence TAS]	DNA binding [goid 3677] [pmid 2247079] [evidence TAS]
7570367	GPR65	Homo sapiens G protein-coupled receptor 65 (GPR65), mRNA.	NM_003608.2	2.34104	0.000232293	0.00321676	6.35707	integral to plasma membrane [goid 5887] [pmid 9655242] [evidence TAS]; membrane [goid 16020] [evidence IEA]	immune response [goid 6955] [pmid 9655242] [evidence TAS]; apoptosis [goid 6915] [pmid 9655242] [evidence TAS]; G-protein coupled receptor protein signaling pathway [goid 7186] [pmid 9655242] [evidence TAS]; development [goid 7275] [pmid 9655242] [evidence TAS]; signal transduction [goid 7165] [evidence IEA]	receptor activity [goid 4872] [evidence IEA]; rhodopsin-like receptor activity [goid 1584] [evidence IEA]
3370327	MOSC1	Homo sapiens MOCO sulphurase C-terminal domain containing 1 (MOSC1), mRNA.	NM_022746.2	2.3398	0.00012408	0.00205719	5.31885
2260576	COX7B	Homo sapiens cytochrome c oxidase subunit VIIb (COX7B), nuclear gene encoding mitochondrial protein, mRNA.	NM_001866.2	2.33959	5.72441e-05	0.00118897	7.26896	membrane [goid 16020] [evidence IEA]; mitochondrion [goid 5739] [evidence IEA]; integral to membrane [goid 16021] [evidence IEA]; mitochondrial electron transport chain [goid 5746] [evidence IEA]	electron transport [goid 6118] [evidence IEA]	oxidoreductase activity [goid 16491] [evidence IEA]; cytochrome-c oxidase activity [goid 4129] [pmid 8382530] [evidence TAS]
5560338	IVNS1ABP	Homo sapiens influenza virus NS1A binding protein (IVNS1ABP), mRNA.	NM_006469.4	2.33921	0.000304603	0.0039047	6.19662	spliceosome complex [goid 5681] [pmid 9696811] [evidence TAS]; transcription factor complex [goid 5667] [pmid 9696811] [evidence TAS]	transcription from RNA polymerase III promoter [goid 6383] [pmid 9696811] [evidence TAS]; response to virus [goid 9615] [pmid 9696811] [evidence TAS]; RNA splicing [goid 8380] [pmid 9696811] [evidence TAS]	receptor activity [goid 4872] [evidence IEA]; protein binding [goid 5515] [evidence IEA]
6110392	GNS	Homo sapiens glucosamine (N-acetyl)-6-sulfatase (Sanfilippo disease IIID) (GNS), mRNA.	NM_002076.2	2.33644	2.39936e-05	0.000642496	10.2261	lysosome [goid 5764] [evidence IEA]	metabolism [goid 8152] [evidence IEA]; glycosaminoglycan catabolism [goid 6027] [pmid 3689315] [evidence TAS]	hydrolase activity [goid 16787] [evidence IEA]; N-acetylglucosamine-6-sulfatase activity [goid 8449] [pmid 3689315] [evidence TAS]
2900594	PGD	Homo sapiens phosphogluconate dehydrogenase (PGD), mRNA.	NM_002631.2	2.33562	0.000785871	0.00778293	7.2305		pentose-phosphate shunt, oxidative branch [goid 9051] [pmid 3858849] [evidence IDA]; electron transport [goid 6118] [pmid 3858849] [evidence IDA]	oxidoreductase activity [goid 16491] [evidence IEA]; phosphogluconate dehydrogenase (decarboxylating) activity [goid 4616] [evidence IEA]; NADP binding [goid 50661] [evidence IEA]; protein binding [goid 5515] [pmid 15231747] [evidence IPI]
430670	TFAP2A	Homo sapiens transcription factor AP-2 alpha (activating enhancer binding protein 2 alpha) (TFAP2A), transcript variant 1, mRNA.	NM_003220.2	2.3334	5.93544e-06	0.000235815	5.8034	nucleus [goid 5634] [pmid 12586840] [evidence IMP]	transcription [goid 6350] [evidence IEA]; ectoderm development [goid 7398] [pmid 8661133] [evidence TAS]; regulation of transcription from RNA polymerase II promoter [goid 6357] [pmid 8321221] [evidence TAS]; regulation of transcription, DNA-dependent [goid 6355] [evidence IEA]; signal transduction [goid 7165] [evidence NR ]	transcription coactivator activity [goid 3713] [pmid 8321221] [evidence TAS]; protein dimerization activity [goid 46983] [pmid 12072434] [evidence IDA]; transcription factor activity [goid 3700] [evidence IEA]; RNA polymerase II transcription factor activity, enhancer binding [goid 3705] [evidence NR ]
4900343	MORF4L1	Homo sapiens mortality factor 4 like 1 (MORF4L1), transcript variant 2, mRNA.	NM_206839.1	2.32952	0.000221039	0.00310119	6.25952	nucleus [goid 5634] [evidence NAS]	chromatin modification [goid 16568] [evidence IEA]; regulation of transcription, DNA-dependent [goid 6355] [evidence IEA]; regulation of cell growth [goid 1558] [evidence NAS]; transcription [goid 6350] [evidence IEA]
1740204	THUMPD1	Homo sapiens THUMP domain containing 1 (THUMPD1), mRNA.	NM_017736.3	2.32422	0.000125003	0.00206675	6.20943
5260195	DUSP19	Homo sapiens dual specificity phosphatase 19 (DUSP19), mRNA.	NM_080876.2	2.32204	0.000219254	0.00308241	10.7238		protein amino acid dephosphorylation [goid 6470] [evidence IEA]	hydrolase activity [goid 16787] [evidence IEA]; protein tyrosine phosphatase activity [goid 4725] [evidence IEA]; protein tyrosine/serine/threonine phosphatase activity [goid 8138] [evidence IEA]
780402	RTN4	Homo sapiens reticulon 4 (RTN4), transcript variant 1, mRNA.	NM_020532.4	2.32137	0.000157169	0.00242141	5.52716	integral to membrane [goid 16021] [evidence IEA]; membrane [goid 16020] [evidence IEA]; endoplasmic reticulum [goid 5783] [pmid 11126360] [evidence NAS]; integral to endoplasmic reticulum membrane [goid 30176] [pmid 10667797] [evidence IEP]	negative regulation of anti-apoptosis [goid 19987] [pmid 11126360] [evidence IMP]; negative regulation of axon extension [goid 30517] [pmid 10667797] [evidence IDA]; regulation of apoptosis [goid 42981] [pmid 11126360] [evidence NAS]	protein binding [goid 5515] [pmid 11126360] [evidence IPI]
4480180	DEK	Homo sapiens DEK oncogene (DNA binding) (DEK), mRNA.	NM_003472.2	2.32088	5.72519e-05	0.001189	6.69199	signal recognition particle (sensu Eukaryota) [goid 5786] [evidence IEA]; nucleus [goid 5634] [pmid 9050861] [evidence TAS]	signal transduction [goid 7165] [pmid 9050861] [evidence TAS]; viral genome replication [goid 19079] [pmid 9050861] [evidence TAS]; regulation of transcription from RNA polymerase II promoter [goid 6357] [pmid 9050861] [evidence TAS]	specific RNA polymerase II transcription factor activity [goid 3704] [pmid 9050861] [evidence TAS]; DNA binding [goid 3677] [evidence IEA]; histone binding [goid 42393] [pmid 12140263] [evidence IDA]; RNA binding [goid 3723] [evidence IEA]; GTP binding [goid 5525] [evidence IEA]
1740681	BOLA2	Homo sapiens bolA homolog 2 (E. coli) (BOLA2), mRNA.	NM_001031827.1	2.31902	0.000144845	0.00228585	5.38349			transcription regulator activity [goid 30528] [evidence IEA]
2600040	C19ORF2	Homo sapiens chromosome 19 open reading frame 2 (C19orf2), transcript variant 2, mRNA.	NM_134447.1	2.31572	0.000819514	0.00801547	6.62561	DNA-directed RNA polymerase II, core complex [goid 5665] [pmid 9819440] [evidence TAS]; nucleus [goid 5634] [pmid 9878255] [evidence TAS]; prefoldin complex [goid 16272] [evidence IEA]; cytoplasm [goid 5737] [pmid 9878255] [evidence TAS]	response to virus [goid 9615] [pmid 9819440] [evidence TAS]; regulation of transcription from RNA polymerase II promoter [goid 6357] [pmid 9819440] [evidence TAS]; protein folding [goid 6457] [evidence IEA]	transcription corepressor activity [goid 3714] [pmid 9819440] [evidence TAS]; protein binding [goid 5515] [evidence IEA]
60672	ZNF217	Homo sapiens zinc finger protein 217 (ZNF217), mRNA.	NM_006526.2	2.30696	0.000319944	0.00403911	6.23244	nucleus [goid 5634] [evidence IEA]; intracellular [goid 5622] [evidence IEA]	regulation of transcription, DNA-dependent [goid 6355] [evidence IEA]	zinc ion binding [goid 8270] [evidence IEA]; metal ion binding [goid 46872] [evidence IEA]; transcription factor activity [goid 3700] [pmid 9671742] [evidence TAS]
7160360	SKAP2	Homo sapiens src kinase associated phosphoprotein 2 (SKAP2), mRNA.	NM_003930.3	2.30594	5.41444e-05	0.00114243	5.99424	plasma membrane [goid 5886] [pmid 11390434] [evidence IDA]	signal transduction [goid 7165] [pmid 9837776] [evidence TAS]; protein complex assembly [goid 6461] [pmid 9671755] [evidence TAS]	kinase activity [goid 16301] [evidence IEA]; SH3/SH2 adaptor activity [goid 5070] [pmid 9671755] [evidence TAS]
60437	PLOD1	Homo sapiens procollagen-lysine 1, 2-oxoglutarate 5-dioxygenase 1 (PLOD1), mRNA.	NM_000302.2	2.30411	3.52208e-05	0.000845689	6.7788	membrane [goid 16020] [evidence IEA]; endoplasmic reticulum [goid 5783] [evidence IEA]	protein metabolism [goid 19538] [evidence IEA]; protein modification [goid 6464] [pmid 1577494] [evidence NAS]; epidermis development [goid 8544] [pmid 8449506] [evidence IMP]; electron transport [goid 6118] [pmid 1577494] [evidence TAS]	oxidoreductase activity [goid 16491] [evidence IEA]; procollagen-lysine 5-dioxygenase activity [goid 8475] [evidence IEA]; protein homodimerization activity [goid 42803] [pmid 1577494] [evidence TAS]; oxidoreductase activity, acting on single donors with incorporation of molecular oxygen, incorporation of two atoms of oxygen [goid 16702] [evidence IEA]; metal ion binding [goid 46872] [evidence IE…
2120224	ANKRD13A	Homo sapiens ankyrin repeat domain 13A (ANKRD13A), mRNA.	NM_033121.1	2.30035	3.49154e-05	0.000841179	8.32272
4730356	C19ORF31	Homo sapiens chromosome 19 open reading frame 31 (C19orf31), mRNA.	NM_001014373.1	2.3003	0.000146032	0.00230101	13.4574
5900544	C5ORF5	Homo sapiens chromosome 5 open reading frame 5 (C5orf5), mRNA.	NM_016603.1	2.29924	8.16473e-05	0.00152458	6.92812	intracellular [goid 5622] [evidence IEA]	signal transduction [goid 7165] [evidence IEA]	GTPase activator activity [goid 5096] [evidence IEA]
4640630	CD302	Homo sapiens CD302 molecule (CD302), mRNA.	NM_014880.3	2.29428	0.000134563	0.00217059	6.02099	integral to membrane [goid 16021] [evidence IEA]		receptor activity [goid 4872] [evidence IEA]; sugar binding [goid 5529] [evidence IEA]
2630056	PRDX5	Homo sapiens peroxiredoxin 5 (PRDX5), nuclear gene encoding mitochondrial protein, transcript variant 3, mRNA.	NM_181652.1	2.2925	0.000346641	0.00428122	9.76416	peroxisome [goid 5777] [pmid 10521424] [evidence IDA]; mitochondrion [goid 5739] [pmid 10521424] [evidence IDA]	response to oxidative stress [goid 6979] [pmid 10521424] [evidence IDA]; inflammatory response [goid 6954] [pmid 10521424] [evidence TAS]	oxidoreductase activity [goid 16491] [evidence IEA]
6040598	GSDML	Homo sapiens gasdermin-like (GSDML), transcript variant 2, mRNA.	NM_018530.2	2.29134	2.833e-05	0.00072515	5.14622
6220086	DYNLL1	Homo sapiens dynein, light chain, LC8-type 1 (DYNLL1), transcript variant 1, mRNA.	NM_001037494.1	2.28871	0.000680575	0.00699881	8.34887	dynein complex [goid 30286] [evidence IEA]; microtubule [goid 5874] [evidence IEA]	microtubule-based process [goid 7017] [evidence IEA]	microtubule motor activity [goid 3777] [evidence IEA]
4610674	BTN3A2	Homo sapiens butyrophilin, subfamily 3, member A2 (BTN3A2), mRNA.	NM_007047.3	2.28818	0.000140029	0.00222998	6.28844	membrane [goid 16020] [evidence IEA]; integral to membrane [goid 16021] [evidence IEA]
6330484	CTSS	Homo sapiens cathepsin S (CTSS), mRNA.	NM_004079.3	2.28196	1.7942e-05	0.000520995	6.79208	lysosome [goid 5764] [evidence NAS]; extracellular region [goid 5576] [pmid 14718574] [evidence NAS]	immune response [goid 6955] [pmid 8157683] [evidence TAS]	cathepsin S activity [goid 4218] [pmid 1373132] [evidence TAS]
2510523	RBCK1	Homo sapiens RanBP-type and C3HC4-type zinc finger containing 1 (RBCK1), transcript variant 2, mRNA.	NM_031229.2	2.2818	0.000181801	0.00268728	7.29227	intracellular [goid 5622] [evidence IEA]	ubiquitin cycle [goid 6512] [evidence IEA]	zinc ion binding [goid 8270] [evidence IEA]; metal ion binding [goid 46872] [evidence IEA]; protein binding [goid 5515] [evidence IEA]
1980592	HLA-H	Homo sapiens major histocompatibility complex, class I, H (pseudogene) (HLA-H) on chromosome 6.	NR_001434.1	2.27879	0.00033921	0.00421516	7.52682
7050719	C1ORF162	Homo sapiens chromosome 1 open reading frame 162 (C1orf162), mRNA.	NM_174896.2	2.27838	0.000198175	0.00285971	9.04607
4860634	CCM2	Homo sapiens cerebral cavernous malformation 2 (CCM2), transcript variant 1, mRNA.	NM_001029835.1	2.27743	0.000523594	0.00580131	6.05092	cytoplasm [goid 5737] [pmid 16037064] [evidence IEP]	vasculogenesis [goid 1570] [pmid 14740320] [evidence IMP]; integrin-mediated signaling pathway [goid 7229] [pmid 16037064] [evidence TAS]	protein binding [goid 5515] [pmid 16037064] [evidence IPI]
240348	PPM1F	Homo sapiens protein phosphatase 1F (PP2C domain containing) (PPM1F), mRNA.	NM_014634.2	2.27142	0.000539913	0.00593341	8.76626	protein serine/threonine phosphatase complex [goid 8287] [evidence IEA]	apoptosis [goid 6915] [evidence IEA]; protein amino acid dephosphorylation [goid 6470] [evidence IEA]	hydrolase activity [goid 16787] [evidence IEA]; magnesium ion binding [goid 287] [evidence IEA]; manganese ion binding [goid 30145] [evidence IEA]; protein serine/threonine phosphatase activity [goid 4722] [evidence IEA]
5340162	KIAA1598	Homo sapiens KIAA1598 (KIAA1598), mRNA.	NM_018330.4	2.27103	0.000824938	0.00804864	5.65419
2570358	HNRPDL	Homo sapiens heterogeneous nuclear ribonucleoprotein D-like (HNRPDL), transcript variant 2, mRNA.	NM_031372.1	2.27054	7.01775e-05	0.00137352	5.82423	heterogeneous nuclear ribonucleoprotein complex [goid 30530] [pmid 9538234] [evidence TAS]	RNA processing [goid 6396] [pmid 9538234] [evidence TAS]	poly(A) binding [goid 8143] [pmid 9538234] [evidence TAS]; nucleotide binding [goid 166] [evidence IEA]; nucleic acid binding [goid 3676] [evidence IEA]; single-stranded DNA binding [goid 3697] [pmid 9538234] [evidence TAS]; double-stranded DNA binding [goid 3690] [pmid 9538234] [evidence TAS]
6900209	ADAM19	Homo sapiens ADAM metallopeptidase domain 19 (meltrin beta) (ADAM19), transcript variant 2, mRNA.	NM_033274.2	2.27018	0.000783533	0.00776569	8.85603	membrane [goid 16020] [evidence IEA]; integral to membrane [goid 16021] [evidence IEA]		zinc ion binding [goid 8270] [evidence IEA]; metal ion binding [goid 46872] [evidence IEA]; metalloendopeptidase activity [goid 4222] [evidence IEA]
2100025	RAB37	Homo sapiens RAB37, member RAS oncogene family (RAB37), transcript variant 2, mRNA.	NM_001006638.1	2.26799	7.0136e-05	0.0013732	6.29415	membrane [goid 16020] [evidence IEA]; ER-Golgi intermediate compartment [goid 5793] [pmid 15308636] [evidence IDA]	small GTPase mediated signal transduction [goid 7264] [evidence IEA]; protein transport [goid 15031] [evidence IEA]	GTP binding [goid 5525] [evidence IEA]; nucleotide binding [goid 166] [evidence IEA]
5690113	NUFIP2	Homo sapiens nuclear fragile X mental retardation protein interacting protein 2 (NUFIP2), mRNA.	NM_020772.1	2.26715	3.07999e-05	0.00077072	7.29458	nucleus [goid 5634] [evidence IEA]		RNA binding [goid 3723] [evidence IEA]
4570670	RRAS	Homo sapiens related RAS viral (r-ras) oncogene homolog (RRAS), mRNA.	NM_006270.3	2.26635	0.000157039	0.00242141	6.83863	intracellular [goid 5622] [evidence IEA]	Ras protein signal transduction [goid 7265] [pmid 3098437] [evidence TAS]	GTP binding [goid 5525] [evidence IEA]; GTPase activity [goid 3924] [pmid 3098437] [evidence TAS]; nucleotide binding [goid 166] [evidence IEA]
6370164	LEPROTL1	Homo sapiens leptin receptor overlapping transcript-like 1 (LEPROTL1), mRNA.	NM_015344.1	2.26587	0.000118754	0.00199745	7.7981	membrane [goid 16020] [evidence IEA]; integral to membrane [goid 16021] [evidence IEA]
6040487	RAD21	Homo sapiens RAD21 homolog (S. pombe) (RAD21), mRNA.	NM_006265.1	2.26581	6.47755e-05	0.00129639	6.99035	nucleus [goid 5634] [evidence IEA]; nuclear chromosome [goid 228] [evidence IEA]	chromosome organization and biogenesis (sensu Eukaryota) [goid 7001] [evidence IEA]; apoptosis [goid 6915] [evidence IEA]; chromosome segregation [goid 7059] [evidence IEA]; mitosis [goid 7067] [evidence IEA]; meiotic recombination [goid 7131] [pmid 8812457] [evidence TAS]; double-strand break repair [goid 6302] [pmid 8812457] [evidence TAS]; cell cycle [goid 7049] [evidence IEA]; cell division […	protein binding [goid 5515] [pmid 15837422] [evidence IPI]
4050463	LOC219854	Homo sapiens hypothetical protein LOC219854 (LOC219854), mRNA.	NM_001080546.1	2.26505	7.00902e-05	0.00137299	6.24601
270156	UBE2N	Homo sapiens ubiquitin-conjugating enzyme E2N (UBC13 homolog, yeast) (UBE2N), mRNA.	NM_003348.3	2.26491	0.00049172	0.00553659	8.61344	nucleus [goid 5634] [pmid 16129784] [evidence IDA]; cytoplasm [goid 5737] [pmid 16129784] [evidence TAS]	protein ubiquitination [goid 16567] [pmid 16129784] [evidence TAS]; positive regulation of I-kappaB kinase/NF-kappaB cascade [goid 43123] [pmid 16129784] [evidence IMP]; positive regulation of DNA repair [goid 45739] [pmid 16129784] [evidence IMP]; activation of NF-kappaB transcription factor [goid 51092] [pmid 16129784] [evidence IMP]	ligase activity [goid 16874] [evidence IEA]; ubiquitin-protein ligase activity [goid 4842] [evidence IEA]; ubiquitin binding [goid 43130] [pmid 16122702] [evidence IDA]; ubiquitin conjugating enzyme activity [goid 4840] [pmid 16129784] [evidence TAS]; protein binding [goid 5515] [pmid 16307917] [evidence IPI]
5570681	LOC649181	PREDICTED: Homo sapiens hypothetical protein LOC649181 (LOC649181), mRNA.	XM_938247.1	2.26384	5.84594e-05	0.00120458	5.74423
3800333	CALML4	Homo sapiens calmodulin-like 4 (CALML4), transcript variant 2, mRNA.	NM_001031733.2	2.26321	0.000230008	0.00319451	8.26489			calcium ion binding [goid 5509] [evidence IEA]
7050050	CD33	Homo sapiens CD33 molecule (CD33), transcript variant 1, mRNA.	NM_001772.3	2.26201	4.60071e-05	0.001019	5.6072	plasma membrane [goid 5886] [pmid 3139766] [evidence TAS]; integral to plasma membrane [goid 5887] [pmid 3139766] [evidence TAS]	cell-cell signaling [goid 7267] [pmid 10611343] [evidence TAS]; cell adhesion [goid 7155] [pmid 10611343] [evidence NAS]; negative regulation of cell proliferation [goid 8285] [pmid 10611343] [evidence TAS]; signal transduction [goid 7165] [pmid 10611343] [evidence TAS]	receptor activity [goid 4872] [pmid 10611343] [evidence TAS]; sugar binding [goid 5529] [evidence IEA]; protein binding [goid 5515] [evidence IEA]
1990278	FCGR2A	Homo sapiens Fc fragment of IgG, low affinity IIa, receptor (CD32) (FCGR2A), mRNA.	NM_021642.2	2.26118	3.10947e-05	0.000775019	6.08037	plasma membrane [goid 5886] [pmid 2139735] [evidence NAS]; integral to membrane [goid 16021] [evidence IEA]	immune response [goid 6955] [evidence NR ]	receptor activity [goid 4872] [evidence IEA]; IgG binding [goid 19864] [evidence IEA]; receptor signaling protein activity [goid 5057] [evidence NR ]
620369	PPP2R2B	Homo sapiens protein phosphatase 2 (formerly 2A), regulatory subunit B, beta isoform (PPP2R2B), transcript variant 5, mRNA.	NM_181677.1	2.26087	0.000273486	0.00361414	6.1615	protein phosphatase type 2A complex [goid 159] [evidence IEA]	signal transduction [goid 7165] [evidence IEA]	protein phosphatase type 2A regulator activity [goid 8601] [pmid 1849734] [evidence TAS]
6650189	PEX5	Homo sapiens peroxisomal biogenesis factor 5 (PEX5), mRNA.	NM_000319.3	2.25941	0.000136761	0.0021944	7.8095	peroxisomal membrane [goid 5778] [pmid 7790377] [evidence TAS]; peroxisome [goid 5777] [pmid 7790377] [evidence TAS]	protein transport [goid 15031] [evidence IEA]	binding [goid 5488] [evidence IEA]; peroxisome targeting signal-1 binding [goid 5052] [pmid 7719337] [evidence TAS]; protein binding [goid 5515] [pmid 10837480] [evidence IPI]
3440452	ADAM15	Homo sapiens ADAM metallopeptidase domain 15 (ADAM15), transcript variant 4, mRNA.	NM_207195.1	2.25817	6.72055e-05	0.0013318	8.57169	integral to membrane [goid 16021] [pmid 10531379] [evidence NAS]; membrane [goid 16020] [evidence IEA]	cell adhesion [goid 7155] [pmid 10531379] [evidence NAS]; cell-matrix adhesion [goid 7160] [pmid 9516430] [evidence TAS]	zinc ion binding [goid 8270] [evidence IEA]; metal ion binding [goid 46872] [evidence IEA]; SH3 domain binding [goid 17124] [pmid 10531379] [evidence IPI]; metalloendopeptidase activity [goid 4222] [evidence IEA]; protein binding [goid 5515] [pmid 10531379] [evidence IPI]
6840066	FLJ45337	Homo sapiens FLJ45337 protein (FLJ45337), mRNA.	NM_207465.1	2.2573	0.000135419	0.00217918	5.70643		RNA-dependent DNA replication [goid 6278] [evidence IEA]	RNA-directed DNA polymerase activity [goid 3964] [evidence IEA]; RNA binding [goid 3723] [evidence IEA]
4010551	DDB1	PREDICTED: Homo sapiens damage-specific DNA binding protein 1, 127kDa, transcript variant 4 (DDB1), mRNA.	XM_943551.1	2.25665	4.02171e-05	0.000926693	6.58181
7210300	C10ORF104	Homo sapiens chromosome 10 open reading frame 104 (C10orf104), mRNA.	NM_173473.2	2.25278	0.000498429	0.00559151	6.31412
3440168	CHCHD9	PREDICTED: Homo sapiens coiled-coil-helix-coiled-coil-helix domain containing 9 (CHCHD9), mRNA.	XM_928381.2	2.25092	0.00100223	0.00927301	8.79341
3440338	RNF181	Homo sapiens ring finger protein 181 (RNF181), mRNA.	NM_016494.3	2.24997	0.000118005	0.00198908	9.11634			zinc ion binding [goid 8270] [evidence IEA]; metal ion binding [goid 46872] [evidence IEA]; protein binding [goid 5515] [evidence IEA]
7550452	MRP63	Homo sapiens mitochondrial ribosomal protein 63 (MRP63), nuclear gene encoding mitochondrial protein, mRNA.	NM_024026.4	2.24853	0.000272267	0.00360142	6.5247
3370768	C1ORF24	Homo sapiens chromosome 1 open reading frame 24 (C1orf24), transcript variant 2, mRNA.	NM_052966.1	2.24691	3.23453e-05	0.000798425	8.72987		protein folding [goid 6457] [evidence IEA]; transport [goid 6810] [evidence IEA]	heat shock protein binding [goid 31072] [evidence IEA]; unfolded protein binding [goid 51082] [evidence IEA]
4230678	HIST2H2BE	Homo sapiens histone cluster 2, H2be (HIST2H2BE), mRNA.	NM_003528.2	2.24621	0.000756343	0.00756036	5.41909	chromosome [goid 5694] [evidence IEA]; nucleus [goid 5634] [evidence IEA]; nucleosome [goid 786] [pmid 1469070] [evidence NAS]	nucleosome assembly [goid 6334] [pmid 1469070] [evidence NAS]; chromosome organization and biogenesis (sensu Eukaryota) [goid 7001] [evidence IEA]	DNA binding [goid 3677] [pmid 1469070] [evidence NAS]
4390121	ADRM1	Homo sapiens adhesion regulating molecule 1 (ADRM1), transcript variant 2, mRNA.	NM_175573.1	2.24064	3.95032e-05	0.000914992	7.70662	membrane fraction [goid 5624] [pmid 8033103] [evidence TAS]; integral to plasma membrane [goid 5887] [pmid 8033103] [evidence TAS]	cell adhesion [goid 7155] [evidence IEA]	protein binding [goid 5515] [evidence IEA]
6660286	INTS8	Homo sapiens integrator complex subunit 8 (INTS8), mRNA.	NM_017864.2	2.23791	0.000542821	0.0059553	5.11515			protein binding [goid 5515] [pmid 16239144] [evidence IPI]
50209	C9ORF38	PREDICTED: Homo sapiens chromosome 9 open reading frame 38 (C9orf38), mRNA.	XM_939946.1	2.23223	0.000122169	0.00203685	5.32217
1010608	MLL3	Homo sapiens myeloid/lymphoid or mixed-lineage leukemia 3 (MLL3), mRNA.	NM_170606.2	2.22971	0.000506724	0.00566156	5.15503	nucleus [goid 5634] [evidence IEA]	chromatin modification [goid 16568] [evidence IEA]; transcription [goid 6350] [evidence IEA]; intracellular signaling cascade [goid 7242] [evidence IEA]; regulation of transcription, DNA-dependent [goid 6355] [evidence IEA]	transferase activity [goid 16740] [evidence IEA]; histone-lysine N-methyltransferase activity [goid 18024] [evidence IEA]; DNA binding [goid 3677] [evidence IEA]; zinc ion binding [goid 8270] [evidence IEA]; metal ion binding [goid 46872] [evidence IEA]; methyltransferase activity [goid 8168] [evidence IEA]; protein binding [goid 5515] [evidence IEA]
1450273	CLUAP1	Homo sapiens clusterin associated protein 1 (CLUAP1), transcript variant 2, mRNA.	NM_024793.1	2.22857	0.000106701	0.00185007	13.3127	nucleus [goid 5634] [evidence IEA]		protein binding [goid 5515] [pmid 16189514] [evidence IPI]
6290612	TMEM107	Homo sapiens transmembrane protein 107 (TMEM107), transcript variant 1, mRNA.	NM_032354.2	2.22252	0.000450644	0.00519455	7.34963
5570626	DNAJB14	Homo sapiens DnaJ (Hsp40) homolog, subfamily B, member 14 (DNAJB14), transcript variant 2, mRNA.	NM_024920.3	2.22214	0.00038029	0.0045787	6.81681		protein folding [goid 6457] [evidence IEA]	binding [goid 5488] [evidence IEA]; heat shock protein binding [goid 31072] [evidence IEA]; unfolded protein binding [goid 51082] [evidence IEA]
6280750	HS.572649	Homo sapiens cDNA FLJ46527 fis, clone THYMU3034853	AK128384	2.22178	7.59312e-05	0.00145174	6.55056
770128	L3MBTL3	Homo sapiens l(3)mbt-like 3 (Drosophila) (L3MBTL3), transcript variant 1, mRNA.	NM_032438.1	2.22047	0.000568829	0.00616076	7.04045	nucleus [goid 5634] [evidence NAS]	regulation of transcription [goid 45449] [evidence IEA]
6180609	SCGB1C1	Homo sapiens secretoglobin, family 1C, member 1 (SCGB1C1), mRNA.	NM_145651.2	2.21971	0.0002664	0.00354906	6.06004
6860300	SMARCA4	Homo sapiens SWI/SNF related, matrix associated, actin dependent regulator of chromatin, subfamily a, member 4 (SMARCA4), mRNA.	NM_003072.2	2.21847	0.000375273	0.00453795	7.21551	nucleus [goid 5634] [pmid 8232556] [evidence TAS]; nucleoplasm [goid 5654] [pmid 8208605] [evidence TAS]	transcription [goid 6350] [evidence IEA]; regulation of transcription from RNA polymerase II promoter [goid 6357] [pmid 8208605] [evidence TAS]	transcription coactivator activity [goid 3713] [pmid 8208605] [evidence TAS]; hydrolase activity [goid 16787] [evidence IEA]; transcription factor activity [goid 3700] [pmid 8208605] [evidence TAS]; nucleotide binding [goid 166] [evidence IEA]; helicase activity [goid 4386] [pmid 8208605] [evidence TAS]; DNA binding [goid 3677] [evidence IEA]; ATP binding [goid 5524] [evidence IEA]; protein bindi…
7050332	HSP90AA1	Homo sapiens heat shock protein 90kDa alpha (cytosolic), class A member 1 (HSP90AA1), transcript variant 2, mRNA.	NM_005348.2	2.2182	0.000141187	0.00224348	10.5748	cytosol [goid 5829] [pmid 12526792] [evidence NAS]	response to unfolded protein [goid 6986] [pmid 2527334] [evidence NAS]; signal transduction [goid 7165] [pmid 11470816] [evidence NAS]; protein folding [goid 6457] [evidence IEA]; protein refolding [goid 42026] [pmid 9660753] [evidence TAS]; positive regulation of nitric oxide biosynthesis [goid 45429] [evidence ISS]; mitochondrial transport [goid 6839] [pmid 12526792] [evidence TAS]	unfolded protein binding [goid 51082] [evidence ISS]; TPR domain binding [goid 30911] [pmid 12526792] [evidence TAS]; ATP binding [goid 5524] [pmid 11470816] [evidence TAS]; nucleotide binding [goid 166] [pmid 11470816] [evidence TAS]; nitric-oxide synthase regulator activity [goid 30235] [evidence ISS]; protein homodimerization activity [goid 42803] [pmid 11470816] [evidence TAS]
6840241	TXLNA	Homo sapiens taxilin alpha (TXLNA), mRNA.	NM_175852.3	2.21075	8.57031e-05	0.00158258	7.10084	extracellular region [goid 5576] [pmid 8327514] [evidence NAS]; cytoplasm [goid 5737] [pmid 11256614] [evidence IDA]	cell proliferation [goid 8283] [pmid 8327514] [evidence NAS]; exocytosis [goid 6887] [evidence IEA]	high molecular weight B cell growth factor receptor binding [goid 30372] [pmid 8327514] [evidence NAS]
3450059	SH3KBP1	Homo sapiens SH3-domain kinase binding protein 1 (SH3KBP1), transcript variant 1, mRNA.	NM_031892.1	2.21036	0.000259766	0.00348515	9.96348	nucleus [goid 5634] [evidence IEA]; membrane [goid 16020] [evidence IEA]	cell-cell signaling [goid 7267] [pmid 10679202] [evidence NAS]	kinase activity [goid 16301] [evidence IEA]; protein binding [goid 5515] [pmid 12029088] [evidence IPI]
3890553	TOP3A	Homo sapiens topoisomerase (DNA) III alpha (TOP3A), mRNA.	NM_004618.3	2.2073	0.000279549	0.0036711	6.7004	chromosome [goid 5694] [evidence IEA]; nucleus [goid 5634] [pmid 8622991] [evidence TAS]	DNA topological change [goid 6265] [evidence IEA]; chromosome organization and biogenesis (sensu Eukaryota) [goid 7001] [pmid 8622991] [evidence TAS]; DNA modification [goid 6304] [evidence IEA]; meiosis [goid 7126] [pmid 8622991] [evidence TAS]	zinc ion binding [goid 8270] [evidence IEA]; metal ion binding [goid 46872] [evidence IEA]; DNA topoisomerase type I activity [goid 3917] [evidence IEA]
4150255	FAM13A1	Homo sapiens family with sequence similarity 13, member A1 (FAM13A1), transcript variant 1, mRNA.	NM_014883.2	2.20366	8.35511e-05	0.0015527	5.56654	intracellular [goid 5622] [evidence IEA]	signal transduction [goid 7165] [evidence IEA]
1430010	SPCS2	Homo sapiens signal peptidase complex subunit 2 homolog (S. cerevisiae) (SPCS2), mRNA.	NM_014752.1	2.20187	0.000135626	0.00218078	8.55527	membrane [goid 16020] [evidence IEA]; integral to membrane [goid 16021] [evidence IEA]; endoplasmic reticulum [goid 5783] [evidence IEA]; signal peptidase complex [goid 5787] [evidence IEA]; microsome [goid 5792] [evidence IEA]	signal peptide processing [goid 6465] [evidence IEA]	signal peptidase activity [goid 9003] [evidence IEA]
1440554	NFATC2IP	Homo sapiens nuclear factor of activated T-cells, cytoplasmic, calcineurin-dependent 2 interacting protein (NFATC2IP), mRNA.	NM_032815.3	2.1974	0.000503316	0.00562866	4.94799		protein modification [goid 6464] [evidence IEA]
430026	SFRS1	Homo sapiens splicing factor, arginine/serine-rich 1 (splicing factor 2, alternate splicing factor) (SFRS1), transcript variant 2, mRNA.	NM_001078166.1	2.19611	0.000448392	0.00517582	7.31567	nucleus [goid 5634] [evidence IEA]	mRNA splice site selection [goid 6376] [pmid 1830244] [evidence TAS]; nuclear mRNA splicing, via spliceosome [goid 398] [evidence IEA]	RNA binding [goid 3723] [evidence IEA]; nucleotide binding [goid 166] [evidence IEA]; protein binding [goid 5515] [pmid 15652350] [evidence IPI]
1770279	DERA	Homo sapiens 2-deoxyribose-5-phosphate aldolase homolog (C. elegans) (DERA), mRNA.	NM_015954.2	2.19526	7.52647e-05	0.00144331	7.58629	cytoplasm [goid 5737] [evidence IEA]	deoxyribonucleotide catabolism [goid 9264] [evidence IEA]	lyase activity [goid 16829] [evidence IEA]; deoxyribose-phosphate aldolase activity [goid 4139] [evidence IEA]
6510270	SFTPD	Homo sapiens surfactant, pulmonary-associated protein D (SFTPD), mRNA.	NM_003019.4	2.19323	5.94655e-05	0.00122093	5.35614	lysosome [goid 5764] [pmid 10485905] [evidence TAS]; extracellular region [goid 5576] [pmid 9751757] [evidence TAS]; endocytic vesicle [goid 30139] [pmid 10485905] [evidence TAS]; cytoplasm [goid 5737] [evidence IEA]	oxygen and reactive oxygen species metabolism [goid 6800] [pmid 10485905] [evidence TAS]; surfactant homeostasis [goid 43129] [pmid 9751757] [evidence IMP]; regulation of cytokine production [goid 1817] [pmid 9751757] [evidence NAS]; phosphate transport [goid 6817] [evidence IEA]; positive regulation of phagocytosis [goid 50766] [pmid 10485905] [evidence TAS]; negative regulation of interleukin-2…	sugar binding [goid 5529] [pmid 10485905] [evidence TAS]; bacterial binding [goid 8367] [pmid 9751757] [evidence TAS]; calcium ion binding [goid 5509] [evidence IEA]
6200747	LOC220433	PREDICTED: Homo sapiens similar to 40S ribosomal protein S4, X isoform (LOC220433), mRNA.	XM_941684.2	2.19199	0.000377361	0.00455383	8.07876
6200577	CREB5	Homo sapiens cAMP responsive element binding protein 5 (CREB5), transcript variant 1, mRNA.	NM_182898.2	2.1898	0.000254917	0.0034373	4.95887	nucleus [goid 5634] [pmid 8378084] [evidence IC ]; intracellular [goid 5622] [evidence IEA]	positive regulation of transcription, DNA-dependent [goid 45893] [pmid 8378084] [evidence IDA]; transcription [goid 6350] [evidence IEA]; transcription from RNA polymerase II promoter [goid 6366] [pmid 8378084] [evidence TAS]	sequence-specific DNA binding [goid 43565] [evidence IEA]; protein dimerization activity [goid 46983] [evidence IEA]; transcription factor activity [goid 3700] [pmid 8378084] [evidence IDA]; zinc ion binding [goid 8270] [evidence IEA]; metal ion binding [goid 46872] [evidence IEA]
1980762	SAT2	Homo sapiens spermidine/spermine N1-acetyltransferase family member 2 (SAT2), mRNA.	NM_133491.2	2.18856	0.00016113	0.00246407	6.55893			acyltransferase activity [goid 8415] [evidence IEA]; N-acetyltransferase activity [goid 8080] [evidence IEA]; transferase activity [goid 16740] [evidence IEA]; diamine N-acetyltransferase activity [goid 4145] [evidence IEA]
990114	CCDC104	Homo sapiens coiled-coil domain containing 104 (CCDC104), mRNA.	NM_080667.4	2.18522	6.35873e-05	0.00127902	6.08524
2640008	DYRK1A	Homo sapiens dual-specificity tyrosine-(Y)-phosphorylation regulated kinase 1A (DYRK1A), transcript variant 4, mRNA.	NM_130437.2	2.185	0.000123319	0.00205039	5.59637	nucleus [goid 5634] [pmid 9748265] [evidence IDA]	peptidyl-tyrosine phosphorylation [goid 18108] [pmid 9748265] [evidence IDA]	ATP binding [goid 5524] [evidence IEA]; transferase activity [goid 16740] [evidence IEA]; protein serine/threonine kinase activity [goid 4674] [pmid 8769099] [evidence TAS]; nucleotide binding [goid 166] [evidence IEA]; non-membrane spanning protein tyrosine kinase activity [goid 4715] [pmid 9748265] [evidence IDA]; protein binding [goid 5515] [pmid 14593110] [evidence IPI]
7330053	HLA-F	Homo sapiens major histocompatibility complex, class I, F (HLA-F), mRNA.	NM_018950.1	2.18481	7.87833e-05	0.00148947	9.26431	integral to membrane [goid 16021] [evidence IEA]; membrane [goid 16020] [evidence IEA]; MHC class I protein complex [goid 42612] [evidence IEA]		MHC class I receptor activity [goid 30106] [pmid 1688605] [evidence TAS]
1300347	MKNK2	Homo sapiens MAP kinase interacting serine/threonine kinase 2 (MKNK2), transcript variant 1, mRNA.	NM_017572.2	2.17948	1.44475e-05	0.00044547	8.91154		protein amino acid phosphorylation [goid 6468] [pmid 11463832] [evidence IDA]; cell surface receptor linked signal transduction [goid 7166] [pmid 8415712] [evidence TAS]; regulation of translation [goid 6445] [pmid 11463832] [evidence IDA]; protein kinase cascade [goid 7243] [pmid 11463832] [evidence IDA]	protein serine/threonine kinase activity [goid 4674] [pmid 11463832] [evidence IDA]; magnesium ion binding [goid 287] [evidence IEA]; ATP binding [goid 5524] [pmid 11463832] [evidence IDA]; zinc ion binding [goid 8270] [evidence IEA]; nucleotide binding [goid 166] [evidence IEA]; transferase activity [goid 16740] [evidence IEA]
7150161	DNHL1	Homo sapiens dynein heavy chain-like 1 (DNHL1), mRNA.	NM_173645.1	2.17745	0.000200843	0.00288519	5.8184
1990402	FCF1	Homo sapiens FCF1 small subunit (SSU) processome component homolog (S. cerevisiae) (FCF1), mRNA.	NM_015962.4	2.1773	0.000141003	0.00224114	5.49358
1580184	GRAP2	Homo sapiens GRB2-related adaptor protein 2 (GRAP2), mRNA.	NM_004810.2	2.17715	0.000135395	0.00217918	5.49256	cytoplasm [goid 5737] [pmid 9878555] [evidence TAS]	antimicrobial humoral response (sensu Vertebrata) [goid 19735] [pmid 9878555] [evidence TAS]; cell-cell signaling [goid 7267] [pmid 9878555] [evidence TAS]; intracellular signaling cascade [goid 7242] [evidence IEA]; Ras protein signal transduction [goid 7265] [pmid 9878555] [evidence TAS]	SH3/SH2 adaptor activity [goid 5070] [pmid 9878555] [evidence TAS]; protein binding [goid 5515] [pmid 12359715] [evidence IPI]
6510427	RSPRY1	Homo sapiens ring finger and SPRY domain containing 1 (RSPRY1), mRNA.	NM_133368.1	2.17691	0.00023929	0.00328618	7.33647			zinc ion binding [goid 8270] [evidence IEA]; metal ion binding [goid 46872] [evidence IEA]; protein binding [goid 5515] [evidence IEA]
4210129	ELOVL5	Homo sapiens ELOVL family member 5, elongation of long chain fatty acids (FEN1/Elo2, SUR4/Elo3-like, yeast) (ELOVL5), mRNA.	NM_021814.3	2.17412	0.000355807	0.00435546	6.47079	integral to membrane [goid 16021] [evidence IEA]
4760424	EIF3K	Homo sapiens eukaryotic translation initiation factor 3, subunit K (EIF3K), mRNA.	NM_013234.2	2.16512	0.00032574	0.00409102	10.4618	nucleus [goid 5634] [evidence IEA]	protein biosynthesis [goid 6412] [evidence IEA]; translational initiation [goid 6413] [evidence IEA]	translation initiation factor activity [goid 3743] [evidence IEA]
5910138	NGDN	Homo sapiens neuroguidin, EIF4E binding protein (NGDN), transcript variant 1, mRNA.	NM_001042635.1	2.16345	0.000240134	0.00329527	8.6333
2810010	CCL3L3	Homo sapiens chemokine (C-C motif) ligand 3-like 3 (CCL3L3), mRNA.	NM_001001437.3	2.16086	9.75574e-05	0.00173614	8.05819
5560561	TNS3	Homo sapiens tensin 3 (TNS3), mRNA.	NM_022748.10	2.15805	6.04442e-05	0.00123405	6.04695		protein amino acid dephosphorylation [goid 6470] [evidence IEA]; intracellular signaling cascade [goid 7242] [evidence IEA]	phosphoprotein phosphatase activity [goid 4721] [evidence IEA]
6590609	FLJ10246	PREDICTED: Homo sapiens FLJ10246 (FLJ10246), misc RNA.	XR_001525.1	2.15488	5.11151e-05	0.00109541	5.52458
7400452	PROM1	Homo sapiens prominin 1 (PROM1), mRNA.	NM_006017.1	2.15295	0.000147557	0.00231921	5.93833	integral to plasma membrane [goid 5887] [pmid 9389720] [evidence TAS]; membrane [goid 16020] [evidence IEA]	visual perception [goid 7601] [evidence IEA]
4730148	KTN1	Homo sapiens kinectin 1 (kinesin receptor) (KTN1), transcript variant 4, mRNA.	NM_004986.2	2.15278	7.66483e-05	0.0014623	5.98399	membrane [goid 16020] [evidence IEA]; integral to membrane [goid 16021] [evidence IEA]; endoplasmic reticulum [goid 5783] [evidence IEA]; endoplasmic reticulum membrane [goid 5789] [pmid 7787243] [evidence ISS]	microtubule-based movement [goid 7018] [pmid 7787243] [evidence ISS]
7400653	PFKFB4	Homo sapiens 6-phosphofructo-2-kinase/fructose-2,6-biphosphatase 4 (PFKFB4), mRNA.	NM_004567.2	2.15269	0.000106625	0.00184927	6.70605		metabolism [goid 8152] [evidence IEA]; fructose 2,6-bisphosphate metabolism [goid 6003] [evidence NAS]	kinase activity [goid 16301] [evidence IEA]; transferase activity [goid 16740] [evidence IEA]; hydrolase activity [goid 16787] [evidence IEA]; nucleotide binding [goid 166] [evidence IEA]; ATP binding [goid 5524] [evidence IEA]; 6-phosphofructo-2-kinase activity [goid 3873] [pmid 10095107] [evidence NAS]; fructose-2,6-bisphosphate 2-phosphatase activity [goid 4331] [evidence IEA]
5550279	ENTPD1	Homo sapiens ectonucleoside triphosphate diphosphohydrolase 1 (ENTPD1), transcript variant 2, mRNA.	NM_001098175.1	2.1517	0.000402916	0.00476841	5.45041	plasma membrane [goid 5886] [pmid 8955160] [evidence NAS]; integral to plasma membrane [goid 5887] [pmid 7930580] [evidence TAS]	blood coagulation [goid 7596] [pmid 8955160] [evidence TAS]; antimicrobial humoral response (sensu Vertebrata) [goid 19735] [evidence NR ]; cell adhesion [goid 7155] [pmid 7930580] [evidence NAS]; cell-cell signaling [goid 7267] [evidence NR ]	hydrolase activity [goid 16787] [evidence IEA]; magnesium ion binding [goid 287] [evidence IEA]; calcium ion binding [goid 5509] [evidence IEA]
6580750	CFP	Homo sapiens complement factor properdin (CFP), mRNA.	NM_002621.1	2.15017	0.000784592	0.00777472	6.17781	extracellular space [goid 5615] [pmid 8530058] [evidence TAS]	complement activation, alternative pathway [goid 6957] [evidence IEA]; innate immune response [goid 45087] [evidence IEA]
6180681	AKR7A2	Homo sapiens aldo-keto reductase family 7, member A2 (aflatoxin aldehyde reductase) (AKR7A2), mRNA.	NM_003689.2	2.14676	0.000299569	0.00385944	7.78687		carbohydrate metabolism [goid 5975] [pmid 9576847] [evidence TAS]; aldehyde metabolism [goid 6081] [pmid 9576847] [evidence TAS]	electron carrier activity [goid 9055] [pmid 9576847] [evidence TAS]; aldehyde reductase activity [goid 4032] [pmid 9576847] [evidence TAS]
2340324	HS.82028	Homo sapiens mRNA; cDNA DKFZp686C10170 (from clone DKFZp686C10170)	BX648313	2.14647	0.000968309	0.00904218	5.24257
2070735	STAG3L1	Homo sapiens stromal antigen 3-like 1 (STAG3L1), transcript variant 1, mRNA.	NM_018991.2	2.14481	0.000604984	0.00643553	6.68965
3520278	GALK1	Homo sapiens galactokinase 1 (GALK1), mRNA.	NM_000154.1	2.14434	0.000828611	0.0080754	7.30436	membrane fraction [goid 5624] [pmid 8908517] [evidence IDA]; cytoplasm [goid 5737] [pmid 8908517] [evidence IDA]	galactose metabolism [goid 6012] [pmid 15024738] [evidence IMP]; metabolism [goid 8152] [evidence IEA]; carbohydrate phosphorylation [goid 46835] [evidence IEA]	kinase activity [goid 16301] [evidence IEA]; transferase activity [goid 16740] [evidence IEA]; nucleotide binding [goid 166] [evidence IEA]; galactose binding [goid 5534] [pmid 14596685] [evidence IDA]; ATP binding [goid 5524] [pmid 12694189] [evidence IDA]; galactokinase activity [goid 4335] [pmid 12694189] [evidence IDA]
130681	RNASE6	Homo sapiens ribonuclease, RNase A family, k6 (RNASE6), mRNA.	NM_005615.4	2.14374	0.000925341	0.00875674	5.80001	extracellular region [goid 5576] [pmid 8836175] [evidence TAS]	RNA catabolism [goid 6401] [pmid 8836175] [evidence TAS]; defense response [goid 6952] [pmid 8836175] [evidence TAS]	pancreatic ribonuclease activity [goid 4522] [evidence IEA]; hydrolase activity [goid 16787] [evidence IEA]; ribonuclease activity [goid 4540] [pmid 8836175] [evidence TAS]; nucleic acid binding [goid 3676] [evidence IEA]; endonuclease activity [goid 4519] [evidence IEA]
5130164	RASA1	Homo sapiens RAS p21 protein activator (GTPase activating protein) 1 (RASA1), transcript variant 1, mRNA.	NM_002890.1	2.13711	0.00063003	0.00662177	8.09527	cytoplasm [goid 5737] [pmid 2821624] [evidence NAS]; intracellular [goid 5622] [evidence IEA]	vasculogenesis [goid 1570] [evidence ISS]; negative regulation of cell-matrix adhesion [goid 1953] [pmid 8344248] [evidence IDA]; regulation of RNA metabolism [goid 51252] [pmid 9113414] [evidence NAS]; negative regulation of cell adhesion [goid 7162] [pmid 8344248] [evidence IDA]; regulation of actin filament polymerization [goid 30833] [pmid 8344248] [evidence IDA]; regulation of cell shape [go…	Ras GTPase activator activity [goid 5099] [pmid 2188736] [evidence TAS]; GTPase binding [goid 51020] [pmid 2122974] [evidence IPI]; receptor binding [goid 5102] [pmid 2176151] [evidence IPI]; potassium channel inhibitor activity [goid 19870] [pmid 1553544] [evidence NAS]
780050	RAP2A	Homo sapiens RAP2A, member of RAS oncogene family (RAP2A), mRNA.	NM_021033.5	2.1354	3.33465e-05	0.0008166	6.56023	membrane [goid 16020] [pmid 3045729] [evidence TAS]; intracellular [goid 5622] [evidence IEA]	small GTPase mediated signal transduction [goid 7264] [evidence IEA]; signal transduction [goid 7165] [pmid 3045729] [evidence TAS]	GTP binding [goid 5525] [evidence IEA]; GTPase activity [goid 3924] [pmid 1900290] [evidence TAS]; nucleotide binding [goid 166] [evidence IEA]
2640240	DENND4C	Homo sapiens DENN/MADD domain containing 4C (DENND4C), mRNA.	NM_017925.4	2.13422	0.000397124	0.00472195	7.61884	membrane [goid 16020] [evidence IEA]; integral to membrane [goid 16021] [evidence IEA]
6560300	SLC31A2	Homo sapiens solute carrier family 31 (copper transporters), member 2 (SLC31A2), mRNA.	NM_001860.2	2.13347	0.000151106	0.00235952	7.02126	integral to plasma membrane [goid 5887] [pmid 9207117] [evidence TAS]; membrane [goid 16020] [evidence IEA]	ion transport [goid 6811] [evidence IEA]; copper ion transport [goid 6825] [pmid 9207117] [evidence TAS]	copper ion transporter activity [goid 5375] [pmid 9207117] [evidence TAS]; copper ion binding [goid 5507] [evidence IEA]
4880500	SYNCRIP	Homo sapiens synaptotagmin binding, cytoplasmic RNA interacting protein (SYNCRIP), mRNA.	NM_006372.3	2.13329	0.000147012	0.00231324	7.34589	ribonucleoprotein complex [goid 30529] [pmid 9847309] [evidence TAS]; nucleus [goid 5634] [pmid 9847309] [evidence TAS]; endoplasmic reticulum [goid 5783] [evidence IEA]	RNA splicing [goid 8380] [pmid 9847309] [evidence TAS]; nuclear mRNA splicing, via spliceosome [goid 398] [evidence IEA]	RNA binding [goid 3723] [pmid 9847309] [evidence TAS]; nucleotide binding [goid 166] [evidence IEA]
3060092	LAT2	Homo sapiens linker for activation of T cells family, member 2 (LAT2), transcript variant 1, mRNA.	NM_022040.2	2.13263	0.000124532	0.00206221	5.94344	lipid raft [goid 45121] [pmid 12486104] [evidence IDA]	intracellular signaling cascade [goid 7242] [pmid 14722116] [evidence IGI]; calcium-mediated signaling [goid 19722] [pmid 14722116] [evidence IGI]	SH2 domain binding [goid 42169] [pmid 14722116] [evidence IMP]; protein binding [goid 5515] [pmid 14722116] [evidence IPI]
1010296	LRAP	Homo sapiens leukocyte-derived arginine aminopeptidase (LRAP), mRNA.	NM_022350.1	2.13218	0.00034393	0.00425958	11.6173	endoplasmic reticulum lumen [goid 5788] [pmid 15691326] [evidence TAS]		membrane alanyl aminopeptidase activity [goid 4179] [evidence IEA]; N-terminal lysine aminopeptidase activity [goid 51398] [pmid 12799365] [evidence IDA]; N-terminal arginine aminopeptidase activity [goid 51399] [pmid 12799365] [evidence IDA]; zinc ion binding [goid 8270] [pmid 12799365] [evidence TAS]; aminopeptidase activity [goid 4177] [pmid 12799365] [evidence IDA]; metallopeptidase activity …
2640246	CDC2L2	Homo sapiens cell division cycle 2-like 2 (PITSLRE proteins) (CDC2L2), transcript variant 1, mRNA.	NM_024011.2	2.13025	0.000448804	0.00517927	6.756
830440	TLR5	Homo sapiens toll-like receptor 5 (TLR5), mRNA.	NM_003268.4	2.13006	3.38505e-05	0.000824302	5.49291	membrane [goid 16020] [evidence IEA]; integral to membrane [goid 16021] [evidence IEA]	innate immune response [goid 45087] [evidence IEA]; inflammatory response [goid 6954] [evidence IEA]	transferase activity [goid 16740] [evidence IEA]; receptor activity [goid 4872] [evidence IEA]; transmembrane receptor activity [goid 4888] [evidence IEA]
1980201	WWP1	Homo sapiens WW domain containing E3 ubiquitin protein ligase 1 (WWP1), mRNA.	NM_007013.3	2.12737	0.000465152	0.00531474	9.1972	ubiquitin ligase complex [goid 151] [pmid 9169421] [evidence NAS]; intracellular [goid 5622] [evidence IEA]	lung development [goid 30324] [evidence ISS]; protein ubiquitination [goid 16567] [pmid 12535537] [evidence TAS]; central nervous system development [goid 7417] [pmid 9647693] [evidence NAS]; negative regulation of transcription [goid 16481] [evidence ISS]; signal transduction [goid 7165] [pmid 9169421] [evidence NAS]	ligase activity [goid 16874] [evidence IEA]; ubiquitin-protein ligase activity [goid 4842] [pmid 9169421] [evidence TAS]; protein binding [goid 5515] [pmid 9647693] [evidence IPI]
7610598	TRAF5	Homo sapiens TNF receptor-associated factor 5 (TRAF5), transcript variant 1, mRNA.	NM_004619.3	2.12636	0.000344913	0.00426803	6.48646		positive regulation of I-kappaB kinase/NF-kappaB cascade [goid 43123] [pmid 12761501] [evidence IEP]; regulation of apoptosis [goid 42981] [evidence IEA]; signal transduction [goid 7165] [pmid 9511754] [evidence TAS]	zinc ion binding [goid 8270] [evidence IEA]; metal ion binding [goid 46872] [evidence IEA]; signal transducer activity [goid 4871] [pmid 12761501] [evidence IEP]; protein binding [goid 5515] [pmid 10809768] [evidence IPI]
6650324	PLEKHA1	Homo sapiens pleckstrin homology domain containing, family A (phosphoinositide binding specific) member 1 (PLEKHA1), transcript variant 2, mRNA.	NM_001001974.1	2.12506	0.000362428	0.0044181	6.96067	nucleus [goid 5634] [evidence IEA]; membrane [goid 16020] [evidence IEA]		phospholipid binding [goid 5543] [pmid 11001876] [evidence IDA]
6280167	LOC401115	PREDICTED: Homo sapiens hypothetical gene supported by BC038466; BC062790 (LOC401115), mRNA.	XM_937968.2	2.12465	0.000711099	0.00723377	9.15541
4390022	HNRPH3	Homo sapiens heterogeneous nuclear ribonucleoprotein H3 (2H9) (HNRPH3), transcript variant 2H9, mRNA.	NM_012207.1	2.12249	0.000159832	0.00244807	5.53969
2470279	ACADM	Homo sapiens acyl-Coenzyme A dehydrogenase, C-4 to C-12 straight chain (ACADM), nuclear gene encoding mitochondrial protein, mRNA.	NM_000016.2	2.12088	0.000246118	0.0033531	6.38547	mitochondrial matrix [goid 5759] [pmid 2393404] [evidence IEP]; mitochondrion [goid 5739] [pmid 1731887] [evidence TAS]	metabolism [goid 8152] [evidence IEA]; fatty acid beta-oxidation [goid 6635] [pmid 2393404] [evidence IMP]; lipid metabolism [goid 6629] [evidence IEA]; fatty acid metabolism [goid 6631] [evidence IEA]; electron transport [goid 6118] [evidence IEA]	acyl-CoA dehydrogenase activity [goid 3995] [pmid 2393404] [evidence IMP]; FAD binding [goid 50660] [evidence IEA]
5900497	PLXDC2	Homo sapiens plexin domain containing 2 (PLXDC2), mRNA.	NM_032812.7	2.12075	0.000188757	0.00276186	5.42156	membrane [goid 16020] [evidence IEA]; integral to membrane [goid 16021] [evidence IEA]	development [goid 7275] [evidence IEA]	receptor activity [goid 4872] [evidence IEA]
2100743	DYRK2	Homo sapiens dual-specificity tyrosine-(Y)-phosphorylation regulated kinase 2 (DYRK2), transcript variant 1, mRNA.	NM_003583.2	2.11978	0.000350187	0.00430917	8.69906	cytoplasm [goid 5737] [pmid 9748265] [evidence TAS]	protein amino acid phosphorylation [goid 6468] [pmid 9748265] [evidence TAS]	manganese ion binding [goid 30145] [evidence IEA]; nucleotide binding [goid 166] [evidence IEA]; protein-tyrosine kinase activity [goid 4713] [evidence IEA]; protein serine/threonine kinase activity [goid 4674] [evidence IEA]; magnesium ion binding [goid 287] [evidence IEA]; transferase activity [goid 16740] [evidence IEA]; ATP binding [goid 5524] [evidence IEA]
6380093	PLD3	Homo sapiens phospholipase D family, member 3 (PLD3), transcript variant 1, mRNA.	NM_001031696.1	2.11555	4.92896e-05	0.00106782	7.47521	membrane [goid 16020] [evidence IEA]	metabolism [goid 8152] [evidence IEA]	catalytic activity [goid 3824] [evidence IEA]
4280093	LOC440157	Homo sapiens hypothetical gene supported by AK096951; BC066547 (LOC440157), mRNA.	NM_001013701.1	2.11445	0.000247896	0.00336906	5.72175
1510026	FLVCR2	Homo sapiens feline leukemia virus subgroup C cellular receptor family, member 2 (FLVCR2), mRNA.	NM_017791.1	2.11435	0.000257695	0.00346478	5.27624	membrane [goid 16020] [evidence IEA]; integral to membrane [goid 16021] [evidence IEA]	transport [goid 6810] [evidence IEA]	transporter activity [goid 5215] [evidence IEA]
2060465	UBE2E1	Homo sapiens ubiquitin-conjugating enzyme E2E 1 (UBC4/5 homolog, yeast) (UBE2E1), transcript variant 2, mRNA.	NM_182666.1	2.11129	0.000272088	0.00360001	7.38475		ubiquitin cycle [goid 6512] [evidence IEA]; ubiquitin-dependent protein catabolism [goid 6511] [pmid 8576257] [evidence TAS]	ligase activity [goid 16874] [evidence IEA]; ubiquitin conjugating enzyme activity [goid 4840] [pmid 8576257] [evidence TAS]; ubiquitin-protein ligase activity [goid 4842] [pmid 8576257] [evidence TAS]; protein binding [goid 5515] [pmid 14667819] [evidence IPI]
6290270	MNDA	Homo sapiens myeloid cell nuclear differentiation antigen (MNDA), mRNA.	NM_002432.1	2.10804	2.96625e-05	0.000749762	5.62581	nucleus [goid 5634] [evidence IEA]	cellular defense response [goid 6968] [pmid 1644857] [evidence TAS]; regulation of transcription, DNA-dependent [goid 6355] [evidence IEA]; transcription [goid 6350] [evidence IEA]	DNA binding [goid 3677] [evidence IEA]
3830671	MRPS21	Homo sapiens mitochondrial ribosomal protein S21 (MRPS21), nuclear gene encoding mitochondrial protein, transcript variant 2, mRNA.	NM_018997.1	2.10618	4.56278e-05	0.00101389	7.6854	mitochondrion [goid 5739] [evidence IEA]; ribosome [goid 5840] [evidence IEA]; mitochondrial small ribosomal subunit [goid 5763] [pmid 11279123] [evidence IDA]; intracellular [goid 5622] [evidence IEA]	protein biosynthesis [goid 6412] [pmid 11279123] [evidence NAS]	structural constituent of ribosome [goid 3735] [pmid 11279123] [evidence NAS]
1240064	ZNF281	Homo sapiens zinc finger protein 281 (ZNF281), mRNA.	NM_012482.3	2.10539	5.35771e-05	0.00113341	6.20433	DNA-directed RNA polymerase II, core complex [goid 5665] [pmid 10448078] [evidence TAS]; nucleus [goid 5634] [evidence IEA]; intracellular [goid 5622] [evidence IEA]	transcription [goid 6350] [evidence IEA]; regulation of transcription, DNA-dependent [goid 6355] [evidence IEA]; negative regulation of transcription from RNA polymerase II promoter [goid 122] [pmid 10448078] [evidence TAS]	DNA binding [goid 3677] [evidence IEA]; zinc ion binding [goid 8270] [evidence IEA]; metal ion binding [goid 46872] [evidence IEA]; nucleic acid binding [goid 3676] [evidence IEA]; specific RNA polymerase II transcription factor activity [goid 3704] [pmid 10448078] [evidence TAS]
6560181	MTIF3	Homo sapiens mitochondrial translational initiation factor 3 (MTIF3), nuclear gene encoding mitochondrial protein, mRNA.	NM_152912.3	2.10101	0.000198938	0.00286712	5.48958		translational initiation [goid 6413] [evidence IEA]	translation initiation factor activity [goid 3743] [evidence IEA]
6180440	PSMC4	Homo sapiens proteasome (prosome, macropain) 26S subunit, ATPase, 4 (PSMC4), transcript variant 1, mRNA.	NM_006503.2	2.10041	6.02886e-05	0.00123253	5.35637	nucleus [goid 5634] [evidence IEA]; proteasome complex (sensu Eukaryota) [goid 502] [pmid 8603043] [evidence TAS]; cytosol [goid 5829] [evidence IEA]; cytoplasm [goid 5737] [evidence IEA]	protein catabolism [goid 30163] [evidence IEA]	ATPase activity [goid 16887] [pmid 9473509] [evidence TAS]; hydrolase activity [goid 16787] [evidence IEA]; nucleotide binding [goid 166] [evidence IEA]; ATP binding [goid 5524] [evidence IEA]
6380364	SLC7A6	Homo sapiens solute carrier family 7 (cationic amino acid transporter, y+ system), member 6 (SLC7A6), transcript variant 2, mRNA.	NM_001076785.1	2.10011	0.000519676	0.00576815	5.85217	plasma membrane [goid 5886] [pmid 9829974] [evidence TAS]; integral to plasma membrane [goid 5887] [pmid 9829974] [evidence TAS]; membrane [goid 16020] [evidence IEA]	transport [goid 6810] [pmid 9829974] [evidence TAS]; amino acid transport [goid 6865] [evidence IEA]; amino acid metabolism [goid 6520] [pmid 9829974] [evidence TAS]; protein complex assembly [goid 6461] [pmid 9829974] [evidence TAS]	amino acid transporter activity [goid 15171] [pmid 9829974] [evidence TAS]; amino acid-polyamine transporter activity [goid 5279] [evidence IEA]
2100296	NAPSA	Homo sapiens napsin A aspartic peptidase (NAPSA), mRNA.	NM_004851.1	2.09571	0.000231948	0.00321296	5.41938			pepsin A activity [goid 4194] [evidence IEA]; peptidase activity [goid 8233] [evidence IEA]
6060142	AFF1	Homo sapiens AF4/FMR2 family, member 1 (AFF1), mRNA.	NM_005935.1	2.08938	0.000752259	0.0075278	5.81953	nucleus [goid 5634] [evidence IEA]		transcription factor activity [goid 3700] [pmid 7689231] [evidence TAS]
2070575	ALCAM	Homo sapiens activated leukocyte cell adhesion molecule (ALCAM), mRNA.	NM_001627.2	2.08934	0.000579193	0.00623745	5.22799	membrane fraction [goid 5624] [evidence NR ]; integral to plasma membrane [goid 5887] [evidence NR ]; membrane [goid 16020] [evidence IEA]	antimicrobial humoral response (sensu Vertebrata) [goid 19735] [evidence NR ]; cell adhesion [goid 7155] [pmid 7760007] [evidence TAS]; signal transduction [goid 7165] [pmid 7760007] [evidence TAS]	receptor binding [goid 5102] [pmid 7760007] [evidence TAS]
2680487	SERINC1	Homo sapiens serine incorporator 1 (SERINC1), mRNA.	NM_020755.2	2.0887	8.62118e-05	0.00158966	6.92356	plasma membrane [goid 5886] [evidence ISS]; integral to membrane [goid 16021] [evidence IEA]; endoplasmic reticulum membrane [goid 5789] [evidence ISS]	positive regulation of transferase activity [goid 51347] [evidence ISS]; sphingolipid metabolism [goid 6665] [evidence ISS]; phosphatidylserine metabolism [goid 6658] [evidence ISS]; L-serine transport [goid 15825] [evidence ISS]	L-serine transporter activity [goid 15194] [evidence ISS]; protein binding [goid 5515] [evidence ISS]
520678	CD53	Homo sapiens CD53 molecule (CD53), transcript variant 2, mRNA.	NM_000560.3	2.08754	0.000394653	0.0046987	7.36708	plasma membrane [goid 5886] [pmid 8452817] [evidence TAS]; integral to plasma membrane [goid 5887] [evidence NR ]	antimicrobial humoral response (sensu Vertebrata) [goid 19735] [evidence NR ]; signal transduction [goid 7165] [pmid 8404042] [evidence NAS]
1510364	GBP5	Homo sapiens guanylate binding protein 5 (GBP5), mRNA.	NM_052942.2	2.08559	9.86685e-05	0.0017501	8.28672	membrane [goid 16020] [evidence IEA]	immune response [goid 6955] [evidence IEA]	GTP binding [goid 5525] [evidence IEA]; GTPase activity [goid 3924] [evidence IEA]; nucleotide binding [goid 166] [evidence IEA]
3420671	TRAPPC1	Homo sapiens trafficking protein particle complex 1 (TRAPPC1), mRNA.	NM_021210.3	2.08527	0.000166591	0.00252494	8.67618	endoplasmic reticulum [goid 5783] [evidence IEA]	transport [goid 6810] [evidence IEA]
1770703	VKORC1	Homo sapiens vitamin K epoxide reductase complex, subunit 1 (VKORC1), transcript variant 1, mRNA.	NM_024006.4	2.08506	0.0010142	0.00934951	9.09069	membrane [goid 16020] [evidence IEA]; integral to membrane [goid 16021] [evidence IEA]; endoplasmic reticulum [goid 5783] [evidence IEA]		oxidoreductase activity [goid 16491] [evidence IEA]; serine-type endopeptidase activity [goid 4252] [evidence IEA]; vitamin-K-epoxide reductase (warfarin-sensitive) activity [goid 47057] [evidence IEA]
7160327	ARPC2	Homo sapiens actin related protein 2/3 complex, subunit 2, 34kDa (ARPC2), transcript variant 2, mRNA.	NM_005731.2	2.07736	0.000162982	0.0024849	11.333	Arp2/3 protein complex [goid 5885] [pmid 9230079] [evidence TAS]; cytoskeleton [goid 5856] [evidence IEA]	cell motility [goid 6928] [pmid 9230079] [evidence TAS]; regulation of actin filament polymerization [goid 30833] [evidence IEA]	structural constituent of cytoskeleton [goid 5200] [pmid 9230079] [evidence TAS]
2940484	GNB4	Homo sapiens guanine nucleotide binding protein (G protein), beta polypeptide 4 (GNB4), mRNA.	NM_021629.2	2.07582	0.00052485	0.00581053	5.25624		signal transduction [goid 7165] [evidence IEA]	signal transducer activity [goid 4871] [evidence IEA]
7000072	DDEF1	Homo sapiens development and differentiation enhancing factor 1 (DDEF1), mRNA.	NM_018482.2	2.07434	0.000122654	0.0020412	9.04975	membrane [goid 16020] [evidence IEA]	regulation of GTPase activity [goid 43087] [evidence IEA]	zinc ion binding [goid 8270] [evidence IEA]; metal ion binding [goid 46872] [evidence IEA]; GTPase activator activity [goid 5096] [evidence IEA]; protein binding [goid 5515] [pmid 12029088] [evidence IPI]
7160626	PPP2R5E	Homo sapiens protein phosphatase 2, regulatory subunit B', epsilon isoform (PPP2R5E), mRNA.	NM_006246.2	2.07371	3.3161e-05	0.000813272	8.58486	cytoplasm [goid 5737] [pmid 8703017] [evidence TAS]; protein phosphatase type 2A complex [goid 159] [evidence IEA]	signal transduction [goid 7165] [evidence IEA]	protein phosphatase type 2A regulator activity [goid 8601] [pmid 8703017] [evidence TAS]
3930022	LOC644739	PREDICTED: Homo sapiens similar to Wiskott-Aldrich syndrome protein family member 4 (WASP-family protein member 4), transcript variant 2 (LOC644739), mRNA.	XM_933679.1	2.0725	0.000634955	0.00665767	5.6436
4570600	GPR89B	Homo sapiens G protein-coupled receptor 89B (GPR89B), mRNA.	NM_016334.3	2.07029	0.000271039	0.0035896	6.76259	membrane [goid 16020] [evidence IEA]; integral to membrane [goid 16021] [evidence IEA]	positive regulation of I-kappaB kinase/NF-kappaB cascade [goid 43123] [pmid 12761501] [evidence IMP]	signal transducer activity [goid 4871] [pmid 12761501] [evidence IMP]
2450554	RBPJ	Homo sapiens recombination signal binding protein for immunoglobulin kappa J region (RBPJ), transcript variant 4, mRNA.	NM_203284.1	2.06998	4.08979e-05	0.000938114	7.52861	nucleus [goid 5634] [pmid 9874765] [evidence IDA]; nucleolus [goid 5730] [pmid 9874765] [evidence IDA]	transcription [goid 6350] [evidence IEA]; negative regulation of transcription, DNA-dependent [goid 45892] [pmid 10713164] [evidence IDA]; DNA recombination [goid 6310] [pmid 8406481] [evidence NAS]; Notch signaling pathway [goid 7219] [evidence IEA]; transcription from RNA polymerase II promoter [goid 6366] [evidence NR ]	RNA polymerase II transcription factor activity [goid 3702] [evidence NR ]; recombinase activity [goid 150] [pmid 8406481] [evidence NAS]; transcription factor activity [goid 3700] [pmid 9874765] [evidence TAS]; protein binding [goid 5515] [pmid 9874765] [evidence IPI]
3420154	NLRP3	Homo sapiens NLR family, pyrin domain containing 3 (NLRP3), transcript variant 3, mRNA.	NM_001079821.1	2.06134	0.000205047	0.0029283	6.87499	cytoplasm [goid 5737] [pmid 15967716] [evidence TAS]	apoptosis [goid 6915] [evidence IEA]; induction of apoptosis [goid 6917] [pmid 12032915] [evidence NAS]; signal transduction [goid 7165] [pmid 11786556] [evidence NAS]; positive regulation of interleukin-1 beta secretion [goid 50718] [pmid 15030775] [evidence IDA]; protein oligomerization [goid 51259] [pmid 15967716] [evidence TAS]; defense response [goid 6952] [pmid 15967716] [evidence TAS]; inf…	transferase activity [goid 16740] [evidence IEA]; protein binding [goid 5515] [pmid 15030775] [evidence IPI]; peptidoglycan binding [goid 42834] [pmid 15967716] [evidence TAS]
7330343	RAPGEF1	Homo sapiens Rap guanine nucleotide exchange factor (GEF) 1 (RAPGEF1), transcript variant 2, mRNA.	NM_198679.1	2.05874	8.81518e-05	0.00161692	5.64305	intracellular [goid 5622] [evidence IEA]	small GTPase mediated signal transduction [goid 7264] [evidence IEA]; regulation of small GTPase mediated signal transduction [goid 51056] [evidence IEA]; transmembrane receptor protein tyrosine kinase signaling pathway [goid 7169] [pmid 7512734] [evidence TAS]; signal transduction [goid 7165] [pmid 7512734] [evidence NAS]	guanyl-nucleotide exchange factor activity [goid 5085] [evidence IEA]; protein binding [goid 5515] [pmid 9748234] [evidence IPI]
7100066	POLR2G	Homo sapiens polymerase (RNA) II (DNA directed) polypeptide G (POLR2G), mRNA.	NM_002696.1	2.05557	0.000389682	0.00465671	8.14106	nucleus [goid 5634] [evidence IEA]	transcription [goid 6350] [evidence IEA]	transferase activity [goid 16740] [evidence IEA]; RNA binding [goid 3723] [evidence IEA]; DNA-directed RNA polymerase activity [goid 3899] [evidence IEA]; protein binding [goid 5515] [pmid 14667819] [evidence IPI]
2680291	PAX7	Homo sapiens paired box 7 (PAX7), transcript variant 1, mRNA.	NM_002584.1	2.05499	0.000870253	0.00837505	7.31992	nucleus [goid 5634] [evidence IEA]	morphogenesis [goid 9653] [pmid 9339373] [evidence TAS]; anti-apoptosis [goid 6916] [pmid 10871843] [evidence TAS]; regulation of transcription, DNA-dependent [goid 6355] [evidence IEA]; development [goid 7275] [evidence IEA]	sequence-specific DNA binding [goid 43565] [evidence IEA]; transcription factor activity [goid 3700] [pmid 9339373] [evidence TAS]
6200458	KIAA1618	Homo sapiens KIAA1618 (KIAA1618), mRNA.	NM_020954.2	2.05156	0.0003751	0.00453646	5.46838
1450504	HS.436134	ta96c03.x1 NCI_CGAP_Lu26 Homo sapiens cDNA clone IMAGE:2051908 3, mRNA sequence	AI349750	2.05017	0.000302987	0.00389055	8.68123
670273	DPYD	Homo sapiens dihydropyrimidine dehydrogenase (DPYD), mRNA.	NM_000110.3	2.04994	0.000108528	0.00187213	5.03723	membrane [goid 16020] [evidence IEA]; cytoplasm [goid 5737] [evidence NAS]	'de novo' pyrimidine base biosynthesis [goid 6207] [evidence IEA]; thymidine catabolism [goid 6214] [evidence NAS]; uracil catabolism [goid 6212] [evidence NAS]; electron transport [goid 6118] [evidence IEA]	4 iron, 4 sulfur cluster binding [goid 51539] [evidence IEA]; oxidoreductase activity [goid 16491] [evidence IEA]; dihydroorotate oxidase activity [goid 4158] [evidence IEA]; metal ion binding [goid 46872] [evidence IEA]; electron carrier activity [goid 9055] [evidence IEA]; iron ion binding [goid 5506] [evidence IEA]; disulfide oxidoreductase activity [goid 15036] [evidence IEA]; dihydroorotate …
3310484	C7ORF54	Homo sapiens chromosome 7 open reading frame 54 (C7orf54), mRNA.	NM_014411.2	2.04714	0.000278789	0.00366481	7.40795
3460685	KYNU	Homo sapiens kynureninase (L-kynurenine hydrolase) (KYNU), transcript variant 1, mRNA.	NM_003937.2	2.04656	0.0011065	0.00996296	5.5651	cytoplasm [goid 5737] [evidence IEA]	NAD biosynthesis [goid 9435] [evidence IEA]; metabolism [goid 8152] [evidence IEA]; tryptophan catabolism [goid 6569] [evidence IEA]	pyridoxal phosphate binding [goid 30170] [evidence IEA]; hydrolase activity [goid 16787] [evidence IEA]; kynureninase activity [goid 30429] [evidence IEA]; peptidase activity [goid 8233] [pmid 9180257] [evidence TAS]; transaminase activity [goid 8483] [evidence IEA]
3850471	CES2	Homo sapiens carboxylesterase 2 (intestine, liver) (CES2), transcript variant 1, mRNA.	NM_003869.4	2.04268	0.00070227	0.00717052	5.64654	endoplasmic reticulum [goid 5783] [pmid 9144407] [evidence TAS]	catabolism [goid 9056] [pmid 9169443] [evidence TAS]	hydrolase activity [goid 16787] [evidence IEA]; serine esterase activity [goid 4759] [evidence IEA]
2490397	THOC2	Homo sapiens THO complex 2 (THOC2), transcript variant 2, mRNA.	NM_020449.2	2.04136	0.000612456	0.00649064	5.74848	nucleus [goid 5634] [evidence IEA]	transport [goid 6810] [evidence IEA]; nuclear mRNA splicing, via spliceosome [goid 398] [evidence IEA]	RNA binding [goid 3723] [evidence IEA]
5090563	PRKCB1	Homo sapiens protein kinase C, beta 1 (PRKCB1), transcript variant 2, mRNA.	NM_002738.5	2.04081	4.49678e-05	0.00100269	9.78709	plasma membrane [goid 5886] [pmid 10828076] [evidence TAS]; cytoplasm [goid 5737] [pmid 10828076] [evidence TAS]	intracellular signaling cascade [goid 7242] [evidence IEA]; protein amino acid phosphorylation [goid 6468] [pmid 3755548] [evidence TAS]	transferase activity [goid 16740] [evidence IEA]; protein kinase C activity [goid 4697] [pmid 3755548] [evidence TAS]; nucleotide binding [goid 166] [evidence IEA]; zinc ion binding [goid 8270] [evidence IEA]; ATP binding [goid 5524] [evidence IEA]; diacylglycerol binding [goid 19992] [evidence IEA]; calcium ion binding [goid 5509] [evidence IEA]
3120176	CNOT7	Homo sapiens CCR4-NOT transcription complex, subunit 7 (CNOT7), transcript variant 1, mRNA.	NM_013354.5	2.0406	0.000574668	0.006202	5.93974	CCR4-NOT complex [goid 30014] [pmid 9820826] [evidence NAS]; nucleus [goid 5634] [pmid 9820826] [evidence IEP]	transcription [goid 6350] [evidence IEA]; carbohydrate metabolism [goid 5975] [pmid 9820826] [evidence TAS]; regulation of transcription, DNA-dependent [goid 6355] [evidence IEA]; negative regulation of transcription [goid 16481] [evidence IEA]; signal transduction [goid 7165] [pmid 9820826] [evidence TAS]	transcriptional repressor activity [goid 16564] [evidence IEA]; transcription factor activity [goid 3700] [pmid 9820826] [evidence TAS]; signal transducer activity [goid 4871] [pmid 9820826] [evidence TAS]; protein binding [goid 5515] [pmid 9820826] [evidence IPI]
[truncated: 237 more rows]

## Sheet: Downregulated genes
Down-regulated genes in CD28null T cells
[truncated: 774 more rows]
