# Supplementary material for: Phenotypic characteristics of aged CD4+ CD28null T lymphocytes are determined by changes in the whole‐genome DNA methylation pattern
Source: Aging Cell. 2016 Dec 27;16(2):293–303. doi: 10.1111/acel.12552 (PMC5334526; doi:10.1111/acel.12552)
Supplement: Supplementary file 3 — Table S2 Gene ontology analysis of genes differentially expressed genes in CD28null T cells. [file ACEL-16-293-s003.xls]

## Sheet: GO_BP Up- and Down DEGs
Gene Ontology (GO) of Up-regulated and Down-regulated genes in CD28null T cells
Category	Term	Count	%	PValue	Genes	List Total	Pop Hits	Pop Total	Fold Enrichment	Bonferroni	Benjamini	FDR
GOTERM_BP_FAT	GO:0006955~immune response	52	0.94804	8.52379e-09	LY86, IL18, SNCA, TNFSF15, TNFSF14, LY9, HLA-DMB, HLA-DMA, SKAP1, IL10, B2M, LILRA2, LILRA3, LILRA5, CFD, SPN, PAG1, PTGER4, LYN, LY96, RELB, HLA-DQA1, LILRB1, DCLRE1C, LILRB2, TNFSF13B, PPBP, LILRB3, DEFA1, HLA-DRA, HLA-DQB1, IL1R2, LST1, HLA-DRB1, HLA-DRB3, IFITM3, FTH1, SLC11A1, IL10RB, FCN1, HLA-DRB4, FCER1G, FYB, MSH3, CD1C, CYBB, ETS1, SP2, IRF8, PLCG2, AIRE, HSPD1, CD14	424	690	13528	2.40448	1.98006e-05	1.98006e-05	1.49113e-05
GOTERM_BP_FAT	GO:0043067~regulation of programmed cell death	47	0.856882	6.5988e-05	FGD2, CDK5R1, XRCC2, PTGS2, MCL1, TNFRSF25, FASTK, SNCA, CBX4, TNFSF15, PPP3R1, TNFSF14, PPT1, IL10, CUL2, CASP4, RPS3A, MAP3K1, CASP8, RHOA, CASP1, PTCRA, CD5, SPN, TXNIP, CFLAR, TM2D1, ARHGEF7, TP53BP2, CREB1, YWHAB, NR4A2, MBD4, CSDA, BIRC3, ATM, TRADD, PLEKHF1, SON, PSMC5, CDKN1B, TNFSF13B, ETS1, PLCG2, HSPD1, PDCD7, ACVR1	424	812	13528	1.84676	0.142124	0.0138393	0.115375
GOTERM_BP_FAT	GO:0010941~regulation of cell death	47	0.856882	7.0819e-05	FGD2, CDK5R1, XRCC2, PTGS2, MCL1, TNFRSF25, FASTK, SNCA, CBX4, TNFSF15, PPP3R1, TNFSF14, PPT1, IL10, CUL2, CASP4, RPS3A, MAP3K1, CASP8, RHOA, CASP1, PTCRA, CD5, SPN, TXNIP, CFLAR, TM2D1, ARHGEF7, TP53BP2, CREB1, YWHAB, NR4A2, MBD4, CSDA, BIRC3, ATM, TRADD, PLEKHF1, SON, PSMC5, CDKN1B, TNFSF13B, ETS1, PLCG2, HSPD1, PDCD7, ACVR1	424	815	13528	1.83996	0.151698	0.0136163	0.123816
GOTERM_BP_FAT	GO:0042981~regulation of apoptosis	45	0.820419	0.000207178	FGD2, CDK5R1, XRCC2, PTGS2, MCL1, TNFRSF25, FASTK, SNCA, CBX4, TNFSF15, PPP3R1, TNFSF14, PPT1, IL10, CUL2, CASP4, RPS3A, MAP3K1, CASP8, RHOA, CASP1, PTCRA, CD5, SPN, TXNIP, CFLAR, TM2D1, ARHGEF7, TP53BP2, CREB1, YWHAB, NR4A2, MBD4, CSDA, BIRC3, ATM, TRADD, PLEKHF1, SON, CDKN1B, TNFSF13B, ETS1, HSPD1, PDCD7, ACVR1	424	804	13528	1.78576	0.382036	0.0263859	0.361813
GOTERM_BP_FAT	GO:0006952~defense response	37	0.674567	0.000220371	S100A8, FGR, AIF1, LY86, SNCA, S100A9, ITGB1, IL10, CD48, SLC11A1, LILRA2, HIST1H2BK, LILRA3, IL10RB, CSF3R, SERPINA1, CFD, SPN, LYN, LY96, CAMP, HCK, CST3, CD163, LILRB2, CYBB, PPBP, LILRB3, DEFA3, DEFA1, LTA4H, ALOX5, PLA2G2D, CD14, ACVR1, CLEC1B, HLA-DRA	424	615	13528	1.91953	0.400691	0.025274	0.384811
GOTERM_BP_FAT	GO:0043065~positive regulation of apoptosis	30	0.546946	8.64601e-05	FGD2, CDK5R1, PTGS2, TNFRSF25, FASTK, PPP3R1, TNFSF14, IL10, CUL2, CASP4, RPS3A, MAP3K1, CASP8, CASP1, CD5, SPN, TXNIP, CFLAR, TM2D1, TP53BP2, ARHGEF7, YWHAB, MBD4, ATM, TRADD, PLEKHF1, CDKN1B, ETS1, HSPD1, PDCD7	424	430	13528	2.22598	0.181969	0.0153317	0.151143
GOTERM_BP_FAT	GO:0043068~positive regulation of programmed cell death	30	0.546946	9.60263e-05	FGD2, CDK5R1, PTGS2, TNFRSF25, FASTK, PPP3R1, TNFSF14, IL10, CUL2, CASP4, RPS3A, MAP3K1, CASP8, CASP1, CD5, SPN, TXNIP, CFLAR, TM2D1, TP53BP2, ARHGEF7, YWHAB, MBD4, ATM, TRADD, PLEKHF1, CDKN1B, ETS1, HSPD1, PDCD7	424	433	13528	2.21055	0.199949	0.015808	0.167853
GOTERM_BP_FAT	GO:0010942~positive regulation of cell death	30	0.546946	0.000105854	FGD2, CDK5R1, PTGS2, TNFRSF25, FASTK, PPP3R1, TNFSF14, IL10, CUL2, CASP4, RPS3A, MAP3K1, CASP8, CASP1, CD5, SPN, TXNIP, CFLAR, TM2D1, TP53BP2, ARHGEF7, YWHAB, MBD4, ATM, TRADD, PLEKHF1, CDKN1B, ETS1, HSPD1, PDCD7	424	435	13528	2.20039	0.218009	0.0162605	0.185017
GOTERM_BP_FAT	GO:0002684~positive regulation of immune system process	22	0.401094	1.88369e-05	FCER1A, PLDN, LYN, IKZF1, IL18, TGFBR2, TNFSF14, HLA-DMA, SKAP1, B2M, NCK2, SLC11A1, TNFSF13B, PLCG2, FCER1G, HSPD1, CFD, IL13RA1, CD5, SPN, SYK, HLA-DRA	424	238	13528	2.94926	0.0428149	0.00623172	0.0329476
GOTERM_BP_FAT	GO:0050865~regulation of cell activation	20	0.364631	2.3792e-06	FCER1A, PLDN, LST1, IKZF1, PLEK, IL18, TGFBR2, SNCA, TNFSF14, HLA-DMA, IL10, NCK2, TNFSF13B, PRAM1, HSPD1, IL13RA1, CD5, PAG1, SPN, SYK	424	175	13528	3.64636	0.00551164	0.00275963	0.00416202
GOTERM_BP_FAT	GO:0045321~leukocyte activation	20	0.364631	0.00021993	EGR1, IKZF1, LYN, RELB, SNCA, TGFBR2, TNFSF14, ITGB1, HLA-DMA, ITGAM, IL10, CD48, DCLRE1C, SLC11A1, NCK2, CD93, PLCG2, HSPD1, SPN, SYK	424	242	13528	2.63683	0.400077	0.0265339	0.384042
GOTERM_BP_FAT	GO:0002694~regulation of leukocyte activation	19	0.346399	4.46185e-06	FCER1A, PLDN, LST1, IKZF1, IL18, SNCA, TGFBR2, TNFSF14, HLA-DMA, IL10, NCK2, TNFSF13B, PRAM1, HSPD1, IL13RA1, CD5, PAG1, SPN, SYK	424	166	13528	3.65185	0.0103114	0.00344901	0.00780514
GOTERM_BP_FAT	GO:0009617~response to bacterium	18	0.328168	0.000118869	FGR, PTGS2, LY96, CAMP, HCK, SNCA, IL10, TRIB1, B2M, SLC11A1, PPBP, HIST1H2BK, PLCG2, DEFA3, SERPINA1, DEFA1, SPN, CD14	424	193	13528	2.97566	0.2413	0.0171112	0.207742
GOTERM_BP_FAT	GO:0051249~regulation of lymphocyte activation	16	0.291705	6.13998e-05	PLDN, LST1, IKZF1, IL18, TGFBR2, TNFSF14, HLA-DMA, IL10, NCK2, TNFSF13B, HSPD1, IL13RA1, CD5, PAG1, SPN, SYK	424	148	13528	3.44926	0.132931	0.0141624	0.107357
GOTERM_BP_FAT	GO:0050867~positive regulation of cell activation	15	0.273473	9.12169e-06	FCER1A, PLDN, IKZF1, PLEK, IL18, TGFBR2, TNFSF14, HLA-DMA, NCK2, TNFSF13B, HSPD1, IL13RA1, CD5, SPN, SYK	424	111	13528	4.31158	0.0209669	0.00422899	0.015956
GOTERM_BP_FAT	GO:0002696~positive regulation of leukocyte activation	14	0.255242	2.57611e-05	FCER1A, PLDN, IKZF1, IL18, TGFBR2, TNFSF14, HLA-DMA, NCK2, TNFSF13B, HSPD1, IL13RA1, CD5, SPN, SYK	424	106	13528	4.21396	0.0580884	0.00745257	0.0450561
GOTERM_BP_FAT	GO:0019882~antigen processing and presentation	13	0.23701	9.7043e-06	HLA-DQB1, HLA-DRB1, HLA-DRB3, RELB, CD1C, IFI30, HLA-DMB, HLA-DMA, HLA-DQA1, B2M, SLC11A1, HLA-DRB4, FCER1G, HLA-DRA	424	83	13528	4.99727	0.022291	0.00375015	0.016975
GOTERM_BP_FAT	GO:0051251~positive regulation of lymphocyte activation	13	0.23701	4.81453e-05	PLDN, IKZF1, IL18, TGFBR2, TNFSF14, HLA-DMA, NCK2, TNFSF13B, HSPD1, IL13RA1, CD5, SPN, SYK	424	97	13528	4.27602	0.105817	0.0123502	0.0841906
GOTERM_BP_FAT	GO:0050870~positive regulation of T cell activation	11	0.200547	0.00012121	NCK2, TNFSF13B, IKZF1, IL18, TGFBR2, TNFSF14, HSPD1, CD5, HLA-DMA, SPN, SYK	424	76	13528	4.61792	0.245415	0.0164275	0.211829
GOTERM_BP_FAT	GO:0002504~antigen processing and presentation of peptide or polysaccharide antigen via MHC class II	9	0.164084	5.97152e-06	HLA-DQB1, HLA-DRB1, HLA-DRB3, HLA-DRB4, IFI30, FCER1G, HLA-DMB, HLA-DMA, HLA-DQA1, HLA-DRA	424	33	13528	8.70154	0.0137761	0.00346196	0.0104459

## Sheet: GO-BP Upregulated DEGs
Gene Ontology (GO) of Up-regulated genes in CD28null T cells
Category	Term	Count	%	PValue	Genes	List Total	Pop Hits	Pop Total	Fold Enrichment	Bonferroni	Benjamini	FDR
GOTERM_BP_FAT	GO:0006955~immune response	49	1.12566	6.35895e-11	LY86, IL18, SNCA, TNFSF15, TNFSF14, HLA-DMB, HLA-DMA, SKAP1, IL10, B2M, LILRA2, LILRA3, LILRA5, CFD, SPN, PAG1, PTGER4, LYN, LY96, HLA-DQA1, LILRB1, DCLRE1C, LILRB2, TNFSF13B, PPBP, LILRB3, DEFA1, HLA-DRA, HLA-DQB1, IL1R2, LST1, HLA-DRB1, HLA-DRB3, IFITM3, FTH1, SLC11A1, IL10RB, FCN1, HLA-DRB4, FCER1G, FYB, MSH3, CD1C, CYBB, ETS1, PLCG2, IRF8, AIRE, HSPD1, CD14	335	690	13528	2.86771	1.3659e-07	1.3659e-07	1.10242e-07
GOTERM_BP_FAT	GO:0006952~defense response	37	0.849989	1.34581e-06	S100A8, FGR, AIF1, LY86, SNCA, S100A9, ITGB1, IL10, CD48, SLC11A1, LILRA2, HIST1H2BK, LILRA3, IL10RB, CSF3R, SERPINA1, CFD, SPN, LYN, LY96, CAMP, HCK, CST3, CD163, LILRB2, CYBB, PPBP, LILRB3, DEFA3, DEFA1, LTA4H, ALOX5, PLA2G2D, CD14, ACVR1, CLEC1B, HLA-DRA	335	615	13528	2.42949	0.00288662	0.000963135	0.00233314
GOTERM_BP_FAT	GO:0002684~positive regulation of immune system process	20	0.459453	7.15147e-06	FCER1A, PLDN, LYN, IKZF1, IL18, TNFSF14, HLA-DMA, SKAP1, B2M, NCK2, SLC11A1, TNFSF13B, PLCG2, FCER1G, HSPD1, CFD, IL13RA1, SPN, SYK, HLA-DRA	335	238	13528	3.39345	0.015244	0.00191833	0.0123974
GOTERM_BP_FAT	GO:0001775~cell activation	19	0.436481	0.000283394	EGR1, IKZF1, PLEK, LYN, SNCA, TNFSF14, ITGB1, HLA-DMA, ITGAM, IL10, CD48, DCLRE1C, SLC11A1, NCK2, CD93, PLCG2, HSPD1, SPN, SYK	335	287	13528	2.67338	0.456005	0.0299821	0.49017
GOTERM_BP_FAT	GO:0050865~regulation of cell activation	18	0.413508	1.55889e-06	FCER1A, PLDN, LST1, IKZF1, PLEK, IL18, SNCA, TNFSF14, HLA-DMA, IL10, NCK2, TNFSF13B, PRAM1, HSPD1, IL13RA1, PAG1, SPN, SYK	335	175	13528	4.15359	0.00334291	0.000836777	0.00270255
GOTERM_BP_FAT	GO:0009617~response to bacterium	18	0.413508	5.95541e-06	FGR, PTGS2, LY96, CAMP, HCK, SNCA, IL10, TRIB1, B2M, SLC11A1, PPBP, HIST1H2BK, PLCG2, DEFA3, SERPINA1, DEFA1, SPN, CD14	335	193	13528	3.76621	0.0127108	0.0018258	0.0103241
GOTERM_BP_FAT	GO:0045321~leukocyte activation	18	0.413508	0.000108476	EGR1, IKZF1, LYN, SNCA, TNFSF14, HLA-DMA, ITGB1, ITGAM, IL10, CD48, DCLRE1C, SLC11A1, NCK2, CD93, PLCG2, HSPD1, SPN, SYK	335	242	13528	3.00363	0.207861	0.0177648	0.187892
GOTERM_BP_FAT	GO:0002694~regulation of leukocyte activation	17	0.390535	3.51134e-06	FCER1A, PLDN, LST1, IKZF1, IL18, SNCA, TNFSF14, HLA-DMA, IL10, NCK2, TNFSF13B, PRAM1, HSPD1, IL13RA1, PAG1, SPN, SYK	335	166	13528	4.13552	0.007514	0.00150734	0.00608726
GOTERM_BP_FAT	GO:0051050~positive regulation of transport	17	0.390535	0.000134932	SEPT5, FCER1A, RAB8B, CREB1, SNCA, TNFSF15, RHOQ, TNFSF14, PPT1, CBLL1, IL10, SLC11A1, PLCG2, RHOA, CASP1, CALM2, SYK	335	223	13528	3.07846	0.251627	0.020491	0.233667
GOTERM_BP_FAT	GO:0051249~regulation of lymphocyte activation	14	0.321617	7.65702e-05	PLDN, LST1, IKZF1, IL18, TNFSF14, HLA-DMA, IL10, NCK2, TNFSF13B, HSPD1, IL13RA1, SPN, PAG1, SYK	335	148	13528	3.81993	0.151664	0.0148414	0.132663
GOTERM_BP_FAT	GO:0050867~positive regulation of cell activation	13	0.298645	1.85812e-05	FCER1A, PLDN, IKZF1, PLEK, IL18, TNFSF14, HLA-DMA, NCK2, TNFSF13B, HSPD1, IL13RA1, SPN, SYK	335	111	13528	4.72943	0.0391268	0.00442494	0.0322085
GOTERM_BP_FAT	GO:0050778~positive regulation of immune response	13	0.298645	0.000251967	FCER1A, LYN, HLA-DMA, SKAP1, B2M, SLC11A1, TNFSF13B, PLCG2, FCER1G, HSPD1, CFD, SYK, HLA-DRA	335	145	13528	3.62046	0.418005	0.0296242	0.435925
GOTERM_BP_FAT	GO:0019882~antigen processing and presentation	12	0.275672	5.82166e-06	HLA-DQB1, HLA-DRB1, HLA-DRB3, CD1C, IFI30, HLA-DMB, HLA-DMA, HLA-DQA1, B2M, SLC11A1, HLA-DRB4, FCER1G, HLA-DRA	335	83	13528	5.83837	0.0124271	0.00208199	0.0100923
GOTERM_BP_FAT	GO:0002696~positive regulation of leukocyte activation	12	0.275672	6.05303e-05	FCER1A, NCK2, PLDN, TNFSF13B, IKZF1, IL18, TNFSF14, HSPD1, IL13RA1, HLA-DMA, SPN, SYK	335	106	13528	4.57156	0.121925	0.0129181	0.104886
GOTERM_BP_FAT	GO:0051251~positive regulation of lymphocyte activation	11	0.252699	0.00013793	NCK2, PLDN, TNFSF13B, IKZF1, IL18, TNFSF14, HSPD1, IL13RA1, HLA-DMA, SPN, SYK	335	97	13528	4.57941	0.256431	0.0195591	0.238853
GOTERM_BP_FAT	GO:0002237~response to molecule of bacterial origin	10	0.229727	0.000264675	SLC11A1, PTGS2, LY96, SNCA, PLCG2, SERPINA1, IL10, CD14, TRIB1, B2M	335	86	13528	4.69559	0.43368	0.0294828	0.457863
GOTERM_BP_FAT	GO:0002504~antigen processing and presentation of peptide or polysaccharide antigen via MHC class II	9	0.206754	1.02852e-06	HLA-DQB1, HLA-DRB1, HLA-DRB3, HLA-DRB4, IFI30, FCER1G, HLA-DMB, HLA-DMA, HLA-DQA1, HLA-DRA	335	33	13528	11.0133	0.00220683	0.00110403	0.00178309
GOTERM_BP_FAT	GO:0006909~phagocytosis	8	0.183781	0.000161906	SLC11A1, CD36, CD93, CDC42SE2, HCK, FCN1, FCER1G, CD14	335	48	13528	6.73035	0.293761	0.021503	0.280317
GOTERM_BP_FAT	GO:0006636~unsaturated fatty acid biosynthetic process	7	0.160809	0.000162375	FCER1A, PTGS2, PTGS1, LTA4H, ALOX5, DEGS1, SYK	335	34	13528	8.31396	0.294472	0.0203091	0.281128
GOTERM_BP_FAT	GO:0002478~antigen processing and presentation of exogenous peptide antigen	5	0.114863	0.000104988	IFI30, FCER1G, HLA-DMA, HLA-DRA, B2M	335	11	13528	18.3555	0.201903	0.0186183	0.181856

## Sheet: GO_BP Downregulated DEGs
Gene Ontology (GO) of Down-regulated genes in CD28null T cells
Category	Term	Count	%	Genes	List Total	Pop Hits	Pop Total	Fold Enrichment	Bonferroni	Benjamini	FDR
GOTERM_BP_FAT	GO:0033554~cellular response to stress	11	0.970874	DHX9, LONP1, ATG9A, UPF1, BAZ1B, CCNH, CSNK1E, CRY1, XAB2, TNRC6A, CIB1	89	566	13528	2.95406	0.927129	0.927129	5.37643
GOTERM_BP_FAT	GO:0009057~macromolecule catabolic process	11	0.970874	CUL2, LONP1, UPF1, MGRN1, CCNH, DCP1A, PABPC4, CBX4, USP36, HERC1, AFG3L2	89	781	13528	2.14085	1	0.862509	36.9059
GOTERM_BP_FAT	GO:0006259~DNA metabolic process	10	0.882613	LONP1, UPF1, CCNH, CSNK1E, RRM1, TOP1MT, CRY1, KCTD13, XAB2, CIB1	89	506	13528	3.00395	0.981471	0.863879	8.07136
GOTERM_BP_FAT	GO:0016265~death	10	0.882613	PLEKHF1, ZFYVE27, TP53BP2, TNFRSF25, FASTK, PPP3R1, GADD45B, AFG3L2, FASTKD5, CIB1	89	724	13528	2.09945	1	0.875209	50.4704
GOTERM_BP_FAT	GO:0044265~cellular macromolecule catabolic process	10	0.882613	CUL2, LONP1, UPF1, MGRN1, CCNH, DCP1A, PABPC4, CBX4, USP36, HERC1	89	725	13528	2.09655	1	0.861005	50.7295
GOTERM_BP_FAT	GO:0043065~positive regulation of apoptosis	9	0.794351	PLEKHF1, CUL2, CDK5R1, TP53BP2, TNFRSF25, ARHGEF7, FASTK, PPP3R1, CD5	89	430	13528	3.1814	0.992632	0.805414	9.84296
GOTERM_BP_FAT	GO:0043068~positive regulation of programmed cell death	9	0.794351	PLEKHF1, CUL2, CDK5R1, TP53BP2, TNFRSF25, ARHGEF7, FASTK, PPP3R1, CD5	89	433	13528	3.15935	0.993986	0.721524	10.2284
GOTERM_BP_FAT	GO:0010942~positive regulation of cell death	9	0.794351	PLEKHF1, CUL2, CDK5R1, TP53BP2, TNFRSF25, ARHGEF7, FASTK, PPP3R1, CD5	89	435	13528	3.14483	0.994766	0.650243	10.4911
GOTERM_BP_FAT	GO:0016071~mRNA metabolic process	8	0.70609	DDX39, DHX9, TSEN54, UPF1, DCP1A, RBM39, XAB2, KIAA1429	89	370	13528	3.28649	0.999409	0.654227	14.5174
GOTERM_BP_FAT	GO:0016568~chromatin modification	7	0.617829	BRD1, TSPYL2, PHF1, BAZ1B, SETD1A, CBX4, SETD2	89	274	13528	3.88321	0.998312	0.654952	12.6035
GOTERM_BP_FAT	GO:0006917~induction of apoptosis	7	0.617829	PLEKHF1, CUL2, TP53BP2, TNFRSF25, ARHGEF7, FASTK, CD5	89	320	13528	3.325	0.999998	0.763277	23.9384
GOTERM_BP_FAT	GO:0012502~induction of programmed cell death	7	0.617829	PLEKHF1, CUL2, TP53BP2, TNFRSF25, ARHGEF7, FASTK, CD5	89	321	13528	3.31464	0.999998	0.731505	24.2291
GOTERM_BP_FAT	GO:0006974~response to DNA damage stimulus	7	0.617829	UPF1, BAZ1B, CCNH, CSNK1E, CRY1, XAB2, CIB1	89	373	13528	2.85255	1	0.877762	41.2679
GOTERM_BP_FAT	GO:0006325~chromatin organization	7	0.617829	BRD1, TSPYL2, PHF1, BAZ1B, SETD1A, CBX4, SETD2	89	378	13528	2.81481	1	0.851246	43.0437
GOTERM_BP_FAT	GO:0008380~RNA splicing	6	0.529568	DDX39, DHX9, TSEN54, RBM39, XAB2, KIAA1429	89	284	13528	3.21127	1	0.840423	44.0584
GOTERM_BP_FAT	GO:0006281~DNA repair	6	0.529568	UPF1, CCNH, CSNK1E, CRY1, XAB2, CIB1	89	284	13528	3.21127	1	0.840423	44.0584
GOTERM_BP_FAT	GO:0010608~posttranscriptional regulation of gene expression	5	0.441306	EIF4B, DHX9, UPF1, EIF1, TNRC6A	89	211	13528	3.6019	1	0.863152	53.0176
GOTERM_BP_FAT	GO:0045786~negative regulation of cell cycle	4	0.353045	TSPYL2, TP53BP2, BTG3, ZBTB17	89	81	13528	7.50617	0.999989	0.759184	21.3631
GOTERM_BP_FAT	GO:0008624~induction of apoptosis by extracellular signals	4	0.353045	TNFRSF25, ARHGEF7, FASTK, CD5	89	112	13528	5.42857	1	0.871377	43.0255

## Sheet: KEGG pathway
KEGG pathways of Up-regulated and Down-regulated genes in CD28null T cells
Category	Term	Count	%	PValue	Genes	List Total	Pop Hits	Pop Total	Fold Enrichment	Bonferroni	Benjamini	FDR
KEGG_PATHWAY	hsa05130:Pathogenic Escherichia coli infection	13	2.27671	2.34027e-06	ROCK2, LY96, ARPC4, ARPC5, NCL, ITGB1, LOC653888, ACTG1, ARPC1B, NCK2, RHOA, TUBB1, TUBA1B, CD14	210	57	5085	5.52256	0.000362676	0.000181355	0.00281048
KEGG_PATHWAY	hsa04640:Hematopoietic cell lineage	13	2.27671	0.0001764	IL1R2, HLA-DRB1, HLA-DRB3, CD1C, ITGAM, GP9, CD36, HLA-DRB4, CSF3R, CD5, CSF2RA, CD14, HLA-DRA, CSF1R	210	86	5085	3.6603	0.0269739	0.00907339	0.21164
KEGG_PATHWAY	hsa05322:Systemic lupus erythematosus	11	1.92644	0.00706185	HLA-DQB1, HIST1H2AC, HIST1H2BK, HLA-DRB1, HLA-DRB3, HLA-DRB4, HLA-DMB, HLA-DMA, HLA-DQA1, IL10, HIST1H3H, HLA-DRA	210	99	5085	2.69048	0.666619	0.0950367	8.15881
KEGG_PATHWAY	hsa05310:Asthma	10	1.75131	1.37914e-06	FCER1A, HLA-DQB1, HLA-DRB1, HLA-DRB3, HLA-DRB4, FCER1G, HLA-DMB, HLA-DMA, HLA-DQA1, IL10, HLA-DRA	210	29	5085	8.34975	0.000213744	0.000213744	0.00165625
KEGG_PATHWAY	hsa05416:Viral myocarditis	10	1.75131	0.00228639	HLA-DQB1, ACTG1, EIF4G2, HLA-DRB1, HLA-DRB3, CASP8, HLA-DRB4, HLA-DMB, HLA-DMA, HLA-DQA1, HLA-DRA	210	71	5085	3.41046	0.298684	0.0494222	2.71152
KEGG_PATHWAY	hsa04940:Type I diabetes mellitus	9	1.57618	0.000251259	HLA-DQB1, ICA1, HLA-DRB1, HLA-DRB3, HLA-DRB4, HSPD1, HLA-DMB, HLA-DMA, HLA-DQA1, HLA-DRA	210	42	5085	5.18878	0.0382013	0.00969027	0.30133
KEGG_PATHWAY	hsa04672:Intestinal immune network for IgA production	9	1.57618	0.000749485	HLA-DQB1, TNFSF13B, HLA-DRB1, HLA-DRB3, HLA-DRB4, HLA-DMB, HLA-DMA, HLA-DQA1, IL10, HLA-DRA	210	49	5085	4.44752	0.109715	0.0191826	0.89638
KEGG_PATHWAY	hsa05330:Allograft rejection	8	1.40105	0.000540547	HLA-DQB1, HLA-DRB1, HLA-DRB3, HLA-DRB4, HLA-DMB, HLA-DMA, HLA-DQA1, IL10, HLA-DRA	210	36	5085	5.38095	0.0803917	0.0166218	0.647235
KEGG_PATHWAY	hsa05320:Autoimmune thyroid disease	8	1.40105	0.00444751	HLA-DQB1, HLA-DRB1, HLA-DRB3, HLA-DRB4, HLA-DMB, HLA-DMA, HLA-DQA1, IL10, HLA-DRA	210	51	5085	3.79832	0.498876	0.0827386	5.21234
KEGG_PATHWAY	hsa05332:Graft-versus-host disease	7	1.22592	0.00469938	HLA-DQB1, HLA-DRB1, HLA-DRB3, HLA-DRB4, HLA-DMB, HLA-DMA, HLA-DQA1, HLA-DRA	210	39	5085	4.34615	0.518149	0.0779211	5.49993
