# Supplementary material for: Phenotypic characteristics of aged CD4+ CD28null T lymphocytes are determined by changes in the whole‐genome DNA methylation pattern
Source: Aging Cell. 2016 Dec 27;16(2):293–303. doi: 10.1111/acel.12552 (PMC5334526; doi:10.1111/acel.12552)
Supplement: Supplementary file 4 — Table S3 Regions differentially methylated between CD28+ and CD28null T cells. [file ACEL-16-293-s004.xls]

## Sheet: Demethylated probes
Demethylated probes in CD28null T cells
Index	TargetID	SYMBOL	SYNONYM	CHR	CPG_ISLAND	DISTANCE_TO_TSS	CD28+ #1	CD28+ #2	CD28null #1	CD28null #2	TOPGENOMICSEQ	ACCESSION	ANNOTATION	PRODUCT	MIR_CPG_ISLAND	MIR_NAMES
10042	cg10126923	NKG7	GIG1;	19	FALSE	509	0.83041	0.8704	0.29925	0.35443	CCTGGTGTCCGTGAGCTTCCTGGTCCTGTCCTGCTTCCCCTCACTGTTCCCCCCAGGCCA[CG]GCCCGCTTGTCTCAACCACCGCAGCCTTTGCTGCAGGTAAGGACTCTGGACTGGACTGGG	NM_005601.3	go_component: membrane; go_component: integral to plasma membrane	natural killer cell group 7 sequence
5459	cg05445326	TM4SF19	OCTM4;	3	FALSE	325	0.80088	0.90269	0.27524	0.46541	ATGAGGAAAAAGGGGTGGCTGCCCTGCTCGGTGCTGTTCTGTCAAAGAGCCGAAATTCTT[CG]CGGGGTGGCAGATGAGGACAGGAACAGCTGGGGTGTGGCAAGTGTTGCTGCCTGGGGAGA	NM_138461.1	tetraspan membrane protein OCTM4; go_component: integral to membrane	transmembrane 4 L six family member 19
24791	cg24821554	GUCY1B2	GC-SB2;	13	FALSE	189	0.75003	0.82562	0.3218	0.3508	AATGGGGGTGAGAATGGTCCCTTCCTCATAGGGTTTTAGTAAGCATTAAATGAGGTAATA[CG]TGTGAGGTACTTGGCACATAGTAAGCGCTCAGGAAACTGTAGCCTCTTAGATAACAGGCA	NM_004129.2	go_function: iron ion binding; go_function: metal ion binding; go_function: guanylate cyclase activity; go_process: cGMP biosynthesis; go_process: intracellular signaling cascade	guanylate cyclase 1; soluble; beta 2
12786	cg12836863	BRCA2	FAD; FACD; FAD1; BRCC2; FANCB; FANCD; FANCD1;	13	TRUE	594	0.78587	0.87083	0.31076	0.46725	TTGCTTGAAAAATTGTGAAACCCATCTTAACTCGCTCATGAAGTGTGAGGTACCTTGCTC[CG]CAGGGCTTGGTAGTATCTTTTGCTTTTTTTTTTGAGACGGAGTTTCGCTCTTGTGGCCCG	NM_000059.1	Fanconi anemia; complementation group D1; breast cancer 2 tumor suppressor; breast and ovarian cancer susceptibility gene; early onset; breast cancer susceptibility protein BRCA2; go_component: nucleus; go_component: secretory granule; go_component: extracellular space; go_function: protein binding; go_function: protein binding; go_function: protein binding; go_function: protein binding; go_funct…	breast cancer 2; early onset
24043	cg24091474	TYROBP	DAP12; KARAP; PLOSL;	19	FALSE	1	0.8429	0.91801	0.41438	0.47726	CCTGTCTCCTCCTCCCTTCTGCCACCACCCGCCTCAGACTTCCTCCTTCACTTGCCTGGA[CG]CTGCGCCACATCCCACCGGCCCTTACACTGTGGTGTCCAGCAGCATCCGGCTTCATGGGG	NM_003332.2	isoform 1 precursor is encoded by transcript variant 1; killer activating receptor associated protein; DNAX-activation protein 12; go_component: integral to plasma membrane; go_function: receptor signaling protein activity; go_process: cellular defense response; go_process: intracellular signaling cascade	TYRO protein tyrosine kinase binding protein isoform 1 precursor
20695	cg20748065	POR	CYPOR; DKFZp686G04235;	7	TRUE	114	0.88903	0.8996	0.44037	0.4903	GGCGGTGGCCGAAGAAGTATCTCTTTTCAGCATGACGGACATGATTCTGTTTTCGCTCAT[CG]TGGGTCTCCTAACCTACTGGTTCCTCTTCAGAAAGAAAAAAGAAGAAGTCCCCGAGTTCA	NM_000941.1	Cytochrome P-450 reductase; H_RG122E10.1; WUGSC:H_RG122E10.1; cytochrome P450 reductase; go_component: membrane; go_component: endoplasmic reticulum; go_function: FMN binding; go_function: oxidoreductase activity; go_function: NADPH-hemoprotein reductase activity; go_function: NADPH-hemoprotein reductase activity; go_process: electron transport	P450 (cytochrome) oxidoreductase
459	cg00443307	KLRG1	2F1; MAFA; MAFA-L; MAFA-2F1; MGC13600;	12	FALSE	481	0.74522	0.76296	0.25409	0.40125	ACTTTTGGGCAGTGATAAGCAATAACGAAATGGACTGTTGGGTGCATATGCCTGGAATCA[CG]GGAGAAATAGACTATTACCCAGATATATTTTGTGAATATGACATGACCACATCTTCCCCA	NM_005810.3	mast cell function-associated antigen (ITIM-containing); MAFA-like; go_component: integral to membrane; go_function: sugar binding; go_function: sugar binding; go_function: receptor activity; go_process: inflammatory response; go_process: cellular defense response; go_process: cell surface receptor linked signal transduction	killer cell lectin-like receptor subfamily G; member 1
18645	cg18638581	HK2	HKII; HXK2; DKFZp686M1669;	2	FALSE	180	0.84201	0.81702	0.38022	0.44134	GCTGGGATTACAGATGTGCTCAGCAAAACTTCTTGAGAACTATGTACCCTTCTAAATGCA[CG]TCCTCAACCCTCCTTCCCTATACTCCACACAGAATTGAGCTCAAACTGCTTTTGTCATAG	NM_000189.4	hexokinase-2; muscle; go_component: membrane; go_component: mitochondrial outer membrane; go_function: ATP binding; go_function: kinase activity; go_function: nucleotide binding; go_function: transferase activity; go_function: hexokinase activity; go_process: glycolysis; go_process: regulation of progression through cell cycle	hexokinase 2
22198	cg22224704	GSTP1	PI; DFN7; GST3; FAEES3;	11	TRUE	755	0.67478	0.73331	0.27671	0.31829	TCCTAGTCACAGCCCCCTAAGGCCCAGCACCCCCTCCCCTTGCCCGGGCATGGTCACTTA[CG]CAGGAGGCTTTGAGTGAGCCCTCCTGCCACGTCTCCACGGTCACCACCTCCTCCTTCCAG	NM_000852.2	deafness; X-linked 7; fatty acid ethyl ester synthase III; go_component: cytoplasm; go_function: transferase activity; go_function: glutathione transferase activity; go_process: metabolism; go_process: anti-apoptosis; go_process: central nervous system development	glutathione transferase
14651	cg14654385	URP2	KIND3; MIG2B; MGC10966;	11	TRUE	1200	0.80023	0.87351	0.37667	0.50935	CCTCGTGATCCACCCGCCTGGACTTCCCAAAGTGCTGGGGTTAACAGGCGTGAGCCACCG[CG]CCCGGCCTGGGTGATGGTTTTAATGCACGGCTCTTACCTGAGAACTTAGGGTGCTAAGCT	NM_031471.4	short form is encoded by transcript variant URP2SF; kindlin 3; go_component: membrane; go_component: cytoskeleton; go_function: protein binding; go_process: cell adhesion	UNC-112 related protein 2 short form
566	cg00546897	LOC284837		21	FALSE	216	0.85918	0.86351	0.42073	0.52808	CACCCACGGGGCCAGGCTGGCACAACGCCCCAACGCTGCAATCCTGGGAAGAGTCACACG[CG]CCCTCCCGGGACCCACGTGACCATCAAGGGAGTGTGGAGGACACATCCCTCGGGGGTGAC	NM_194310.1		hypothetical protein LOC284837
16405	cg16330965	SNAPC5	SNAP19;	15	TRUE	321	0.80336	0.76477	0.40909	0.38725	GCTGTAAAGAACCTGAAGAAATCTTGGGTTTGGCTATCCTTTAATCCGATAGGCCATTTG[CG]CACCAAGTGGTCAAACACCGTTTCAAATGACCGGGTGAACAGCACTTCCAATGTGGTGTG	NM_006049.1	go_component: nucleus; go_function: transcription factor activity; go_process: transcription; go_process: regulation of transcription; DNA-dependent; go_process: transcription from RNA polymerase II promoter; go_process: transcription initiation from RNA polymerase III promoter	small nuclear RNA activating complex; polypeptide 5; 19kDa
2517	cg02512860	CLDN15	MGC19536;	7	FALSE	365	0.77981	0.9103	0.36521	0.56043	GCTGATGCTGGGGGTGACTCTGCCAAACAGCTACTGGCGAGTGTCCACTGTGCACGGGAA[CG]TCATCACCACCAACACCATCTTCGAGAACCTCTGGTTTAGCTGTGCCACCGACTCCCTGG	NM_138429.1	isoform 2 is encoded by transcript variant 2; go_component: membrane; go_component: tight junction; go_component: tight junction; go_component: integral to membrane; go_component: integral to membrane; go_function: protein self binding; go_function: structural molecule activity; go_process: calcium-independent cell-cell adhesion	claudin 15 isoform 2
9016	cg09076077	FLJ33860	RP5-1017F8.1;	20	TRUE	665	0.69089	0.77563	0.319	0.3857	CCCTTCAAAGCCCGCCTTCTTGCCGTGTGATGCTGCCTGGGCCAGCAGGGCAGGTCACCA[CG]CTGTCTCTTCAAAGCAGCTCGCTCATGCCCACAGCGCTGGGCACAAGGGCAGCCACGAGC	NM_173644.1	go_function: receptor activity	hypothetical protein LOC284756
8014	cg08044694	BRD4	CAP; MCAP; HUNKI;	19	TRUE	665	0.86964	0.87478	0.41833	0.57873	GAGCTGCCTCGGCGCACGGCCACTGGCCCGGCTCCAGGCGGCGCAGTCTGGCTGATGACA[CG]AGCGCTGTTCTCACCAGCTGCCTGAGCCAGTCAGATGGAAAAGTAATCCTATTTGTGCTT	NM_058243.1	isoform long is encoded by transcript variant long; chromosome-associated protein; bromodomain-containing 4; go_component: nucleus	bromodomain-containing protein 4 isoform long
22878	cg22917487	CX3CR1	V28; CCRL1; GPR13; CMKDR1; GPRV28; CMKBRL1;	3	FALSE	576	0.85937	0.87012	0.49106	0.49863	AAGTTTGAGAAGCTTTGGTACTGAAGGCATCTAGTGAGTACCTTGCACCTTGTAGATGCT[CG]GTAAATATTTTTTTCCTCACCTCTCTGCCCCAAGGCATTTAGTGGCTCCCTATACCCATC	NM_001337.3	chemokine (C-C) receptor-like 1; chemokine (C-X3-C) receptor 1; G protein-coupled receptor 13; go_component: plasma membrane; go_component: integral to plasma membrane; go_function: coreceptor activity; go_function: protein binding; go_function: rhodopsin-like receptor activity; go_function: C-X-C chemokine receptor activity; go_process: chemotaxis; go_process: cell adhesion; go_process: signal t…	chemokine (C-X3-C motif) receptor 1
11186	cg11254522	FGR	SRC2; c-fgr; p55c-fgr;	1	FALSE	230	0.75514	0.87311	0.39325	0.49818	ATTGGAGCCGGTGGCCACGGCCAAGGAGGATGCTGGCCTGGAAGGGGACTTCAGAAGCTA[CG]GGGCAGCAGACCACTATGGGCCTGACCCCACTAAGGCCCGGCCTGCATCCTCATTTGCCC	NM_005248.1	Oncogene FGR; tyrosine kinase; p55-c-fgr protein; c-src-2 protein; go_function: ATP binding; go_function: nucleotide binding; go_function: transferase activity; go_function: protein kinase activity; go_function: protein-tyrosine kinase activity; go_process: response to virus; go_process: intracellular signaling cascade; go_process: protein amino acid phosphorylation; go_process: protein amino aci…	Gardner-Rasheed feline sarcoma viral (v-fgr) oncogene homolog
12300	cg12380764	IL19	MDA1; NG.1; ZMDA1; IL-10C;	1	FALSE	1020	0.79067	0.81146	0.38119	0.48543	TGGATGACATCTAAGGTTTTTATCTTAACCCTCTTCAGAAATTGCTTCATCTCATAGTCA[CG]TGGAGAAAGAGCCAGAAGTCAATATCCCTGAATGTGGCACTTCCTGCCAACCACGACACC	NM_013371.2	isoform 2 precursor is encoded by transcript variant 2; melanoma differentiation associated protein-like protein; go_component: extracellular space; go_component: extracellular region; go_function: actin binding; go_function: cytokine activity; go_function: cytokine activity; go_process: apoptosis; go_process: immune response; go_process: immune response; go_process: signal transduction	interleukin 19 isoform 2 precursor
7627	cg07658590	SLC19A1	CHMD; FOLT; IFC1; REFC; RFC1;	21	FALSE	1236	0.68895	0.75758	0.2976	0.41353	CTACCCCAGATCCCCCATTTCCAGCCAACAAATCCTTTTTAAGTTCCTTTGAGATTTGTT[CG]TGTGGCTTGCTACACTCAGGACTCTGGAAAGAAGGCCCAGGCCAGAGCTTTGGGCAGGCG	NM_194255.1	isoform a is encoded by transcript variant 2; reduced folate carrier; homologue of mutant Chinese hamster cell methotrexate uptake deficiency; go_component: membrane; go_component: membrane fraction; go_component: integral to plasma membrane; go_function: folic acid binding; go_function: reduced folate carrier activity; go_function: folic acid transporter activity; go_function: methotrexate trans…	solute carrier family 19 member 1 isoform a
10936	cg11024597	ECRG4		2	FALSE	702	0.82671	0.90021	0.45588	0.54115	GTTGAACAGGCCAGTTACTGGGATGCAGTTCTGCGTTTCCCTTGGGTCTCACCTTAACAT[CG]CTCGCTGAAGTGTGCCCAGATTACAGAGCGGGCAAAGGGAAGCAGTGGTTTTGCTCACAG	NM_032411.1		esophageal cancer related gene 4 protein
7258	cg07285167	CSF3R	CD114; GCSFR;	1	FALSE	472	0.86937	0.85471	0.47379	0.52862	GGTGTGTTCCAGGTTCCAGGGAATTGTGTAACCCAATACTCACTGCTCCCCTCTTCATTA[CG]TATTCTGTGCATTGCCCATAGACCAGGCAGATGGAGAAACAGGAATTCTGGGGGCAAGAC	NM_156038.2	isoform b precursor is encoded by transcript variant 2; granulocyte colony stimulating factor receptor; CD114 antigen; go_component: membrane; go_component: integral to plasma membrane; go_function: protein binding; go_function: receptor activity; go_function: receptor activity; go_function: hematopoietin/interferon-class (D200-domain) cytokine receptor activity; go_process: cell adhesion; go_pro…	colony stimulating factor 3 receptor isoform b precursor
25322	cg25341726	IL27	p28; IL30; IL-27; IL27p28; MGC71873;	16	FALSE	176	0.69479	0.76434	0.32252	0.41676	CTAAAATGGGGAAATGTAATTTCCCTTCCCGGAGGGGGTGGGAGGTATGATGGGGGGTGA[CG]GGAAGCTGGGGTTTCGGGACATCCAAGCTCCAGACTCACTGCTAAGCTCCCACGTCCAGC	NM_145659.3	IL-27 p28 subunit; interleukin 30; go_component: extracellular space; go_function: receptor binding; go_function: interleukin-27 receptor binding; go_process: regulation of T cell proliferation; go_process: regulation of T-helper 1 cell differentiation; go_process: positive regulation of interferon-gamma biosynthesis	interleukin 27
8566	cg08623383	C1orf38	ICB-1;	1	FALSE	314	0.74873	0.76152	0.39187	0.4008	GTGTCTGTCAGGGAATGTGTCCCTCTTCCATTCTCTGTGTCTCTGGTGACAAGTCTCTCT[CG]GTTCCTACTTCCTGTCTCTCCCTGTCCCTTCATGCACTGCCACTTTCTGCCCTGTGTCCC	NM_004848.1	synonym: ICB-1	basement membrane-induced gene
15771	cg15742700	BLK	MGC10442;	8	FALSE	668	0.75962	0.84178	0.38556	0.5	TTGGACTGAGACAATACTGAGCTATGAGTTGCAGGTTTGACAGGTGTTCATGTCAATAGA[CG]CAGCAACGCAGAGTTCTGGGGTTTTAAGACACTATGGAAATAATCTGTTTCACTTCCCCA	NM_001715.2	BLK nonreceptor tyrosine kinase; go_function: ATP binding; go_function: nucleotide binding; go_function: transferase activity; go_function: protein-tyrosine kinase activity; go_function: protein-tyrosine kinase activity; go_process: protein kinase cascade; go_process: intracellular signaling cascade; go_process: protein amino acid phosphorylation	B lymphoid tyrosine kinase
21942	cg21969640	GPR84	EX33; GPCR4;	12	FALSE	681	0.65021	0.81741	0.31197	0.4409	AGCACATTGCCCACGGTGCCTGTCACAGCCACCACCACCCCCCAGCTAACTGCAACATAA[CG]ATAGCCCAGCACAGACTCATGGTAGCAGGAGAAGTTGGCGTCAGAGCTGTTCCACATGAT	NM_020370.1	go_component: integral to membrane; go_function: receptor activity; go_function: rhodopsin-like receptor activity; go_function: G-protein coupled receptor activity; unknown ligand; go_process: signal transduction; go_process: G-protein coupled receptor protein signaling pathway	inflammation-related G protein-coupled receptor EX33
16208	cg16139316	S100A9	MIF; NIF; P14; CAGB; CFAG; CGLB; L1AG; LIAG; MRP14; 60B8AG; MAC387;	1	FALSE	428	0.80714	0.86719	0.41592	0.55776	GTGGAAGGTGTTGATGATGGTCTCTATGTTGCGTTCCAGCTGCGACATTTTGCAAGTCAT[CG]TCTTGCACTCTGTCTGTGTAATGGAAAACCAAGAGTTGGGACACTTAGAAGAAAATGCTG	NM_002965.2	S100 calcium-binding protein A9 (calgranulin B); go_component: extracellular space; go_function: calcium ion binding; go_function: signal transducer activity; go_process: cell-cell signaling; go_process: inflammatory response	S100 calcium-binding protein A9
24155	cg24211388	AIF1	IBA1; AIF-1; IRT-1;	6	FALSE	196	0.88784	0.88707	0.526	0.55484	CTGGTGTCTTCCTGCCCTTCCTGCACACCTCCAGTGGCTTATCAAAATATTTGTTTCATG[CG]CACACTGGGCTCTCATTTAAGAGGAATTTGGGAGAATGTTATTTTCTAATCTGCATTTCA	NM_032955.1	isoform 1 is encoded by transcript variant 1; interferon gamma responsive transcript; ionized calcium-binding adapter molecule; Em:AF129756.17; go_component: nucleus; go_function: calcium ion binding; go_process: cell cycle arrest; go_process: response to stress; go_process: inflammatory response; go_process: negative regulation of cell proliferation	allograft inflammatory factor 1 isoform 1
10967	cg11051139	LOC144501	KB20;	12	FALSE	895	0.7613	0.79891	0.36033	0.50715	AGCCAGCCCATGAAGGGTAGCTGGGATCCCAGGGCCCACAGTGACCAGCAACACACAGGA[CG]CATGTGTCATAGTGGTTAAAAGGTTCTAAACCCAAAGTTCCTGGATTCCAGGCCTGGCTC	NM_182507.1	type II keratin; keratin b20; go_component: intermediate filament; go_function: structural molecule activity	hypothetical protein LOC144501
2664	cg02656594	IL21R	NILR; MGC10967;	16	FALSE	1227	0.84068	0.86234	0.46691	0.54366	GAGGCAGACAAGATTAGTCCCATTTTACAGATGGAGAGACTGAGGCCCAGAGGAGTGAAA[CG]TCACACAAGCCAAGAAGAATTAGAGCTGGGATTTGAACCTGGGTGTGTTTGATTCCTAAG	NM_181078.1	go_component: membrane; go_component: integral to membrane; go_function: receptor activity; go_function: interleukin-21 receptor activity; go_function: hematopoietin/interferon-class (D200-domain) cytokine receptor activity; go_process: natural killer cell activation	interleukin 21 receptor precursor
17518	cg17496921	TSPAN16	TM-8; TM4-B; TM4SF16;	19	FALSE	169	0.75343	0.79641	0.36755	0.49676	TGACATACTTACAGCCACGAAGCCATTGAGTAAAGATAACAGTTTCTTCAAGGAAGAATA[CG]GAGTGTGGATTTCAGCCATGCTGAACAGACTGGGGCACCCTGAACATTTAAGTTAACATC	NM_012466.2	tetraspanin TM4-B; go_component: integral to membrane; go_component: integral to membrane	transmembrane 4 superfamily member 16
9617	cg09671611	GPR114	PGR27;	16	FALSE	873	0.73441	0.78908	0.41624	0.42645	GGAATCAATCAACCTGTGGTCTCTGCAAAAAAGCACTAACAGGCCAGGAACGGTGGCTCA[CG]CCTGTAATCCCAGCACTTTGGGAGGCCAAGGCAGGTGGATCACCTGAGATCAGGAGTCCG	NM_153837.1	G protein-coupled receptor PGR27; go_component: membrane; go_component: integral to membrane; go_component: integral to membrane; go_function: receptor activity; go_function: G-protein coupled receptor activity; go_function: G-protein coupled receptor activity; go_process: signal transduction; go_process: neuropeptide signaling pathway	G-protein coupled receptor 114
3826	cg03801286	KCNE1	ISK; JLNS; LQT5; MinK; MGC33114;	21	FALSE	65	0.85211	0.89885	0.48889	0.58682	TCACAAATTACAAAACGTCAGAGTACTTTCTGGAAATAAGCCTTCCTCTCCAGGGAACAA[CG]CATTTGACACTTGACTGGGATACACTACCGGATCCTCCGAGGGTGATGGTTCTCAAGAAG	NM_000219.2	human cardiac delayed rectifier potassium channel protein; potassium voltage-gated channel; Isk-related subfamily; member 1; go_component: membrane; go_component: integral to membrane; go_component: voltage-gated potassium channel complex; go_function: potassium ion binding; go_function: potassium channel regulator activity; go_function: delayed rectifier potassium channel activity; go_process: i…	potassium voltage-gated channel; Isk-related family; member 1
11217	cg11283860	SLC45A1		1	TRUE	1440	0.79797	0.8965	0.44078	0.58758	TGCAATCGCAGTTGTGTGTGTGGAGCACTGACCCTCTGATTGCACGGTGCTGCACACTTA[CG]CGAGCCGTCTCATTTCGCCATCAGAACCGCAGCCCTACGTGGCAGGTCAGCTATCACTCC	XM_089081.7	Derived by automated computational analysis using gene prediction method: GNOMON.	DNB5
4840	cg04784315	GPR21		9	FALSE	438	0.81245	0.82862	0.42701	0.55041	AGATACATTGCCATTACTAAACCTTTAACCTATAATACTCTGGTTACACCCTGGAGACTA[CG]CCTGTGTATTTTCCTGATTTGGCTATACTCGACCCTGGTCTTCCTGCCTTCCTTTTTCCA	NM_005294.1	go_component: integral to plasma membrane; go_function: receptor activity; go_function: rhodopsin-like receptor activity; go_process: signal transduction; go_process: G-protein coupled receptor protein signaling pathway	G protein-coupled receptor 21
9293	cg09358725	LMO2	TTG2; RBTN2; RHOM2; RBTNL1;	11	FALSE	252	0.80608	0.8098	0.42035	0.53702	CTCACATGACCTGGATTGGAACTTGGCTCAGCCACTGACTAGCCAGACAAACTCAAATAA[CG]TACACAGCTTCTCAGCACCTCACCCCCTCATTCATAAAAAACAGGGACAATGGTACCCAC	NM_005574.2	go_component: nucleus; go_function: protein binding; go_function: zinc ion binding; go_function: metal ion binding; go_process: development	LIM domain only 2
4477	cg04451770	ENTPD1	CD39; ATPDase; NTPDase-1;	10	FALSE	544	0.81404	0.85765	0.46398	0.56436	CAGGCAGCGGTTCCCATTGAGCAGCTCCTCTGTGGTTCCACCCAGCCTTCCAACCAATAA[CG]CAGCGTCTCCTGCAGGAAACTCATCGCTTGGGTCACCTGTTGCTCTTTGCTCTAATGAGC	NM_001776.3	CD39 antigen; ecto-ATP diphosphohydrolase; lymphoid cell activation antigen; ecto-apyrase; go_component: plasma membrane; go_component: integral to plasma membrane; go_function: hydrolase activity; go_function: calcium ion binding; go_function: magnesium ion binding; go_process: cell adhesion; go_process: cell-cell signaling; go_process: blood coagulation; go_process: antimicrobial humoral respon…	ectonucleoside triphosphate diphosphohydrolase 1
8320	cg08368934	GPR97	Pb99; PGR26; GPR-97;	16	FALSE	716	0.68749	0.81383	0.36541	0.49415	TAAAGACAACAATTTCACAGCTCTGATGATCAGAAATGATGTAATGGCCACAGGCGGCTC[CG]CCTGCGTCATCCATGATTTCATCACACACCTCGGGAGGCTCAGGGTGACAGACAGTGCAT	NM_170776.3	EGF-TM7-like; go_component: membrane; go_component: integral to membrane; go_component: integral to membrane; go_function: receptor activity; go_function: G-protein coupled receptor activity; go_process: signal transduction; go_process: neuropeptide signaling pathway	G protein-coupled receptor 97
12915	cg12971694	CD72	LYB2;	9	FALSE	4	0.68034	0.81812	0.36955	0.4887	CCTTGCCCCTCTCGTCTCTGTCCGTTTACAACTAGGCTCTGTGTTCCCTCTGTGACTGCA[CG]GCTTAGCAATTGGCCCTGTGACTTCCAGTCACAAAAGAGGAAGGTGTTAGCAAGTCTCAA	NM_001782.1	go_component: integral to plasma membrane; go_function: sugar binding; go_function: receptor binding; go_function: transmembrane receptor activity; go_process: cell adhesion; go_process: antimicrobial humoral response (sensu Vertebrata)	CD72 antigen
16172	cg16097772	LYZ		12	FALSE	68	0.82311	0.84423	0.51495	0.51391	CTGACCTAGCAGTCAACATGAAGGCTCTCATTGTTCTGGGGCTTGTCCTCCTTTCTGTTA[CG]GTCCAGGGCAAGGTCTTTGAAAGGTGTGAGTTGGCCAGAACTCTGAAAAGATTGGGAATG	NM_000239.1	go_component: extracellular region; go_function: lysozyme activity; go_function: hydrolase activity; acting on glycosyl bonds; go_process: cytolysis; go_process: cell wall catabolism; go_process: carbohydrate metabolism; go_process: defense response to bacteria	lysozyme precursor
10690	cg10787197	C6orf105	MGC12335; dJ413H6.1; RP3-413H6.1;	6	FALSE	875	0.81484	0.82789	0.45528	0.54997	CCAATTACAGACTTACATAACTGTGTCAGGAGCATTTCTCTGAGGGATTTGCTCACCCCT[CG]GAGTCAGTTGCCCAGGGAAACAAGCTGGCGATGTCACAAGGCATCCACTTCTAGTTCTTC	NM_032744.1	synonyms: MGC12335; dJ413H6.1; RP3-413H6.1	hypothetical protein LOC84830
17385	cg17356733	IFNGR2	AF-1; IFGR2; IFNGT1;	21	TRUE	575	0.86857	0.88966	0.55439	0.56963	ACAGGCGTGAGCCACCGCGCCTGGCATCAGTGCATACTTTTTGAAGTGATTCCAAGTTAT[CG]CCCGCTTTTTTCGTGTAACATATAAATACATCTCTGTATCTAGAAATATCCAATGCATAA	NM_005534.2	interferon gamma receptor accessory factor-1; go_component: membrane; go_component: integral to plasma membrane; go_function: receptor activity; go_function: interferon-gamma receptor activity; go_function: hematopoietin/interferon-class (D200-domain) cytokine receptor activity; go_process: response to virus; go_process: response to pathogenic bacteria; go_process: cell surface receptor linked si…	interferon-gamma receptor beta chain precursor
15531	cg15536230	H2BFS		21	TRUE	28	0.78668	0.80589	0.42533	0.54143	TGGGCGCGGGAGCGGACTTCGCTGGCTCCGGCATGTTGAAGGCGAACTACGAGCCTGAGA[CG]AGCAGCAGATCGTGAAAACGGGAAGTAATGCAAGGCATTCAGTTTTATAAGGGAAGTGGT	NM_017445.1	histone protein; go_component: nucleus; go_component: chromosome; go_component: nucleosome; go_function: DNA binding; go_process: nucleosome assembly; go_process: chromosome organization and biogenesis (sensu Eukaryota)	H2B histone family; member S
15507	cg15512851	FGD2	ZFYVE4; MGC71330;	6	FALSE	95	0.70797	0.79368	0.41749	0.46207	GGGTGGATCTCAGCTACCCTCGAAGCAGAGAGAGAGGCCTCCAGCCAGCACACTCAGCCA[CG]CTGGCCTGGGACAGATAGGCTAAATCACCCATGAATCTGTTCTGATCTTTCTTGAGGGCT	NM_173558.2	FGD1 family; member 2; go_component: ruffle; go_component: cytoskeleton; go_component: lamellipodium; go_component: Golgi apparatus; go_function: protein binding; go_function: zinc ion binding; go_function: metal ion binding; go_function: small GTPase binding; go_function: guanyl-nucleotide exchange factor activity; go_process: filopodium formation; go_process: regulation of cell shape; go_proces…	FYVE; RhoGEF and PH domain containing 2
27528	cg27606341	FYB	ADAP; PRO0823; SLAP-130;	5	FALSE	35	0.83341	0.89205	0.52863	0.57797	ATGGCCTCCTTTAGTGGATCTTCCTGGGCCAGGGTCTGGGCCCTACTCACTTCTAGCTGT[CG]CATCTGCTCTGCATGTGGAACTCAAGAACTGCGGAGCTTTCTGATGCCTGGCAGGGTTTT	NM_199335.2	isoform 2 is encoded by transcript variant 2; FYN-binding protein (FYB-120/130); adhesion and degranulation-promoting adaptor protein; go_component: nucleus; go_component: actin cytoskeleton; go_function: protein binding; go_function: receptor binding; go_process: immune response; go_process: signal transduction; go_process: protein kinase cascade; go_process: protein amino acid phosphorylation; …	FYN binding protein (FYB-120/130) isoform 2
3198	cg03165378	S100A9	MIF; NIF; P14; CAGB; CFAG; CGLB; L1AG; LIAG; MRP14; 60B8AG; MAC387;	1	FALSE	448	0.7352	0.74761	0.4203	0.44396	ACCTCTGAGAACCCTTCTAACCCCAAATCTCACCCTATGAATCTAAGAACACCAACCCCT[CG]CCATCCTAAGTATCACAGAGCCAGGCAAGCATGGGTGAGAGCTCAGACCATCCTTGTTGG	NM_002965.2	S100 calcium-binding protein A9 (calgranulin B); go_component: extracellular space; go_function: calcium ion binding; go_function: signal transducer activity; go_process: cell-cell signaling; go_process: inflammatory response	S100 calcium-binding protein A9
6127	cg06172871	HP	MGC111141; hp2-alpha;	16	FALSE	264	0.82846	0.80087	0.45086	0.56087	CTCTATGACCCACAAACCTGCCAAAGTATTTCCTGAAATCAGCAACTGGGCAGGACAGGG[CG]GCGGCAGGAACCATCAATCTGTCTCTTTATCTTGGAGGATTTTCACACTGCAGAAAGGCT	NM_005143.2	go_component: extracellular region; go_component: extracellular region; go_function: hemoglobin binding; go_function: serine-type endopeptidase activity; go_process: proteolysis; go_process: defense response; go_process: iron ion homeostasis	haptoglobin
6286	cg06317209	AVIL	p92; DOC6; ADVIL; FLJ12386;	12	FALSE	1026	0.72604	0.76589	0.39155	0.48479	TGCATGTTATCAGATTTCAAGCTCCTTGAGAGCAGGTATTTTAATTCTATAAAGCCTCTA[CG]TGGCCTTGGACATGGGTAGGTGCTTAATTACCCAAGATGCTCCTTGAATACAGATGGTAC	NM_006576.2	go_component: actin cytoskeleton; go_function: actin binding; go_function: calcium ion binding; go_process: nervous system development; go_process: barbed-end actin filament capping; go_process: cytoskeleton organization and biogenesis; go_process: actin cytoskeleton organization and biogenesis	advillin
1014	cg00974864	FCGR3B	CD16; FCG3; CD16b; FCGR3;	1	FALSE	152	0.80475	0.81454	0.45464	0.55044	CTCTGTCACCTGCCAGTTTCCTTTTCTTGAAACTTCATCTGATTTCTCAATCTGAAGTCT[CG]CAATGGAGCCCCACCATAGAACAGGAATAGGAAGGAAAGAGCCTGGAGGCAAGGTGGGTG	NM_000570.2	Fc-gamma receptor; Fc-gamma receptor IIIB; Fc-gamma receptor IIIb (CD 16); Fc fragment of IgG; low affinity IIIb; receptor for (CD16); go_component: membrane; go_function: IgG binding; go_function: receptor activity; go_process: immune response	low affinity immunoglobulin gamma Fc region receptor III-B precursor
25623	cg25634666	FOLR3	FR-G; FR-gamma; gamma-hFR;	11	FALSE	17	0.77565	0.83797	0.4503	0.55051	CTGCGTGTAGAGGTGAGAGGGAGCCCTTCCCCTACCTGGAGGCAGGACCTCCACCAACAG[CG]CTGTAGGTCCAGGCTCTGACACCAGCTTGCTCTGTGACCTTGTAGGGAGCCACCGCCCTT	NM_000804.2	FR-gamma; gamma-hFR; go_component: membrane fraction; go_component: extrinsic to membrane; go_function: receptor activity; go_function: folic acid binding; go_process: folic acid transport	folate receptor 3 precursor
18473	cg18463686	CLEC5A	MDL1; MDL-1; CLECSF5;	7	FALSE	93	0.64072	0.79793	0.31476	0.5111	GGCAGAGACTGTGAAGAAGGAAGAACGTTGCTTGGGCAAAAGGAGCATATTCTCAGGAGA[CG]GGGCCCCTGCCTGCCACACCAAGCATTAGGCCACCAGGAAGACCCCCATCTGCAAGCAAG	NM_013252.2	myeloid DAP12-associating lectin-1; C-type (calcium dependent; carbohydrate-recognition domain) lectin; superfamily member 5; go_component: integral to plasma membrane; go_function: binding; go_function: sugar binding; go_function: receptor activity; go_process: signal transduction; go_process: cellular defense response	C-type lectin; superfamily member 5
1525	cg01500140	LIM2	MP19;	19	FALSE	611	0.8366	0.83614	0.49922	0.56219	CCTCCTGGTGGTGGCCATGGCAACAGACCACTGGATGCAGTACCGGCTGTCAGGGTCCTT[CG]CCCACCAGGGCCTGTGGCGGTACTGCCTGGGCAACAAGTGCTACCTGCAGACAGACAGCA	NM_030657.2	lens intrinsic membrane protein 2 (19kD); go_component: membrane; go_component: cell junction; go_component: integral to membrane; go_function: structural constituent of eye lens; go_process: intercellular junction assembly	lens intrinsic membrane protein 2; 19kDa
8044	cg08082692	GALNAC4S-6ST	BRAG; KIAA0598; MGC34346; DKFZp781H1369;	10	TRUE	748	0.71665	0.82268	0.43651	0.49271	GAAAGGATGTAAGAAGCCATTACCAAGGTCATTATTATCAGTCCAAAAACGAGGCTACAT[CG]CTTCCCCTTTTTGAAGCGCAAAAACCCACCCCAGTTTTCGTTCCCTTCAGTCCTCACTTC	NM_015892.2	N-acetylgalactosamine 4-sulfate 6-O-sulfotransferase; RP11-47G11.1; B cell RAG associated protein (GALNAC4S-6ST); go_component: integral to membrane; go_component: integral to membrane; go_function: transferase activity; go_function: 3prime-phosphoadenosine 5prime-phosphosulfate binding; go_function: N-acetylgalactosamine 4-sulfate 6-O-sulfotransferase activity; go_function: N-acetylgalactosamine…	B cell RAG associated protein
4708	cg04653308	PPP2R4	PP2A; PR53; PTPA; MGC2184;	9	FALSE	1226	0.8806	0.81738	0.52133	0.56761	CTTCCGTCCCTGATCCAAGCATATGTTGCTGGTGTCTCACTCTGTCTCAGACACACACTA[CG]GGGCCAGAGGGCGGAGGGTGCATCCAGGCTCAGGCCTAGAGGCTCTTTTAGGTGTTGCAA	NM_021131.3	isoform b is encoded by transcript variant 3; phosphotyrosyl phosphatase activator; PP2A; subunit B ; go_component: soluble fraction; go_component: protein phosphatase type 2A complex; go_function: phosphatase activator activity; go_function: protein heterodimerization activity; go_function: protein phosphatase type 2A regulator activity; go_function: protein tyrosine phosphatase activator activi…	protein phosphatase 2A; regulatory subunit B isoform b
21964	cg21991396	CIAS1	FCU; MWS; FCAS; NALP3; C1orf7; PYPAF1; AII/AVP; AGTAVPRL;	1	FALSE	66	0.78762	0.89609	0.48575	0.59063	GAGGAAACTGAAGTTGAGGAATAGTGAAGAGTTTGTCCAATGTCATAGCCCCGTAATCAA[CG]GGACAAAAATTTTCTTGCTGATGGGTCAAGATGGCATCGTGAAGTGGTTGTTCACCGTAA	NM_183395.1	isoform b is encoded by transcript variant 2; angiotensin/vasopressin receptor AII/AVP-like; NACHT; LRR and PYD containing protein 3; cryopyrin; PYRIN-containing APAF1-like protein 1; Muckle-Wells syndrome; AII/AVP receptor-like; go_component: cytoplasm; go_function: peptidoglycan binding; go_process: apoptosis; go_process: defense response; go_process: signal transduction; go_process: inflammato…	cryopyrin isoform b
4385	cg04353769	MS4A6A	CDA01; MS4A6; 4SPAN3; CD20L3; MST090; MSTP090; 4SPAN3.2; MGC22650; MGC131944;	11	FALSE	883	0.62789	0.79517	0.34703	0.46876	TCTTCAACAGGAGAGTTAATGTGTGGAATTAAGTGCAGAATCCATGGCCCTCTGTGGTGA[CG]GTGATGGTTCAGGTTGTGTTTCTGGGTTCATTCTGGAAGCTCCCCCAAGGAAAGGAGGAA	NM_022349.2	isoform 2 is encoded by transcript variant 2; CD20-like precusor; four-span transmembrane protein 3.2; MS4A6A-polymorph; four-span transmembrane protein 3.1; HAIRB-iso; membrane-spanning 4-domains; subfamily A; member 6A; isoform 2; go_component: integral to membrane; go_function: receptor activity; go_process: signal transduction	membrane-spanning 4-domains; subfamily A; member 6A isoform 2
26172	cg26191951	RNASE2	EDN; RNS2;	14	FALSE	164	0.71547	0.76993	0.42964	0.44903	AGATTGGTACATAGTCCACTTGTGCAATCATCCTTTTTATTTGATGACTTGGCTGAGCAA[CG]GATACCCAAGGACAGCCCTGCTGCTCTTTCTGCTATAAGGACTCTAATTCCAAGTCATCC	NM_002934.2	go_component: extracellular region; go_function: hydrolase activity; go_function: nucleic acid binding; go_function: endonuclease activity; go_function: ribonuclease activity; go_function: pancreatic ribonuclease activity; go_process: chemotaxis; go_process: RNA catabolism; go_process: sensory perception	ribonuclease; RNase A family; 2 (liver; eosinophil-derived neurotoxin)
13647	cg13703437	FYB	ADAP; PRO0823; SLAP-130;	5	FALSE	31	0.9125	0.89574	0.59125	0.62055	CTTTTCTTGTCTAAGTTTGCCTGGTCAGGGGAGGGAGGTGTGGCTCACTCAACCACTGAC[CG]GGACAAAACCCTGCCAGGCATCAGAAAGCTCCGCAGTTCTTGAGTTCCACATGCAGAGCA	NM_199335.2	isoform 2 is encoded by transcript variant 2; FYN-binding protein (FYB-120/130); adhesion and degranulation-promoting adaptor protein; go_component: nucleus; go_component: actin cytoskeleton; go_function: protein binding; go_function: receptor binding; go_process: immune response; go_process: signal transduction; go_process: protein kinase cascade; go_process: protein amino acid phosphorylation; …	FYN binding protein (FYB-120/130) isoform 2
11883	cg11921829	FCRL2	FCRH2; IFGP4; IRTA4; SPAP1; SPAP1A; SPAP1B; SPAP1C;	1	FALSE	21	0.70049	0.73343	0.38669	0.45333	CACTATTCTACTTCCTTTTTTGCTAATTATACAAAACCTATTCTGAAAACCACATTTCAT[CG]CCTGCTCAGAGTCTCCAGTTGGTGACCAAGAGTACATCTCTTTTCAAATAGCTGGATTAG	NM_030764.2	isoform b is encoded by transcript variant 2; SH2 domain-containing phosphatase anchor protein 1; Fc receptor-like protein 2; SH2 domain containing phosphatase anchor protein 1; go_component: integral to membrane; go_function: receptor activity	Fc receptor-like 2 isoform b
20111	cg20131596	PAM	PAL; PHM;	5	FALSE	399	0.79764	0.76887	0.45205	0.52178	CTGTGGTATCCAGTGCTTTGTCTTTGCCTCTCTTCGTTTTTTGTTTTGTTTTTTTCCTTG[CG]CCTTAGCCGGTCATTTGTGTGATGTTTACATTCAGCAGAGAGGTATTTAGAGCATTTTTG	NM_138766.1	isoform b; preproprotein is encoded by transcript variant 2; peptidyl alpha-amidating enzyme; peptidylglycine 2-hydroxylase; peptidylglycine alpha-hydroxylating monooxygenase; peptidyl-alpha-hydroxyglycine alpha-amidating lyase; pancreatic peptidylglycine alpha-amidating monooxygenase; go_component: membrane; go_component: soluble fraction; go_component: secretory granule; go_component: secretory…	peptidylglycine alpha-amidating monooxygenase isoform b; preproprotein
24741	cg24777950	CTSG	CG; MGC23078;	14	FALSE	655	0.80641	0.83037	0.47332	0.57429	TTCTTTCTAGAAGCTGTCAAGTCAGATTGCGTAGGCACTCTCCTGAGTAGGTGAAGCGTG[CG]GCTGGAGAAAGAAAAGGAAGAACAAGGCTCTGACAATCACAATTACTTTCTTAGGTCACT	NM_001911.2	go_component: insoluble fraction; go_function: peptidase activity; go_function: cathepsin G activity; go_process: proteolysis; go_process: immune response	cathepsin G preproprotein
3348	cg03330678	2009-09-01	MSF; MSF1; SINT1; PNUTL4; AF17q25; KIAA0991;	17	TRUE	84	0.78648	0.87741	0.52055	0.55623	GACAATGCTACTTCAGTTTGGAGCACAAACATATGATCAGCACATGGAAATGTGGTAATT[CG]GATGCATTCGTGATTGCAACAGATTGAAGAAATTAGACCAGACAAAGAGTGTTTTTAGAG	NM_006640.2	MLL septin-like fusion; septin D1; Ov/Br septin; OVARIAN/Breast septin alpha; OVARIAN/Breast septin beta; Ovarian/Breast septin epsilon	septin 9
12980	cg13053608	LGP1	D11LGP1;	17	FALSE	540	0.72383	0.80318	0.48734	0.45366	CTGGGAAGAGGAAGGAACCGAGATATGGGGGCATGCAGCAATTATCCATTTCTCCTCCCA[CG]CTCTACTGCATACAGGAAAACCGAGGAAAAATGAAATTGGGAAGAAGGCAGGACCCTGTG	NM_032484.3	D11lgp1e-like; go_component: endoplasmic reticulum; go_function: molecular function unknown; go_process: biological process unknown	LGP1 homolog
18089	cg18084554	ARID3A	DRIL1; DRIL3; BRIGHT; E2FBP1;	19	FALSE	283	0.76289	0.87679	0.46361	0.59224	CATACAGCCTACTGTGGGCCTGGGTAGCAAGGTCGCCCCGCACGGGGCCACAGAGAAACA[CG]CTGTGGCCAGACTGTCTGCCCCAGGAGATCTTGGATTATTGCTTCACAAGCAGGGTGGGG	NM_005224.1	dead ringer-like 1 (Drosophila); DNA binding protein; go_component: nucleus; go_component: intracellular; go_function: DNA binding; go_function: transcription factor activity; go_process: transcription; go_process: regulation of transcription; DNA-dependent	AT rich interactive domain 3A (BRIGHT- like) protein
429	cg00415993	F2RL2	PAR3;	5	FALSE	52	0.72002	0.85569	0.45157	0.54146	AAGCATCGAGTGGATTACATCCTTTCCCTGCGGAGGACCAGGGCAAGTTTCCTGCCTGCA[CG]GCACAGGAGAGCAAACTTCTACAGACAGACCAAGGCTTCCATTTGCTGCTGACACATGGA	NM_004101.2	protease-activated receptor 3; Coagulation factor II receptor-like 2 (protease-actovated receptor 3); thrombin receptor-like 2; coagulation factor II receptor-like 2; go_component: plasma membrane; go_component: integral to plasma membrane; go_function: receptor activity; go_function: thrombin receptor activity; go_function: rhodopsin-like receptor activity; go_function: phosphoinositide phosphol…	coagulation factor II (thrombin) receptor-like 2 precursor
10979	cg11058932	TSGA13		7	FALSE	761	0.73903	0.78382	0.42255	0.51782	TGGGTTTTGTGCATGTCATTGTATAGTGTCTTGTAGTTCTGTTTTCACTTTTCTTATGTG[CG]GGTCTTGTCTGCCTCTTAAGCTGTGAGTCCCTTAAAAGTGGAAATGTAAATTTTAAACAT	NM_052933.2	testis-specific A13	testis specific; 13
7071	cg07073964	PRSSL1	UNQ782;	19	TRUE	222	0.69113	0.81715	0.37936	0.55062	CCCACACACAAAAAAACAATATTGATGGAGCACGGCCCATGCGGTCACAGCGATGCCAGA[CG]GTCCAGTAGACCACAGCAGAGCAGGAAATGGTCCCCAAGTACACGGACCCTGAGCTGGGG	NM_214710.1	GLGL782; go_function: serine-type endopeptidase activity; go_process: proteolysis	protease; serine-like 1
22219	cg22242539	SERPINF1	PEDF; EPC-1; PIG35;	17	TRUE	39	0.68284	0.8347	0.39325	0.54713	TGCAAATGTGTGCGCCTTAGGCGTAATGGATGGTGGTGCAGCAGTGGGTTAAAGTTAACA[CG]AGACAGTGATGCAATCACAGAATCCAAATTGAGTGCAGGTCGCTTTAAGAAAGGAGTAGC	NM_002615.4	pigment epithelium-derived factor; proliferation-inducing protein 35; go_component: extracellular region; go_function: serine-type endopeptidase inhibitor activity; go_process: development; go_process: cell proliferation; go_process: negative regulation of angiogenesis; go_process: positive regulation of neurogenesis	serine (or cysteine) proteinase inhibitor; clade F (alpha-2 antiplasmin; pigment epithelium derived factor); member 1
23108	cg23140706	NFE2	p45; NF-E2;	12	FALSE	266	0.70673	0.71677	0.39179	0.45819	ATGCTGGATTCATCAATCCCTTAAGATGGAAAGTCTTTTCCTGTGTTGTGATCTCCACCT[CG]CCAACTATGGCCACAGTCAGTTCCTTTGGTAGCACAGGAGGTCTTTACCTTTTTTCCAGG	NM_006163.1	go_component: nucleus; go_function: transcription factor activity; go_function: transcription factor activity; go_function: transcription coactivator activity; go_process: transcription; go_process: hemostasis; go_process: circulation; go_process: development; go_process: regulation of transcription from RNA polymerase II promoter	nuclear factor (erythroid-derived 2); 45kDa
10748	cg10853416	MS4A7	CFFM4; MS4A8; 4SPAN2; CD20L4; MGC22368;	11	FALSE	683	0.85298	0.82982	0.48967	0.61986	CTTAGGGGATAGCCTTGCCACCCTTCAGGAAATGGAGACTGTATATGGAGCATGTTGTGC[CG]CCAGCTGCTGCATGTCCCAGAGCCATCTTAAACCCTACCCTTCTGAACAATGGCTAGTCT	NM_021201.4	isoform 1 is encoded by transcript variant 1; high affinity immunoglobulin epsilon receptor beta subunit; CD20/Fc-epsilon-RI-beta family member 4; four-span transmembrane protein 2; go_component: membrane; go_component: integral to membrane; go_function: receptor activity; go_process: signal transduction	membrane-spanning 4-domains; subfamily A; member 7 isoform 1
12860	cg12916723	NKG7	GIG1;	19	FALSE	828	0.73872	0.83281	0.42316	0.57583	CTCTTCCATCCACACCATCAGGTCCTGGCAACACCTCATCTACGAGCAGGTATAAGGTGA[CG]GTACCACAGCCCAGGTAGAAGGCCCAGGAAAACTTGACCTCTGTGAAACGGTGATATGGT	NM_005601.3	go_component: membrane; go_component: integral to plasma membrane	natural killer cell group 7 sequence
25040	cg25059899	BCL2	Bcl-2;	18	TRUE		0.85502	0.88074	0.558	0.61241	ACAGCTATGTTCTCTTGCCTCTGGGAAATACATAAAATGCCTAGCAACAGTTCCTGGTGG[CG]GCTGGTCCCCATAAACGCCGCTGGTCGGCCCCCACCCCACCTCTATACCACGACCCCTCT	NT_025028.13	beta isoform is encoded by transcript variant beta; go_component: nucleus; go_component: membrane; go_component: mitochondrion; go_component: integral to membrane; go_component: endoplasmic reticulum; go_component: mitochondrial outer membrane; go_component: mitochondrial outer membrane; go_function: identical protein binding; go_process: anti-apoptosis; go_process: anti-apoptosis; go_process: re…	B-cell lymphoma protein 2 beta isoform
15139	cg15146752	EPHA2	ECK;	1	TRUE	203	0.74117	0.84278	0.43899	0.57964	TTGGGGCCCTCTGGACTCGCGGGCTCCCCGCAGGCCTTCCAAAGTTTGAGCGTCTCAAAG[CG]CCAGCGCCCCTACGGATTAGCCCCCAGGGATCTCTGAGCCTGGTATCCTCGGTGGAAACG	NM_004431.2	epithelial cell receptor protein tyrosine kinase; receptor protein tyrosine kinase regulated by p53 and E2F-1; go_component: membrane; go_component: integral to plasma membrane; go_function: ATP binding; go_function: receptor activity; go_function: nucleotide binding; go_function: transferase activity; go_function: ephrin receptor activity; go_function: protein serine/threonine kinase activity; g…	ephrin receptor EphA2
9260	cg09313705	HOXB2	K8; HOX2; HOX2H; Hox-2.8;	17	TRUE	99	0.76201	0.72705	0.40342	0.52225	CCAGGCCCAGACGAGCGATTGGCGGAGGCCGGTCCCGTGACCACGAATTCCCTGTAATTT[CG]CTGGAGTCCTGGGTTTAATAGAGAGAGTCCCCATACGCTTGTATTTATCAGCAATATACA	NM_002145.2	homeo box 2H; homeobox protein Hox-B2; K8 home protein; go_component: nucleus; go_component: nucleus; go_function: transcription factor activity; go_function: transcription factor activity; go_process: circulation; go_process: development; go_process: development; go_process: regulation of transcription; DNA-dependent; go_process: regulation of transcription; DNA-dependent	homeo box B2
27376	cg27443224	CCL21	ECL; SLC; CKb9; TCA4; 6Ckine; SCYA21; MGC34555;	9	FALSE	12	0.70641	0.71741	0.37111	0.48953	GGATAAGTTAAGGGAAGTGAAAGTGTCTAGCTACATAAATAGCAGGCCAATCCCAGCCCA[CG]CACAGACCCCCAACTTGCAGCTGCCCACCTCACCCTCAGCTCTGGCCTCTTACTCACCCT	NM_002989.2	small inducible cytokine subfamily A (Cys-Cys); member 21; beta chemokine exodus-2; secondary lymphoid tissue chemokine; Efficient Chemoattractant for Lymphocytes; go_component: extracellular space; go_component: extracellular region; go_function: chemokine activity; go_function: chemokine activity; go_process: chemotaxis; go_process: immune response; go_process: sensory perception; go_process: c…	small inducible cytokine A21 precursor
9391	cg09457245	ZNF385	HZF; RZF; ZFP385; DKFZP586G1122;	12	FALSE	269	0.71801	0.80619	0.47052	0.49096	CCCCTGGCCACCCTCTTCTTCTGGTTTTGCTTTCCCCCAGGGGATCCTAAAGCTTGGTAT[CG]CCCCAGGAAGAAGAGAGTCAAGTGGGTGATTCATCCTACTGACCAGAGGGGGATATTGAG	NM_015481.1	retinal zinc finger; go_component: nucleus; go_function: DNA binding; go_function: zinc ion binding; go_function: metal ion binding; go_process: transcription; go_process: regulation of transcription; DNA-dependent	zinc finger protein 385
8407	cg08458487	SFTPD	SP-D; PSP-D; SFTP4; COLEC7;	10	FALSE	330	0.79172	0.83109	0.49219	0.57108	AGAAGTGGACACAGCAGGTCTTGGCTCTTAAGATCTGCAGTTGTGAGTTCCTTTTGCAAT[CG]CTGTAGGTCATTGTGCAACCTGCTGGTCTCTGGACTCCTGATTTCTAGACATCTATAAAA	NM_003019.4	surfactant protein D; surfactant-associated protein; pulmonary 4; pulmonary surfactant apoprotein; collectin 7; go_component: lysosome; go_component: cytoplasm; go_component: lysosome; go_component: endocytic vesicle; go_component: extracellular region; go_component: endocytic vesicle; go_component: extracellular region; go_function: sugar binding; go_function: bacterial binding; go_function: sug…	pulmonary surfactant-associated protein D precursor
25661	cg25674286	ADORA3	A3AR; AD026; bA552M11.5; RP11-552M11.7;	1	FALSE	172	0.80708	0.82408	0.46085	0.61299	TAGCAAAATCACACTGGCACTTATGCTGGCAGCCGGCCAATGTCCAACCTATGTGAGGAA[CG]ACAGAATAGCAGAATGACCAGACATACAGAAAGAAGGGAAAAGAACGTGTGCAACAGAAT	NM_020683.5	isoform 1 is encoded by transcript variant 1; AD026 protein (AD026); go_component: membrane; go_component: integral to plasma membrane; go_function: receptor activity; go_function: rhodopsin-like receptor activity; go_function: A3 adenosine receptor activity; G-protein coupled; go_process: signal transduction; go_process: signal transduction; go_process: inflammatory response; go_process: adenyla…	adenosine A3 receptor isoform 1
22105	cg22143352	JDP2	JUNDM2;	14	FALSE	996	0.72927	0.78422	0.44499	0.51452	CAAGAGGAAGCTGGGAGCGTACAACCATTGGACAAGCTTTCTATTTTCCCTTCTACTTCA[CG]CCAGCTCTGGTCCTTGGTGGCTGGCAGGGGTTAACACTACCACACCTAATACAGACACAC	NM_130469.2	go_component: nucleus; go_function: DNA binding; go_process: regulation of transcription; DNA-dependent	Jun dimerization protein
9247	cg09305224	FUT7		9	FALSE	217	0.84259	0.85602	0.48413	0.66161	TGGAGGAAGGGACCCTGGGCCCAGCCTATAGTCAGCGGTGTCTATGGGCATGGATCTGGA[CG]GGGAAAAGGACAAAGCAGCCTCCATCCACAGTTCATTCCGGGACCAGGCCCTTGCAGGCA	NM_004479.2	go_component: membrane; go_component: Golgi stack; go_component: integral to membrane; go_function: alpha(1;3)-fucosyltransferase activity; go_function: transferase activity; transferring glycosyl groups; go_process: L-fucose catabolism; go_process: protein amino acid glycosylation	fucosyltransferase 7 (alpha (1;3) fucosyltransferase)
13590	cg13650156	PILRA	FDF03;	7	FALSE	566	0.8058	0.83468	0.53186	0.55983	TTCTGGAAGCCACCCCTTGACCCCCAAGACATGAGACTGGGTCTGCAGGCTCCCCTCTGA[CG]TCCCGCCCTACACAGGAGGGGACAGGGCTCTGAGAAGCCCTGCCCCAGGCCACGTGACTT	NM_178272.1	isoform 2 precursor is encoded by transcript variant 2; paired immunoglobin-like receptor alpha; paired immunoglobulin-like receptor alpha; inhibitory receptor PILRalpha; cell surface receptor FDF03; go_component: integral to plasma membrane; go_function: protein binding; go_function: receptor activity; go_process: transmembrane receptor protein tyrosine kinase activation (dimerization)	paired immunoglobulin-like type 2 receptor alpha isoform 2 precursor
467	cg00453258	FAM26C	MGC39514; MGC39617;	10	FALSE	527	0.81004	0.72032	0.47362	0.50873	TGCCCAGGCAACTTATCAAATTCAAGTCCTCTGCCAGCAAATCCAGGATGTTTCATTCTA[CG]CCACGTCCACATTAGCACCATCCCCTGCACCACCACTGCCATCCCCTCTGTGGCTAGTAT	NM_001001412.1	go_component: integral to membrane	hypothetical protein LOC255022
2108	cg02082571	CLEC4A	DCIR; LLIR; DDB27; CLECSF6; HDCGC13P;	12	FALSE	490	0.74693	0.85198	0.4958	0.55765	TGAGTATGTCTGGGAAACACAAGAGTCCCAGAAGATTGAGTGGCCTGCAGATACGCATTA[CG]GGGTGTACATTTGTATTGTGGAGAAGAAAAGATTTTGTGCCACTCTCTTCAGCCTCCACT	NM_016184.2	isoform 1 is encoded by transcript variant 1; dendritic cell immunoreceptor; lectin-like immunoreceptor; C-type (calcium dependent; carbohydrate-recognition domain) lectin; superfamily member 6; go_component: integral to plasma membrane; go_function: sugar binding; go_function: transmembrane receptor activity; go_process: immune response; go_process: cell adhesion; go_process: cell surface recept…	C-type lectin; superfamily member 6 isoform 1
14498	cg14496375	MGC33839		19	FALSE	108	0.79924	0.8441	0.58414	0.5141	ATCATGTAACGGCCCCCAAAGCTGAGATCTGAATCTAAGCAGTCACTCAGTTGAGAGCTG[CG]GGGGTGTATGCGATGGTGGTGGGGGGAGTGATTATCCCTTTAAACAGCCACTGGGGGAGG	NM_152353.1	go_component: membrane; go_component: integral to membrane	hypothetical protein LOC125875
23792	cg23841186	SOAT2	ACAT2; ARGP2; ACACT2; MGC116732;	12	FALSE	96	0.79064	0.74419	0.47999	0.51026	GGGAGATGGGGAGGGCAGGAAATGCAAACTGCGCATCCCAGAGGCTCTGGGTTCCTTCCA[CG]GGAGGGGATGGAGAATTCACTTGGAGTTTCTTTCAGTTCCAAATGCCCGAGTGCAGGCTT	NM_003578.2	go_component: membrane; go_component: integral to membrane; go_component: endoplasmic reticulum; go_function: transferase activity; go_function: acyltransferase activity; go_function: sterol O-acyltransferase activity; go_process: lipid metabolism; go_process: steroid metabolism; go_process: cholesterol metabolism	sterol O-acyltransferase 2
8715	cg08766149	GZMB	HLP; CCPI; CGL1; CSPB; SECT; CGL-1; CSP-B; CTLA1; CTSGL1;	14	FALSE	131	0.76963	0.85668	0.47801	0.60388	AGGAATGTGGAGAAAGGGCAGGAGACCTGTGGGATGGGGTTGGGCCCCCGAGGGTGGAGA[CG]GTCACTCACCTGCATCTGCCCTGGGCAGCAGGAGGAAGGCCAGCAGAAGCAGGATTGGTT	NM_004131.3	fragmentin 2; cytotoxic serine protease B; cathepsin G-like 1; T-cell serine protease 1-3E; go_component: cytoplasm; go_component: nucleus; go_component: immunological synapse; go_function: peptidase activity; go_function: granzyme B activity; go_function: serine-type endopeptidase activity; go_process: cytolysis; go_process: proteolysis; go_process: apoptosis; go_process: cleavage of lamin	granzyme B precursor
15839	cg15784615	LTBR	CD18; TNFCR; D12S370; TNFR-RP; TNFRSF3; TNFR2-RP; LT-BETA-R; TNF-R-III;	12	FALSE	410	0.85918	0.81491	0.52725	0.60403	GATGCGGTGCTGGGGCTCATAGTATTCCTTTTCCTGGTCCCTGCAGGTCTGGTTCTCCGA[CG]CATATGGAGGCACCTTCAAAGGGAGATGGAGAAGAGGAGAGAAGAATTAGTCAGGGGTCA	NM_002342.1	tumor necrosis factor C receptor; lymphotoxin B receptor; tumor necrosis factor receptor superfamily; member 3; TNFR superfamily; member 3; go_component: membrane; go_component: integral to membrane; go_function: protein binding; go_function: transmembrane receptor activity; go_process: apoptosis; go_process: immune response; go_process: signal transduction; go_process: positive regulation of I-k…	lymphotoxin beta receptor
2493	cg02497428	IGSF6	DORA;	16	FALSE	1175	0.87019	0.92956	0.60689	0.65481	GGAGAGACACAAGGCCTGGGAGCCGCTTTCCTGGCCTGCCGTGCAGCTGAGGCACTGGCA[CG]CAGCCTAAGCCAGGCACACTTGCCCATGCCCTGGAATGGAGAGCCAGTGACCCAGAGTAG	NM_005849.1	down-regulated by activation (immunoglobulin superfamily); go_component: integral to plasma membrane; go_function: transmembrane receptor activity; go_process: immune response; go_process: cell surface receptor linked signal transduction	immunoglobulin superfamily; member 6
6802	cg06812844	TRPM2	KNP3; EREG1; TRPC7; LTRPC2; NUDT9H; NUDT9L1;	21	FALSE	298	0.83261	0.8698	0.53572	0.63033	CAGTGCCCCTTCGGCAACAATGACAAGGTAGGCTTTCTGCTGGTCAGCCTGCAGTTGGCA[CG]TGGCCACGGAGGTCACCGTTGGGCAGGTCATAGCTTGAGGCTGTGACGACGGGGGTGGGA	NM_001001188.3	isoform SSF-TRPM2 is encoded by transcript variant S; transient receptor potential channel 7; long transient receptor potential channel 2; estrogen responsive element associated gene 1; go_component: membrane; go_component: integral to plasma membrane; go_function: hydrolase activity; go_function: sodium ion binding; go_function: calcium ion binding; go_function: calcium channel activity; go_func…	transient receptor potential cation channel; subfamily M; member 2 isoform SSF-TRPM2
16603	cg16529592	RUNX3	AML2; CBFA3; PEBP2aC;	1	FALSE	740	0.68617	0.7254	0.39329	0.48231	TTTATGGGAGTTGGGACTAAGTACAACGGGAAACACATGAAGTGGCATTGCCAGCACTCA[CG]CCTGGCCTCGGCCTGCCCACCGAGAAGGGCCTTCCTGTGGAAACCTGGTGGCCTGCCCGC	NM_004350.1	isoform 2 is encoded by transcript variant 2; core-binding factor; runt domain; alpha subunit 3; encoded by distal 5 portion of the mRNA; go_component: nucleus; go_function: ATP binding; go_function: transcription factor activity; go_process: transcription; go_process: cell proliferation; go_process: regulation of transcription; DNA-dependent; go_process: transcription from RNA polymerase II prom…	runt-related transcription factor 3 isoform 2
26661	cg26701826	MGC26963		4	FALSE	174	0.83867	0.81228	0.56169	0.56286	GGTGCCTCAGGAAGGTATTTTCAACAACAAACCTTCAACACCATGAACTGCTACTTCTAA[CG]GAGGTCCGAAGCACTAACACAGCCATTTCCTGTCTCTCTTTAGCAGCCTTGCCTAATCCA	NM_152621.3	go_component: Golgi apparatus; go_component: integral to Golgi membrane; go_component: integral to plasma membrane; go_function: kinase activity; go_function: transferase activity; go_function: ceramide cholinephosphotransferase activity; go_process: lipid metabolism; go_process: sphingolipid metabolism; go_process: sphingomyelin biosynthesis	hypothetical protein LOC166929
13850	cg13897449	PFKFB1	PFRX;	X	FALSE	1331	0.79436	0.83685	0.46722	0.63869	TAAAAATTTGGTATGATTTATACACAACAACTGGAGGGAATCTGACCCTTGTGTAGACTA[CG]GCTTGCAAATGTATTTTAGGGAACTTCTTAAAAGGCAAAGTGGAACTGAGAGCATTTGAG	NM_002625.1	Fructose-2;6-bisphosphatase; dA14C6.2 (6-phosphofructo-2-kinase/fructose-2;6-biphosphatase 1); go_function: ATP binding; go_function: kinase activity; go_function: hydrolase activity; go_function: nucleotide binding; go_function: transferase activity; go_function: fructose-2;6-bisphosphate 2-phosphatase activity; go_process: metabolism; go_process: fructose 2;6-bisphosphate metabolism	6-phosphofructo-2-kinase/fructose-2; 6-biphosphatase 1
9244	cg09303642	NFE2	p45; NF-E2;	12	FALSE	1274	0.82031	0.87102	0.54903	0.61878	TCCAAGTAGATTTGGCAAGGTCTTCCTGATCTCTACGGTCAGACATTGTGTCTATGTGCA[CG]CACACAGACATACCGTGCCATATCAGTATAGGGAAGCAGGCTAGGATGAAGGAAACATGG	NM_006163.1	go_component: nucleus; go_function: transcription factor activity; go_function: transcription factor activity; go_function: transcription coactivator activity; go_process: transcription; go_process: hemostasis; go_process: circulation; go_process: development; go_process: regulation of transcription from RNA polymerase II promoter	nuclear factor (erythroid-derived 2); 45kDa
8472	cg08529852	EGFL7	ZNEU1; MGC111117; RP11-251M1.2;	9	FALSE	543	0.89861	0.93313	0.57958	0.72914	TCATCCACTGCTAGGGAGAAGATGAGGAGACCTCAGCCCTCGGGACACCGCAGGGCGTAG[CG]CGAAGCCCCTCACAGCGGGCCCAGCCAAGCTGAACTTTGCTGCCAACCACAGGGGCTGCT	NM_016215.3	NEU1 protein; go_component: extracellular region; go_function: calcium ion binding; go_function: calcium ion binding; go_process: angiogenesis; go_process: vasculogenesis; go_process: blood vessel development; go_process: regulation of cell migration	EGF-like-domain; multiple 7
1638	cg01618660	TRIM14	KIAA0129;	9	TRUE	888	0.9073	0.92622	0.5945	0.71771	ATTAATTCTTGTAACCAAGTATTATTATTTTAAAACGATCTGGCCGGGCGCGGTGGATCA[CG]CCTGTAATCCCAGCACTTTGGGAGGCCGAGGCGGGCAGATCACGGGGTCAGGAGATCGAG	NM_014788.2	isoform alpha is encoded by transcript variant 1; tripartite motif protein TRIM14; tripartite motif protein 14; go_component: cytoplasm; go_component: intracellular; go_function: zinc ion binding; go_function: metal ion binding; go_function: protein binding; go_process: compartment specification	tripartite motif protein TRIM14 isoform alpha
23053	cg23090046	KNS2	KLC; KLC1; KNS2A; hKLC1B; hKLC1G; hKLC1J; hKLC1N; hKLC1P; hKLC1R; hKLC1S;	14	TRUE	945	0.76532	0.79712	0.48742	0.56	CGCACTTGGGACGTCTGCAGGCACTGGGAGGGTTTTTCCCAAGCCGCTGGCAGCAGCGAG[CG]GAGCCTCGCCCATTGAATCAGCATGCCCTCCCGGCTGGCTGCTGAGTCAGGCCTGCGGAG	NM_005552.3	isoform 1 is encoded by transcript variant 1; kinesin 2 (60-70kD); kinesin 2 60/70kDa; kinesin light chain 1S; kinesin light chain 1N; kinesin light chain 1P; kinesin light chain 1G; kinesin light chain 1R; kinesin light chain 1J; kinesin light chain 1B; go_component: cytosol; go_component: microtubule; go_component: kinesin complex; go_component: kinesin complex; go_function: binding; go_functio…	kinesin 2 60/70kDa isoform 1
4848	cg04790874	CD79A	IGA; MB-1;	19	FALSE	748	0.6986	0.76622	0.44262	0.50882	ATGGGTGTCTCATGGACTCCCCCTCACCTGCTCAAGGACAGCTGGCAGGGGCTGTGGCCA[CG]CTAACCCAGGAGTTCAGAGAAAAAGGTTCCCCACCCAAGGGGACACTGGGAGCAAGGATT	NM_001783.2	isoform 1 precursor is encoded by transcript variant 1; MB-1 membrane glycoprotein; go_component: membrane; go_component: integral to membrane; go_function: transmembrane receptor activity; go_process: defense response; go_process: cell surface receptor linked signal transduction	CD79A antigen isoform 1 precursor
12888	cg12949760	KCNQ1	LQT; RWS; WRS; LQT1; ATFB1; KCNA8; KCNA9; Kv1.9; Kv7.1; KVLQT1;	11	TRUE		0.75095	0.81261	0.50185	0.54981	ATGTTTCCCAATAAAGTTGAGGAACCTTAAAGAGAGCCACCTACTTCACGTGCAAAGACA[CG]TGGGCAGCTCAAGGGGTGCCCTTAGAACTCCAGCTGGAAGCCACTGCACCATGGAACTCA	NT_009237.17	isoform 1 is encoded by transcript variant 1; kidney and cardiac voltage dependend K+ channel; slow delayed rectifier channel subunit; long (electrocardiographic) QT syndrome; Ward-Romano syndrome 1; go_component: membrane; go_component: membrane fraction; go_component: integral to membrane; go_component: voltage-gated potassium channel complex; go_component: voltage-gated potassium channel compl…	potassium voltage-gated channel; KQT-like subfamily; member 1 isoform 1
12730	cg12788313	MST1	MSP; HGFL; NF15S2; D3F15S2; DNF15S2;	3	FALSE	82	0.86442	0.91224	0.56463	0.70363	TGGCCCCTCATGGCTCCTGTCACCAGGTCTCAGGTCAGGGTCCAGCAGGCCCTGAGCTGA[CG]TGTGGAGCCAGAGCCACCCAATCCCGTAGGGACAGGTTTCACAACTTCCCGGATGGGGCT	NM_020998.2	hepatocyte growth factor-like protein homolog; go_component: cellular component unknown; go_function: calcium ion binding; go_function: serine-type endopeptidase activity; go_process: proteolysis; go_process: blood coagulation	macrophage stimulating 1 (hepatocyte growth factor-like)
26627	cg26661623	ASGR2	L-H2; ASGP-R; CLEC4H2; Hs.1259;	17	FALSE	1183	0.81492	0.84966	0.49218	0.66466	AAAGAAAAGAAAAGGTCTTCATGGTCCTACGAGGAAGACTGGCTTCCATGAAGCAAGGAA[CG]TGGCTGACTGTCTACACTTGCGCTAACAATAGCTCGGGAAAGAAAACACAGTTTTTGTGC	NM_001181.2	isoform a is encoded by transcript variant 1; asialoglycoprotein receptor H2; hepatic lectin H2; C-type lectin domain family 4; member H2; go_component: membrane; go_component: integral to membrane; go_function: sugar binding; go_function: receptor activity; go_function: calcium ion binding; go_function: asialoglycoprotein receptor activity; go_process: endocytosis; go_process: cell surface recep…	asialoglycoprotein receptor 2 isoform a
24233	cg24292612	DEFB1	BD1; HBD1; DEFB-1; DEFB101; MGC51822;	8	FALSE	57	0.64624	0.77045	0.41729	0.49443	CACCTCCCTTCAGTTCCGTCGACGAGGTTGTGCAATCCACCAGTCTTATAAATACAGTGA[CG]CTCCAGCCTCTGGAAGCCTCTGTCAGCTCAGCCTCCAAAGGAGCCAGCGTCTCCCCAGTT	NM_005218.3	beta-defensin-1; go_component: extracellular region; go_process: innate immune response; go_process: innate immune response; go_process: defense response to bacteria; go_process: response to pest; pathogen or parasite	defensin; beta 1 preproprotein
26897	cg26928972	CSTA	STF1; STFA;	3	FALSE	212	0.65918	0.7651	0.38548	0.53445	TGCTTTAAAAAAAATAAAATTTTGTGTTAGAAGTTTTAAAACATTTGGAAATTCTAGTTG[CG]GCTTCAGATTTCATAATTCAGATGATGCAACAGGATGGAACCATTGTCAAAGAGAATGCA	NM_005213.3	cystatin AS; stefin A; go_component: intracellular; go_function: cysteine protease inhibitor activity	cystatin A
12046	cg12091331	PLAT	TPA; T-PA; DKFZp686I03148;	8	FALSE	120	0.81523	0.85229	0.53955	0.62436	AGCACAGCCCATCCTGGCTTCGGGCCAGGCTGATTATTCACAGCCGTGATGTCATTGAAT[CG]CAGGAATTTGGAAGTGGGATGGGACCTTAAGAATCATCTTCCTTTAGAGTCCTAGTGTCC	NM_000930.2	isoform 1 preproprotein is encoded by transcript variant 1; plasminogen activator; tissue type; t-plasminogen activator; alteplase; reteplase; tissue plasminogen activator (t-PA); go_component: extracellular space; go_component: extracellular region; go_function: peptidase activity; go_function: plasminogen activator activity; go_process: proteolysis; go_process: proteolysis; go_process: blood co…	plasminogen activator; tissue type isoform 1 preproprotein
22784	cg22820108	NCOR2	SMRT; CTG26; SMRTE; TRAC1; TNRC14; TRAC-1; SMRTE-tau;	12	TRUE	378	0.81443	0.78756	0.53111	0.5686	TTGGAAGCCAAAAGTACGAGCTTTTTCTCCCAGCCTTGGCAGTAAGTAATAATTCCTCAT[CG]CCATGGTAACCCTGGCGGGCTTCCAGCCGACACTCGGGAGCTGAAACACTGTGAGGCCTT	NM_006312.2	silencing mediator for retinoid and thyroid hormone receptors; go_component: nucleus; go_function: DNA binding; go_function: Notch binding; go_function: protein binding; go_function: transcription corepressor activity; go_process: regulation of transcription; DNA-dependent	nuclear receptor co-repressor 2
1454	cg01441777	CSNK1E	HCKIE; MGC10398;	22	TRUE	327	0.77136	0.83979	0.50166	0.61132	AGGGAAGATACGGCTATTATAGAAGTGACTCCTCCCAGGAACTGTGCTTCCGGGATTGGA[CG]CAGGGCCTCAGGCATTTTGCGTGTCCACAGTCACAACTGTGTGAATATAGGTGTGTCATA	NM_001894.4	CKI-epsilon; casein kinase I epsilon; go_function: ATP binding; go_function: nucleotide binding; go_function: transferase activity; go_function: casein kinase I activity; go_function: protein-tyrosine kinase activity; go_function: protein serine/threonine kinase activity; go_process: DNA repair; go_process: signal transduction; go_process: protein amino acid phosphorylation	casein kinase 1 epsilon
26189	cg26206598	PREX1	KIAA1415;	20	FALSE	1012	0.81574	0.81017	0.52673	0.60203	ACCTGAGCAGCTGACTCTAGGCCCCAGAACTTCCTCCCCTCTCCATACCTTCCGATAAGG[CG]GGTGATGATCAACATTGCCCAGAGCAACCTGACAAGAAGCTGGGTTTCCCAAGGCCTTAT	NM_020820.2	go_component: cytosol; go_component: plasma membrane; go_function: enzyme binding; go_function: phospholipid binding; go_function: Rho GTPase activator activity; go_function: Rho guanyl-nucleotide exchange factor activity; go_process: neutrophil activation; go_process: superoxide metabolism; go_process: actin filament polymerization; go_process: intracellular signaling cascade	PREX1 protein
5712	cg05714729	GALNT1	GALNAC-T1;	18	FALSE	500	0.70604	0.73844	0.42811	0.52176	ATTTCACACCCATCAAACACCTGGGTCTTAACTACCTTCCTACTCAACTGCTGTATTATA[CG]TTAAGGTAAAAGTCAAGCTATTAATTACCATAGGGGGTTAGGCAACTAGTGATTCCCAGT	NM_020474.2	UDP-GalNAc:polypeptide N-acetylgalactosaminyltransferase 1; GalNAc transferase 1; protein-UDP acetylgalactosaminyltransferase 1; go_component: Golgi stack; go_component: integral to membrane; go_function: sugar binding; go_function: calcium ion binding; go_function: manganese ion binding; go_function: transferase activity; transferring glycosyl groups; go_function: polypeptide N-acetylgalactosami…	polypeptide N-acetylgalactosaminyltransferase 1
22789	cg22825487	VNN3	HSA238982;	6	FALSE	720	0.70911	0.81318	0.45273	0.57992	ACTTTTAGCTTAGATTGAGGGAGTACATGTGCAGGTTTGTTACATGGGCAAATTGCATGA[CG]CTGAGGATTGGGGTACAATGATTGCACCACCCAGCATAGTATACAACAGGAAGGTTTTCA	NM_078625.2	isoform 2 precursor is encoded by transcript variant 2; pantetheinase; vanin 3; isoform 3; go_component: membrane; go_function: pantetheinase activity; go_function: hydrolase activity; acting on carbon-nitrogen (but not peptide) bonds; go_process: nitrogen compound metabolism	vanin 3 isoform 2 precursor
13338	cg13407883	SIGLEC9	CDw329; OBBP-LIKE;	19	FALSE	322	0.87114	0.89838	0.58172	0.70051	TGCCTGCTCACCCCACCTGCACCCCCATCTCTCATGGCCCCAAGTCCCACCTCTGAGCTA[CG]CAGATATCCACAGCCTCTGACTCAGGGGTCTGGCCAGATGGGACTCATTTTCACCCTGCA	NM_014441.1	OB binding protein-like; go_component: membrane; go_component: integral to plasma membrane; go_function: protein binding; go_function: sugar binding; go_process: cell adhesion; go_process: cell surface receptor linked signal transduction	sialic acid binding Ig-like lectin 9
22286	cg22319147	CDH5	7B4; CD144;	16	FALSE	36	0.92544	0.94202	0.64911	0.73315	AGCGGGGTGTGGCTCCCCTCCAAAGACGGTCGGCTGACAGGCTCCACAGAGCTCCACTCA[CG]CTCAGCCCTGGACGGACAGGCAGTCCAACGGAACAGAAACATCCCTCAGCCCACAGGCAC	NM_001795.2	VE-cadherin; 7B4 antigen; endothelial-specific cadherin; cd144 antigen; vascular endothelial cadherin; go_component: membrane; go_component: plasma membrane; go_component: integral to membrane; go_component: membrane fraction; go_function: protein binding; go_function: calcium ion binding; go_process: cell adhesion; go_process: homophilic cell adhesion; go_process: homophilic cell adhesion	cadherin 5; type 2 preproprotein
25586	cg25587233	PPP2R4	PP2A; PR53; PTPA; MGC2184;	9	FALSE	1239	0.77783	0.84696	0.55532	0.58434	GAGGCTCAGGGTGTTGCAACACCTAAAAGAGCCTCTAGGCCTGAGCCTGGATGCACCCTC[CG]CCCTCTGGCCCCGTAGTGTGTGTCTGAGACAGAGTGAGACACCAGCAACATATGCTTGGA	NM_021131.3	isoform b is encoded by transcript variant 3; phosphotyrosyl phosphatase activator; PP2A; subunit B ; go_component: soluble fraction; go_component: protein phosphatase type 2A complex; go_function: phosphatase activator activity; go_function: protein heterodimerization activity; go_function: protein phosphatase type 2A regulator activity; go_function: protein tyrosine phosphatase activator activi…	protein phosphatase 2A; regulatory subunit B isoform b
4974	cg04926244	FLJ32894	MGC129798; MGC129799;	12	TRUE	149	0.81648	0.88076	0.58208	0.631	GTTGGACCTTGCAATCGGGCTGGGTGGGGCGGGAGGGTGGGGGTGGGGGTGGGGGCTAAT[CG]AAGGGGACAAGTTTTTGAAGCCACCCGTAAGTTTGAGAAATTTCAGTTTCTGTTCCTCGT	NM_144667.1	synonyms: MGC129798; MGC129799	hypothetical protein LOC144360
12460	cg12535715	HTRA4	FLJ90724;	8	TRUE	4	0.66078	0.78367	0.42105	0.54131	GTGACTTTACTCTGGACCTGCAAACCCTCCTAAATGAGAGACACTTTCTCCCGGCCACGG[CG]CCGCCTCCGCCGGCCCCCAAACTTTAAGGGGCAGAGCCTGGCATACCTCTGCATATACAC	NM_153692.2	go_function: protein binding; go_function: peptidase activity; go_function: serine-type endopeptidase activity; go_process: proteolysis	HtrA serine peptidase 4
5736	cg05740244	LDHC	LDH3; LDHX; MGC111073;	11	TRUE	162	0.69739	0.83343	0.42804	0.62193	CACCAGCGGGCTTTTGGATTTCTCCCTGCCCCCAGCCACCACTTTCACCCCAGCACCACA[CG]CTCACAAATGCTTTGCTTGGCGCAATCAGTACAGATGACCCACAGGGACAAAGCACCACC	NM_017448.1	go_component: cytoplasm; go_function: oxidoreductase activity; go_function: L-lactate dehydrogenase activity; go_process: anaerobic glycolysis; go_process: tricarboxylic acid cycle intermediate metabolism	lactate dehydrogenase C
25192	cg25193494	FLJ20186		16	TRUE	853	0.82077	0.79059	0.52192	0.61154	ACACGCGGGATGCACGGACCTGGCCTCCCGCGTCCTGCCCGCGGCGTGACCACCAGGAAG[CG]GTGTCATCACTGCAGCTGCCACCCCGAGAACCTGAGAAGTCACCCCGGTGTGCGGAGTCA	NM_207514.1	isoform 1 is encoded by transcript variant 1; go_process: intracellular signaling cascade	differentially expressed in FDCP 8 isoform 1
9780	cg09868035	C20orf135	MGC42974; dJ591C20.1;	20	FALSE	492	0.74258	0.67607	0.42801	0.51347	CTGCCAGCAACAGCAGTGACCTTCTGGGGCGGGTCCTGCCTGGCTGGGGTTCCTCTTTCT[CG]CTCCTGGGTCGAGCCCCCACTCCCAGGCTGCGCCTCCCTCTTTTCTGGAGAGGTATCTTT	NM_080622.2	synonyms: MGC42974; dJ591C20.1	hypothetical protein LOC140701
22228	cg22252999	ART3		4	FALSE	551	0.74425	0.75419	0.45373	0.56764	GGCCAATAGTTGTATAATCTTAGAATTGCTGCCTACCCAGTTCCTTCTTATTCTTGTTCC[CG]CCTTCAGAAAGTTATGTAAGACACTTATTTTACCCTCGGGCTTCTCTTGATTGTATTTGG	NM_001179.2	mono-ADP-ribosyltransferase; go_component: membrane; go_component: integral to plasma membrane; go_function: NAD+ ADP-ribosyltransferase activity; go_function: transferase activity; transferring glycosyl groups; go_function: NAD(P)+-protein-arginine ADP-ribosyltransferase activity; go_process: protein amino acid ADP-ribosylation	ADP-ribosyltransferase 3
22050	cg22081096	ABCA6	EST155051;	17	FALSE	62	0.76218	0.70039	0.44422	0.54326	TGCTGGAGTAGGCACCCATTTAAAGAAAAAATGAAGAAGCAGCAATAAAGAAGTTGTAAT[CG]TTACCTAGACAAACAGAGAACTGGTTTTGACAGTGTTTCTAGAGTGCTTTTTATTATTTT	NM_080284.2	ATP-binding cassette A6; ABC transporter ABCA6; go_function: ATP binding; go_function: ATPase activity; go_function: kinase activity; go_function: nucleotide binding	ATP-binding cassette; sub-family A; member 6
7678	cg07705835	IL17RC	IL17-RL; MGC10763;	3	FALSE	346	0.75804	0.78957	0.49912	0.57352	GCTTGTGGGGCCTCAGGACGCTACCCACTGCTCTCCGGTGAGTCTGGAACCCTGGGGAGA[CG]AGGAAAGGCTCAGGGTTCAGTTTTTGGCTCAGCAAAGCCTTAGCCTGGCTCCTGTCACTG	NM_032732.2	isoform 3 precursor is encoded by transcript variant 3; interleukin 17 receptor-like; go_component: integral to membrane; go_function: receptor activity	interleukin 17 receptor C isoform 3 precursor
15970	cg15895197	EMILIN1	gp115; EMILIN; EMILIN-1; DKFZP586M121;	2	FALSE	444	0.64124	0.77434	0.37354	0.56787	GGGAAGGGAGGGGAGCCAGCAGGGAGGAGGAGGCCAGGGCCCGCCCCACAGCCACTCTCG[CG]CCTCCGAACAGCCACAGGGGCAAAGCCCTGTCACCCCCAGGATCCGGTCATCAGGGAAAG	NM_007046.1	TNF? elastin microfibril interface located protein; go_component: cytoplasm; go_component: extracellular matrix (sensu Metazoa); go_function: protein binding; go_function: extracellular matrix structural constituent; go_process: cell adhesion; go_process: phosphate transport	elastin microfibril interfacer 1
25643	cg25659818	CCL4	ACT2; G-26; LAG1; MIP1B; SCYA2; SCYA4; AT744.1; MGC104418; MGC126025; MGC126026; MIP-1-beta;	17	FALSE	527	0.65265	0.77876	0.40542	0.55213	TCCATTCCCACCTAACATGAGCAGGAGTCTTATTTTGAATAGTGGATCTTCAGAGAAGAA[CG]AGAAAGAAATCTAGAAGATTGGAACTGGATTCAGTCTCAGAACACATCGCACTCCCTTCA	NM_002984.1	lymphocyte-activation gene 1; secreted protein G-26; CC chemokine ligand 4; small inducible cytokine A4; small inducible cytokine A4 (homologous to mouse Mip-1b); go_component: extracellular space; go_function: chemokine activity; go_function: receptor signaling protein tyrosine kinase activity; go_process: chemotaxis; go_process: cell adhesion; go_process: cell motility; go_process: sensory perc…	chemokine C-C motif ligand 4 precursor
8802	cg08837884	LRG1	LRG; HMFT1766;	19	FALSE	746	0.65594	0.78591	0.42078	0.54724	CAGCCAAGTCCATGAGATGCAGCCAAAGCTGTTCTCAAAGGGAAATTTGTAGCCTCCAAA[CG]CATTTAATAGGAAATGAGGAAGAATGGAAACAATAGCATGGATGTCAGATTCAGATGAAG	NM_052972.2	2310031E04Rik; 1300008B03Rik; go_component: membrane; go_component: extracellular space; go_function: molecular function unknown; go_process: biological process unknown	leucine-rich alpha-2-glycoprotein 1
26085	cg26111757	C20orf185	RYA3; LPLUNC3; dJ726C3.4;	20	FALSE	1110	0.68252	0.73219	0.42752	0.51481	CATGCTGCTGAATTTCTATCCCCTGCCCCCTCAGCAGGGACCCCTTCTGACACACAACCA[CG]CACAGAGGCCTTAGACATGGTCCCTGCCTTCATGGAGTTTACAGGGAAGAGAAATAAGGA	NM_182658.1	likely ortholog of rat probable ligand-binding protein RYA3; long palate; lung and nasal epithelium carcinoma associated 3; go_function: lipid binding	antimicrobial peptide RYA3
1030	cg00995520	KCNA3	MK3; HGK5; HLK3; PCN3; HPCN3; KV1.3; HUKIII; MGC41884;	1	TRUE	627	0.71635	0.83321	0.45703	0.62331	AAATGGATTGTTAAAGGCGTTCGGGCCCTGCTGCTTTAGTGAATAGTTCACACCCGTTTT[CG]CAGCGGAGATGTCGGCCACTGGGAAGAATCAAGGACCAAGTTTCTGATTGGGATTAGCAG	NM_002232.2	potassium channel protein; voltage-gated potassium channel; voltage-gated potassium channel protein Kv1.3; type n potassium channel; go_component: membrane; go_component: membrane fraction; go_component: integral to membrane; go_component: voltage-gated potassium channel complex; go_function: protein binding; go_function: potassium ion binding; go_function: delayed rectifier potassium channel act…	potassium voltage-gated channel; shaker-related subfamily; member 3
2538	cg02537023	NCF1	NOXO2; p47phox;	7	FALSE	295	0.74761	0.74607	0.48158	0.54312	ATGGGGGGAACATGGTCAAGACCAGGAATATGGTCAAGGGGGGAAAGATGGTCAAGGGGA[CG]CAGCAAATGCAAAGGCCCTGAGGCAGGAGCAGCTTGATTCACCCCCAAAACCCGTGGGGC	NM_000265.1	Neutrophil cytosolic factor-1 (47kD); neutrophil cytosolic factor 1 (47kD; chronic granulomatous disease; autosomal 1); go_component: cytosol; go_component: soluble fraction; go_function: GTP binding; go_function: GTPase activity; go_function: protein binding; go_function: phosphoinositide binding; go_function: electron transporter activity; go_process: electron transport; go_process: superoxide …	neutrophil cytosolic factor 1
24411	cg24453664	CD59	EJ16; EJ30; EL32; G344; MIN1; MIN2; MIN3; MIC11; MSK21; 16.3A5; p18-20; MGC2354; PROTECTIN;	11	FALSE	389	0.74878	0.77147	0.46759	0.58756	CACAAGGCACGGATACGGATGCGGCTGTGGCTGATGGCTATTTGGATGCTGCCCAAGCCT[CG]CAGTAGGAAGCAGCTTCAGACTGCAGCAGGGCCGCATAGCCCGATAGCCAGGCCCTGGGG	NM_203331.1	Antigen identified by monoclonal antibody 16.3A5; CD59 antigen p18-20 (antigen identified by monoclonal antibodies 16.3A5; EJ16; EJ30; EL32 and G344); go_component: plasma membrane; go_component: membrane fraction; go_function: protein binding; go_process: immune response; go_process: blood coagulation; go_process: cell surface receptor linked signal transduction	CD59 antigen p18-20
22204	cg22228134	GZMH	CCP-X; CGL-2; CSP-C; CTLA1; CTSGL2;	14	FALSE	255	0.76148	0.76394	0.50866	0.55673	GGAGAGGTCTAGGGAGAGGCTAACACCCATTAAACCTTTTAGGGAACACCCTTCATTTTT[CG]ATCTTTGCTGAGTGTCTATCTAGCCTCAGATTTATAAGTCTGGGTGTGGAATGGGAGGTG	NM_033423.2	cytotoxic T-lymphocyte-associated serine esterase 1; cytotoxin serine protease-C; go_component: cytoplasm; go_function: trypsin activity; go_function: peptidase activity; go_function: chymotrypsin activity; go_process: cytolysis; go_process: proteolysis; go_process: apoptosis; go_process: apoptosis	granzyme H
11896	cg11939496	CD244	2B4; NAIL; Nmrk; NKR2B4; SLAMF4;	1	FALSE	915	0.8086	0.84962	0.57341	0.62492	TTTGTCTTCTCCCAGAAGTGACATGGGCCTATTTTTGCTGCCTTCCCATCCATGCTTGGA[CG]CCACCCTCCAGGAAGGCCAGGCAGCTCTGGATCTGCTTAGGCCCCCATGGAGGGGTGGGG	NM_016382.2	natural killer cell receptor 2B4; NK cell activation inducing ligand NAIL; go_component: integral to membrane; go_function: protein binding; go_function: receptor activity; go_process: signal transduction; go_process: cellular defense response	CD244 natural killer cell receptor 2B4
20740	cg20789824	OLFML2A	FLJ00237; PRO34319;	9	FALSE	292	0.78567	0.86075	0.53404	0.65354	CCACCCTCTTCCTCTCTTCTTCTCCACATCTCGGTCTCCTTTGCTGACATTGTGATAATG[CG]GCCATTTGTGTCTGCAACTGGGACTGCCTAGATGCCGATAAAGCAGCTAGGAAGCCTGTG	NM_182487.1	olfactomedin-like; photomedin-1; go_component: membrane; go_function: latrotoxin receptor activity	olfactomedin-like 2A
22422	cg22456522	LILRB3	HL9; ILT5; LIR3; CD85A; LIR-3;	19	FALSE	54	0.66571	0.81471	0.42163	0.60314	GCCAGCACTGAGGGCTCATCCCTCTGCAGAGCGCGGGGTCACCGGGAGGAGACGCCATGA[CG]CCCGCCCTCACAGCCCTGCTCTGCCTTGGTGAGATTTCAAGATGGGGAGGGGGAGATCTG	NM_006864.1	leukocyte immunoglobulin-like receptor 3; immunoglobulin-like transcript 5; go_component: membrane; go_component: integral to plasma membrane; go_function: transmembrane receptor activity; go_process: immune response; go_process: cell surface receptor linked signal transduction	leukocyte immunoglobulin-like receptor; subfamily B (with TM and ITIM domains); member 3
16569	cg16501235	C1orf54	FLJ23221;	1	FALSE	790	0.74565	0.80189	0.46436	0.62978	AAGGGAAGAAAAACTAACAGAGATGGGTCATTTTAGTCCAGCTGACTCATTTTAAGAAAG[CG]GATGTTAAGTGGATTGTTCAGGGTTATTCTGTTAGCAGTGAAGGTGGAACTAAAGCTCAA	NM_024579.1	synonym: FLJ23221	hypothetical protein LOC79630
24666	cg24697031	EVPL	EVPK;	17	FALSE	337	0.67017	0.76875	0.43317	0.55383	GGAGTTGGGCCAGGACAGACAGGGCTGGAGACAGACGTGCACATGCAGGTGCAGGCTCAG[CG]GAGAGGCCCCAGCCCCGGAGCTCAGGATTAATAAACACCTCCAGCCAGCTCAGAGGACCT	NM_001988.1	go_component: cytoskeleton; go_component: plasmodesma; go_function: structural molecule activity; go_process: keratinization; go_process: epidermis development	envoplakin
11662	cg11719283	ZNF574	FP972; FLJ22059;	19	FALSE	199	0.86589	0.85743	0.57888	0.69415	TTCCTGTCCTTGTCCTTGTGGGGTTTGTGGGCCTCAGCCCACTTCTCTGGACAGTCTTGA[CG]GCTGTCTCTCTTCTCTTCATTTCTCTTCATCTCTGTAGCCCTCTCCCCTCATCTCAGTGG	NM_022752.3	go_component: nucleus; go_function: zinc ion binding; go_function: metal ion binding; go_function: nucleic acid binding	zinc finger protein 574
24433	cg24474182	P2RY13	GPCR1; GPR86; GPR94; P2Y13; SP174; FKSG77;	3	FALSE	28	0.7367	0.80292	0.52769	0.5619	AATAACAAAAATTGAAATTCACCTTTGGGAGGATACTCAGTTCTCTCTGTCTTCTTATGG[CG]GCAGTCATTAGTTCAGCCTACAAATGAGCATGTGAAGCAAATGTTCTGCTTTCTTATAGT	NM_023914.2	G protein-coupled receptor 86	purinergic receptor P2Y; G-protein coupled; 13
13412	cg13473336	SLC5A2	SGLT2;	16	FALSE	132	0.67237	0.7328	0.40497	0.55023	AGGCCCCCAAAGCCAGCAGCCACCAGCAGCACACCCCCCAACTTCTCACCCACAAGCCAA[CG]CCAATGACCAGCAGGAAATATGCAGCAATGACTAGGATGTCAGCAGGATTGTCAATCAGG	NM_003041.1	solute carrier family 5 (sodium/glucose transporter); member 2; sodium/glucose cotransporter; go_component: membrane; go_component: integral to membrane; go_function: sodium ion binding; go_function: symporter activity; go_function: transporter activity; go_function: sugar porter activity; go_function: low-affinity glucose:sodium symporter activity; go_process: ion transport; go_process: sodium i…	solute carrier family 5 (sodium/glucose cotransporter); member 2
10065	cg10148841	ROBO4	MRB; FLJ20798;	11	FALSE	285	0.83362	0.78808	0.57837	0.59468	AGATGAGGATGAGGATGATGATGATGAGTGTGTGTAAGTGTATGTGTGTTTGTGCATGTG[CG]CACACACCAGAGAGAGAAAGAAGGAAAGAGAGACTGAGAGAGAAAGAAAGAAAGAGAGAA	NM_019055.4	magic roundabout; go_component: integral to membrane; go_function: receptor activity; go_process: angiogenesis; go_process: cell differentiation; go_process: regulation of cell migration	roundabout homolog 4; magic roundabout
25745	cg25764570	HLA-DRA	HLA-DRA1;	6	FALSE	358	0.73684	0.82818	0.51393	0.60297	TTCAGACAATCTCCATGGCCTGACAATTTACCTTCTATTTGGGTAATTTATTGTCCCTTA[CG]CAAACTCTCCAACTGTCATTGCACAGACATATGATCTGTATTTAGCTCTCACTTTAGGTG	NM_019111.3	HLA class II histocompatibility antigen; DR alpha chain; MHC cell surface glycoprotein; histocompatibility antigen HLA-DR alpha; go_component: membrane; go_component: lysosome; go_component: plasma membrane; go_component: integral to plasma membrane; go_component: integral to plasma membrane; go_function: MHC class II receptor activity; go_function: MHC class II receptor activity; go_function: MH…	major histocompatibility complex; class II; DR alpha precursor
18844	cg18854666	SLC11A1	LSH; NRAMP; NRAMP1;	2	FALSE	138	0.89726	0.92212	0.61119	0.76018	CTAGGGGCCACTACTCACCTGTCATTGAAATGCCGACTTCAGGTACTCTGGGAGTGTGAG[CG]GTGCTCTGGGCAGCTCCTCAGCCTGCACCCCCTCTCTGGGCACTGGTGCAAGTAAGTGTG	NM_000578.2	isoform a is encoded by transcript variant 1; solute carrier family 11 (sodium/phosphate symporters); member 1; natural resistance-associated macrophage protein 1; go_component: membrane; go_component: membrane fraction; go_component: integral to plasma membrane; go_function: iron ion binding; go_function: transporter activity; go_function: transporter activity; go_process: transport; go_process:…	solute carrier family 11 (proton-coupled divalent metal ion transporters); member 1 isoform a
21813	cg21832243	TTC3	DCRR1; RNF105; TPRDIII; DKFZp686M0150;	21	FALSE	1348	0.81031	0.76248	0.54492	0.58029	TGAATGAGGGCGTGAGAGGGTTTGGACCCGAGGAGCTTGTGATGTCACCAGTGTGCCCTG[CG]GGATCTGGGGAACAGGAGAAGTAGGCCAGAGAAGTCGGGTTGAAAGGTGTGTCGTTTGCG	NM_003316.3	TPR repeat protein D	tetratricopeptide repeat domain 3
1655	cg01636591	CCL8	HC14; MCP2; MCP-2; SCYA8; SCYA10;	17	FALSE	90	0.76242	0.83608	0.5379	0.61325	CCCATCCCTGGCCTCCTGTTACCCACAGAGGGGTAGGCCCTTGGCTCTCTTCCACTATGA[CG]TCAGCTTCCATTCTTCCTTTCTTATAGACAATTTTCCATTTCAAGGAAATCAGAGCCCTT	NM_005623.2	small inducible cytokine subfamily A (Cys-Cys); member 8 (monocyte chemotactic protein 2); monocyte chemoattractant protein 2; go_component: membrane; go_component: extracellular space; go_function: heparin binding; go_function: chemokine activity; go_function: signal transducer activity; go_function: signal transducer activity; go_process: chemotaxis; go_process: exocytosis; go_process: sensory …	small inducible cytokine A8 precursor
2866	cg02863947	NR1I2	BXR; PAR; PRR; PXR; SAR; SXR; ONR1; PAR1; PAR2; PARq;	3	FALSE	141	0.69149	0.82217	0.48339	0.58553	GGCATGACTCCAGCTCAGGTAGGCCACCTTGCCAGAAGTCCTTAGGTTATGGGTAACATA[CG]TAGCTTTCATCATCTCTCAAATCCCTTCTGGCTCACAAGGGCCTGACCTTCTCTCTCTTA	NM_022002.1	isoform 2 is encoded by transcript variant 2; steroid and xenobiotic receptor; go_component: nucleus; go_function: zinc ion binding; go_function: metal ion binding; go_function: sequence-specific DNA binding; go_function: transcription factor activity; go_function: steroid hormone receptor activity; go_function: transcription coactivator activity; go_function: transcriptional repressor activity; …	pregnane X receptor isoform 2
24379	cg24428913	WAS	THC; IMD2; WASP;	X	FALSE	777	0.83825	0.89617	0.56168	0.73303	GAGGCATATGCGTCATTGGCAGTGTCTAAGCACTCACGATAGGCGTGGATCACAGGGGCT[CG]CTCTGTAATTAAAAGGAAAAGGGTTTTTGTTGTGTTGTTGTTGTTGCTGTTTTTGAGACA	NM_000377.1	Wiskott-Aldrich syndrome (eczema-thrombocytopenia) protein; thrombocytopenia 1 (X-linked); go_component: actin cytoskeleton; go_function: protein self binding; go_function: small GTPase regulator activity; go_process: defense response; go_process: blood coagulation; go_process: epidermis development; go_process: protein complex assembly; go_process: actin polymerization and/or depolymerization	Wiskott-Aldrich syndrome protein
7799	cg07842062	MEFV	FMF; MEF; TRIM20; MGC126560; MGC126586;	16	FALSE	103	0.69734	0.7496	0.46101	0.54878	GGCTAAGACCCCTAGTGACCATCTGCTGTCCACCCTGGAGGAGCTGGTGCCCTATGACTT[CG]AGAAGTTCAAGTTCAAGCTGCAGAACACCAGTGTGCAGAAGGAGCACTCCAGGATCCCCC	NM_000243.1	pyrin; marenostrin; go_component: microtubule; go_component: nucleus; go_component: cytoskeleton; go_component: microtubule associated complex; go_function: actin binding; go_function: metal ion binding; go_function: zinc ion binding; go_process: inflammatory response	Mediterranean fever protein
11776	cg11827101	LOC339789		2	FALSE	127	0.89017	0.8992	0.66124	0.69245	ACCTGTAAAATGGGGTAAGGGTCCAGGCTGGTCCAACTCCTGGGGCTACTGTGAGGATCA[CG]GGGCTTTGCCGATGAAAACCCTACTGCCCTGCCCTGCCCTGCAGGCCTGTCCTGCATGCC	NM_207358.1		hypothetical protein LOC339789
6160	cg06200697	CTNND1	CAS; CTNND; P120CAS; P120CTN; KIAA0384;	11	FALSE	431	0.85566	0.9172	0.60852	0.73124	ACTTGCCTGCTGCTGTTTGGTTTGTTGCTTCCTACCCCAAAGCATTTCCCTAAAGGAAGA[CG]GGAAAGAAAGGAGAGAGAAATCCTAAAAACAGGACTACTATATGTTGACTGGGATGGTAG	NM_001331.1	go_component: nucleus; go_component: cytoskeleton; go_component: cytoplasm; go_function: protein binding; go_function: structural molecule activity; go_process: transcription; go_process: cell-cell adhesion; go_process: Wnt receptor signaling pathway; go_process: regulation of transcription; DNA-dependent	catenin (cadherin-associated protein); delta 1
23718	cg23756272	BCL2	Bcl-2;	18	TRUE		0.80572	0.8581	0.5764	0.65733	GTTTACTCCTTGGATGGGATGGTGCATATGTCTTGCTTCTTCCTTAAAATGGGCCTCTCT[CG]GCCTCCATACCACAGTCCCCGGGCTGGGAGAGGGGTCGTGGTATAGAGGTGGGGTGGGGG	NT_025028.13	beta isoform is encoded by transcript variant beta; go_component: nucleus; go_component: membrane; go_component: mitochondrion; go_component: integral to membrane; go_component: endoplasmic reticulum; go_component: mitochondrial outer membrane; go_component: mitochondrial outer membrane; go_function: identical protein binding; go_process: anti-apoptosis; go_process: anti-apoptosis; go_process: re…	B-cell lymphoma protein 2 beta isoform
8542	cg08598221	SNTB1	A1B; SNT2; BSYN2; 59-DAP; DAPA1B; SNT2B1; TIP-43; FLJ22442; MGC111389;	8	FALSE	200	0.72622	0.82689	0.48903	0.63491	CCCTGGAGGAAGCTAAACTCAGACCAAGGCCCTGGGCTCCCCAGGAGTTAAAAGGGAATA[CG]CTGTCCCAAGATTCTAGAATGAAGAGTCAACGTAGCCCGAGTGGCTTAAACCTCCTGTCC	NM_021021.2	syntrophin; beta 1 (dystrophin-associated protein A1; 59kD; basic component 1); tax interaction protein 43; go_component: membrane; go_component: cytoskeleton; go_component: dystrophin-associated glycoprotein complex; go_function: actin binding; go_function: calmodulin binding; go_function: calcium ion binding; go_process: muscle contraction	basic beta 1 syntrophin
23843	cg23889010	SLPI	ALP; MPI; ALK1; BLPI; HUSI; WAP4; WFDC4; HUSI-I;	20	FALSE	216	0.73136	0.77294	0.49489	0.58124	GGGTCTCCTTGTGGTGTGGGTGTGTCCCCTTCTGTAGGCTCTGATCCCTCAGCTTAGTTT[CG]GGAGACCTCCCTGAGGGTGGAATACATGTCTGGCTGAGCTCCAAGGTTTGTGTGACAGTT	NM_003064.2	WAP four-disulfide core domain 4; secretory leukocyte protease inhibitor (antileukoproteinase); secretory leukocyte protease inhibitor; seminal proteinase inhibitor; mucus proteinase inhibitor; go_function: serine-type endopeptidase inhibitor activity	secretory leukocyte peptidase inhibitor precursor
6475	cg06494782	K6IRS2	KRT6; K6irs; KRT6IRS2;	12	TRUE	154	0.81425	0.85245	0.53033	0.71002	GAGGTGAGCCAAGTAAATGCTGGGTTCTGGGTCACTTTACAGGGATTCATGGGGAGTTCA[CG]GTGGAACAGACAAAAATCTCGGTGAGTGCATGGTAATTTCCTACATGAAGAACCCAAGAG	NM_080747.1	expressed in the inner root sheath of hair follicles; go_component: intermediate filament; go_function: structural molecule activity	keratin protein K6irs
12902	cg12962778	ZNF385	HZF; RZF; ZFP385; DKFZP586G1122;	12	FALSE	169	0.85595	0.89772	0.6345	0.69312	ACAGAATGTTTTCTCTGCCCTTCAGGCAGCCTGAGCCGGGCAGGGCCCCTGCCTCTGCTA[CG]GCAGCCCCCGATCATGCAGCCCCCACTGGACCTCAAGCAGATCCTGCCCTTCCCACTCGA	NM_015481.1	retinal zinc finger; go_component: nucleus; go_function: DNA binding; go_function: zinc ion binding; go_function: metal ion binding; go_process: transcription; go_process: regulation of transcription; DNA-dependent	zinc finger protein 385
12361	cg12437481	MRPL28	p15; MAAT1; MGC8499;	16	TRUE	428	0.69129	0.76983	0.48378	0.55131	CTGCGGGAGGGCATCTGTTCCCGCCTGCCCGGCCACTACCTGCGCTCCCTGGAGGAGGAG[CG]GACGCCCACTCCCGTGCACTATAGGCCTCATGGGGCCAAGTTCAAGATCAACCCCAAGAA	NM_006428.3	melanoma antigen p15; melanoma-associated antigen recognised by cytotoxic T lymphocytes; go_component: mitochondrion; go_component: ribonucleoprotein complex; go_function: structural constituent of ribosome	mitochondrial ribosomal protein L28
23691	cg23732182	C21orf84	MGC129789;	21	FALSE	13	0.83363	0.82408	0.58162	0.65293	CTATGTAAGGAGAAGGAGCCTTTATGCAATCCAGGAAGCCCGCGTCAGGCCCAGGAGGTG[CG]CCAGCTCTCTAGGATGCTGGCCAAGGTCCCCCGCACTTGGCCGGATCCAGGCAGGGAGTG	NM_153752.1	synonym: MGC129789	hypothetical protein LOC114038
2735	cg02729303	FLJ20152	FLJ22155; FLJ22179;	5	FALSE	17	0.71225	0.76428	0.47148	0.58652	TTTTTGGAAAAAAAGTGCTCCTCCCTTACTCAGAAAGTTGGTGTTTACAAACTTCCAAAG[CG]CCTGCCTCCCTTGAATGAAGCTAGGAGCTGGGTTATTATCACTGCCCCCTTCTAAAAATA	NM_019000.2	synonyms: FLJ22155; FLJ22179	hypothetical protein LOC54463
21933	cg21960110	HBZ		16	FALSE	372	0.71623	0.87909	0.49672	0.68049	CGACTTGGGGGAAACCAGAGGAGCAGGGCCCAGTAAGCAGCCTCCTGGGACCAAGCCCCA[CG]GTCGGCTGACACCGACCTCAGGCAGCCCTGCCCAACCACATGCCAGTACCCTTCCACTTT	NM_005332.2	go_component: hemoglobin complex; go_function: heme binding; go_function: oxygen binding; go_function: iron ion binding; go_function: metal ion binding; go_function: oxygen transporter activity; go_process: transport; go_process: oxygen transport	zeta globin
18596	cg18589858	SLCO2B1	OATPB; OATP-B; OATP2B1; SLC21A9; KIAA0880; DKFZp686E0517;	11	FALSE	1178	0.78121	0.82537	0.61348	0.57519	TGTATGTTTCTCTGTTATTGCACCCTGAAAGTTAGACTCCAAACCCACATCCTCATTCCA[CG]CAAAGACTTTATTCCAGAGACAGGGTCAGGTTCACTTCTGCATCTTGGATTTGGGGAAAC	NM_007256.2	solute carrier family 21 (organic anion transporter); member 9; go_component: membrane; go_component: integral to membrane; go_function: transporter activity; go_process: transport; go_process: ion transport	solute carrier organic anion transporter family; member 2B1
16111	cg16022279	ZNF185		X	FALSE	58	0.75699	0.83289	0.53118	0.64133	AGTAGTCAGCTGCCTTCAGTGGACCCAGAGTTTGGACTTGTTCCTTGGAGGAGGGAACCA[CG]CTGAGCCTGGCGTTGCATACTCACAGCTTCTTGTAATCCTCAGTGGTCATCTTGTAGCCA	NM_007150.1	go_function: zinc ion binding; go_function: metal ion binding; go_function: zinc ion binding	zinc finger protein 185 (LIM domain)
7138	cg07136421	GPR89A	GPR89; SH120; AL844549.1;	1	TRUE	870	0.77184	0.77562	0.54157	0.59066	CATCAGTTCTACCCATTCTTTCACATGAAGACAGATGTCATGTTCTGAGTCATCTTTCTT[CG]CCTCCTTCCAGCAGCCCTTATCTGGTGGCTCACATTTGAGCGAGCTCCAATATGTCTCTG	NM_016334.2	putative G-protein coupled receptor; go_function: receptor activity; go_process: positive regulation of I-kappaB kinase/NF-kappaB cascade	G protein-coupled receptor 89
27391	cg27461196	FXYD1	PLM; MGC44983;	19	FALSE	374	0.77393	0.84273	0.5672	0.63513	CAGTGGGGCCGGAATGGACATGAACAACAACCTCTCCCCAAACTGCTGGTTGGAGCAGGA[CG]TGGGGTGTAAACACCGTCAGGCATCCAATACTCCTCCTCTGGGCCTCCGGTGCCCCCACG	NM_005031.3	FXYD domain-containing ion transport regulator 1; FXYD domain-containing ion transport regulator 1 (phospholemman); go_component: plasma membrane; go_component: integral to plasma membrane; go_function: ion channel activity; go_function: chloride channel activity; go_process: ion transport; go_process: chloride transport; go_process: muscle contraction	phospholemman precursor
3502	cg03483626	KCNA3	MK3; HGK5; HLK3; PCN3; HPCN3; KV1.3; HUKIII; MGC41884;	1	TRUE	621	0.6638	0.84414	0.44816	0.6478	ATCCCAATCAGAAACTTGGTCCTTGATTCTTCCCAGTGGCCGACATCTCCGCTGCGAAAA[CG]GGTGTGAACTATTCACTAAAGCAGCAGGGCCCGAACGCCTTTAACAATCCATTTCCTTCG	NM_002232.2	potassium channel protein; voltage-gated potassium channel; voltage-gated potassium channel protein Kv1.3; type n potassium channel; go_component: membrane; go_component: membrane fraction; go_component: integral to membrane; go_component: voltage-gated potassium channel complex; go_function: protein binding; go_function: potassium ion binding; go_function: delayed rectifier potassium channel act…	potassium voltage-gated channel; shaker-related subfamily; member 3
17800	cg17777592	CAB39L	MO2L; FLJ12577; bA103J18.3; RP11-103J18.3;	13	FALSE	81	0.71981	0.72675	0.47098	0.56686	ACTCTTCAAAAAGAGGGACAGAAAGTCAAGACCTAATTGTGGAAACTCTTTTCTCTGCCA[CG]CTTGGTAATAGGAGGCAACCTCTATTAAATGGACGATAAAGGCTACTTCATCTAAAGTGC	NM_030925.1	isoform 2 is encoded by transcript variant 2; antigen MLAA-34; U937-associated antigen; go_function: binding	calcium binding protein 39-like isoform 2
23765	cg23815491	HP	MGC111141; hp2-alpha;	16	FALSE	114	0.84456	0.85149	0.64303	0.64519	TCCACAGCTTTCCCTCCTGCCTTTCCTCTGGTTCTTTATTTCAGTCTTTTTTGCATACAT[CG]GTAGAGATGCAGAAATAGAACAAAGAAACGGGCAAATGGGCTAAATTATAGTGAACCAAA	NM_005143.2	go_component: extracellular region; go_component: extracellular region; go_function: hemoglobin binding; go_function: serine-type endopeptidase activity; go_process: proteolysis; go_process: defense response; go_process: iron ion homeostasis	haptoglobin
10212	cg10287137	P2RY2	P2U; HP2U; P2U1; P2UR; P2Y2; P2RU1; P2Y2R; MGC20088; MGC40010;	11	TRUE	290	0.90169	0.91111	0.68139	0.72593	AGGGGCGGGACAGGGGTAGGGTGGCGCGGTGGCTGGGCGCAAAGGTCCCGCAGTGGGCCA[CG]CAGGCACCGGGCTGACCTGGCAAAACTTTGGCGTCTCTGAAAACCTCTGGTAACCAGCTC	NM_002564.2	purinoceptor P2Y2; P2U nucleotide receptor; P2Y purinoceptor 2; P2U purinoceptor 1; ATP receptor; go_component: membrane; go_component: integral to plasma membrane; go_function: receptor activity; go_function: rhodopsin-like receptor activity; go_function: purinergic nucleotide receptor activity; G-protein coupled; go_process: signal transduction; go_process: cell ion homeostasis; go_process: G-p…	purinergic receptor P2Y2
8348	cg08399444	GSG1	MGC3146;	12	FALSE	137	0.72419	0.82688	0.52491	0.62162	AAACCAAAGGGACTTGGAGTGCAGATGGCATCCTTCGGTTCTTCCAGACAAGCTGCAAGA[CG]CTGACCATGGCCAAGGTAACCGGCTTCCCCTCCTATTGCTCAAAGGATGCAGTCTACAGC	NM_031289.1	isoform 1 is encoded by transcript variant 1	germ cell associated 1 isoform 1
21729	cg21723486	TP73L	KET; LMS; RHS; p51; p63; EEC3; TP63; p73H; p73L; SHFM4; B(p51A); B(p51B);	3	FALSE	107	0.71135	0.79582	0.49282	0.6104	TAATTGTTCTCCGTTCGTTGATATCAAAGACAGTTGAAGGAAATGAATTTTGAAACTTCA[CG]GTGTGCCACCCTACAGTACTGCCCTGACCCTTACATCCAGCGGTGAGTTTGAATGTGACA	NM_003722.3	tumor protein 63 kDa with strong homology to p53; tumor protein p63; TA p63 beta; p53 homolog; DN p63 alpha; DN p63 beta; P63 protein; go_component: nucleus; go_function: zinc ion binding; go_function: metal ion binding; go_function: identical protein binding; go_function: transcription factor activity; go_function: transcriptional activator activity; go_function: transcriptional repressor activi…	tumor protein p73-like
1624	cg01605783	LOC284837		21	FALSE	139	0.69656	0.73214	0.45517	0.56992	TACCCGTGCTGTGCAACAAATTACCTTGAACTTGGTGACTTCACCACCACTGCATGTCAG[CG]CCCAGCCGTAGACGAGGGTTTGGGAGGCATGGCTGGGCCTGCCCAGGGCTCCCTGGCTGA	NM_194310.1		hypothetical protein LOC284837
3180	cg03156547	CDH24	CDH11L; FLJ25193;	14	FALSE	32	0.68666	0.74824	0.48157	0.55015	GTTTGGACTCCAGCCAGGGCTCTGTTCACTGGCCCTGGGTGCTGAGGCTGGGCCAGGCCA[CG]TGGCCCATGAGCTGGCTGGGGTGGAGGGGCAGATGCGTTGAGGCTACCCCATGGATCCAC	NM_144985.2	isoform 2 is encoded by transcript variant 2; go_component: membrane; go_component: integral to membrane; go_function: protein binding; go_function: calcium ion binding; go_process: cell adhesion; go_process: homophilic cell adhesion	cadherin-like 24 isoform 2
1203	cg01185080	ZNF710	FLJ00306; FLJ37393; DKFZp547K1113;	15	TRUE	939	0.84504	0.85591	0.5997	0.69831	CAGCAAAAGCCTTTAAACAGCTGTTAGCAGAGCCCTGGACGGCCTGACTCGAGGGAGCGG[CG]CGGGCTCCGAGCGCCAGGGCCCGGGTGGAGAAGGGGCTCAGGGCAGCTGCTGGGATCGGC	NM_198526.1	go_component: nucleus; go_function: zinc ion binding; go_function: metal ion binding; go_function: nucleic acid binding	zinc finger protein 710
18721	cg18712919	BRE	BRCC4; BRCC45;	2	FALSE	1312	0.69931	0.75116	0.44988	0.5979	TATGCTACAGTAACACCTCATTCGTCCTGAAATGTTGCTTTTCCAAAGGGTAATAGAGAA[CG]TGGAACTAAACAAAAAGGCTTTGGGACAATCAAAATAAGTCACCAAATTGCTGCACCAAA	NM_199193.1	isoform 3 is encoded by transcript variant 4; go_process: signal transduction	brain and reproductive organ-expressed (TNFRSF1A modulator) isoform 3
17849	cg17823175	AZU1	AZU; HBP; NAZC; AZAMP; CAP37; HUMAZUR;	19	TRUE	339	0.7753	0.80205	0.57145	0.60376	GGGAGGGTGGGTCCCCCCGCAGCCCCACTGGGTGGATAGAGCTGAGGCTGCAGCTTCACA[CG]CCCTCCCGGCCACTGTGTGGATTCTTGGGGATCTCAGAGCTGTCTCCCCCCGACCCAGGC	NM_001700.3	cationic antimicrobial protein 37; heparin-binding protein; neutrophil azurocidin; go_component: azurophil granule; go_component: extracellular region; go_component: azurophil granule; go_component: extracellular region; go_function: toxin binding; go_function: heparin binding; go_function: trypsin activity; go_function: toxin binding; go_function: heparin binding; go_function: chymotrypsin activ…	azurocidin 1 preproprotein
9076	cg09134726	PRTN3	MBT; P29; ACPA; AGP7; PR-3; C-ANCA;	19	FALSE	97	0.61918	0.7951	0.47332	0.53922	CCCCCAGCCCTGCCCTGGCGTCCGTGCTGCTGGCCTTGCTGCTGAGCGGTGAGTGAGCCA[CG]TGCCCATCCATCCAGCCTCCAGGCCCCGGTGGATTGTGGGGAAATATCCACCACGAGGTC	NM_002777.3	myeloblastin; go_component: cellular component unknown; go_function: protein binding; go_function: serine-type endopeptidase activity; go_process: proteolysis; go_process: collagen catabolism; go_process: positive regulation of cell proliferation	proteinase 3 (serine proteinase; neutrophil; Wegener granulomatosis autoantigen)
27332	cg27394566	PLD4	C14orf175;	14	FALSE	411	0.86196	0.84917	0.6312	0.67975	CCCTGCAGGGCAGGAAATCTGGCACCTTCAGCCATGACCTCTGATGTCTGCAGGGTCTTA[CG]CTATCTACCATGGGACCAGGGGGCTACAGCCCTACTCTGCAGGGGTCTCTCAGCTTGAGC	NM_138790.1	go_function: catalytic activity; go_process: metabolism	phospholipase D family; member 4

## Sheet: De novo-methylated probes
De-novo methylated probes in CD28null T cells
Index	TargetID	SYMBOL	SYNONYM	CHR	CPG_ISLAND	DISTANCE_TO_TSS	CD28+ #1	CD28+ #2	CD28null #1	CD28null #2	TOPGENOMICSEQ	ACCESSION	ANNOTATION	PRODUCT	MIR_CPG_ISLAND	MIR_NAMES
2596	cg02600394	TXK	RLK; TKL; BTKL; PTK4; PSCTK5;	4	FALSE	39	0.10248	0.12023	0.67334	0.74441	GAGGAAAGGATCATGGTAGCCCCTTCTGCGGGGAGCACACAACAGTCTTCAGTTCTTCTG[CG]GTGCTCTACTCACAAAAACACATCTTTCAACTGAAATCATAGTTCGCTCAAGATGTTTCT	NM_003328.1	PTK4 protein tyrosine kinase; PTK4 protein tyrosine kinase 4; go_component: cytoplasm; go_function: ATP binding; go_function: nucleotide binding; go_function: transferase activity; go_function: non-membrane spanning protein tyrosine kinase activity; go_process: intracellular signaling cascade; go_process: protein amino acid phosphorylation	TXK tyrosine kinase
3627	cg03602500	FLJ00060		19	TRUE	449	0.21166	0.26845	0.80086	0.86344	ACCTTGTGATCCGCCCACGTCAGCCTCCCAAAGTGCTGGGATTACAGGCGTAAGCCACAG[CG]CCCAGCCTCGCTGTTCTTATCTTGGCAGCAGATTCCGAATGTCGGCTGGTGCCCCTGTCA	NM_033206.1		hypothetical protein LOC90011
20940	cg20981615	TXK	RLK; TKL; BTKL; PTK4; PSCTK5;	4	FALSE	7	0.04314	0.12369	0.49312	0.64436	CTTCAGTTCTTCTGCGGTGCTCTACTCACAAAAACACATCTTTCAACTGAAATCATAGTT[CG]CTCAAGATGTTTCTCACGGGCAGAGTTAACCCCACCTATTTTCCTGTTCTGAAAACCTCA	NM_003328.1	PTK4 protein tyrosine kinase; PTK4 protein tyrosine kinase 4; go_component: cytoplasm; go_function: ATP binding; go_function: nucleotide binding; go_function: transferase activity; go_function: non-membrane spanning protein tyrosine kinase activity; go_process: intracellular signaling cascade; go_process: protein amino acid phosphorylation	TXK tyrosine kinase
3562	cg03544320	CRMP1	DRP1; DRP-1; DPYSL1;	4	TRUE	94	0.20224	0.1339	0.57362	0.70729	GCCCGGCCGCGCCAGGTACACGGGCAGGTCGTCCTCGGTGTTCCACGCGCGCCGCCGGTC[CG]CCATACCCGTCCAAGGCCGGCCACCCACCGCGCTCCCGCCTGCCCGCCCGCGGCCCTGGG	NM_001313.3	isoform 2 is encoded by transcript variant 2; dihydropyrimidinase-like 1; dihydropyrimidinase related protein-1; go_function: hydrolase activity; go_function: protein binding; go_function: dihydropyrimidinase activity; go_process: nervous system development; go_process: nucleobase; nucleoside; nucleotide and nucleic acid metabolism	collapsin response mediator protein 1 isoform 2
16235	cg16173109	FLJ38379		2	TRUE	30	0.13699	0.16338	0.56815	0.64927	ACACATCTGAGGGCCTGGGGCGAGGGGGTGCTGCCGCAGTGGCACCGTTCCCCTCAGACT[CG]CTCATCAGGACTTCAGCACTGCCCGTCCATGGGGACGTCTGCACTCACAGTGTCCTCGGC	XR_001026.1	Derived by automated computational analysis using gene prediction method: GNOMON.
11317	cg11384427	TNFRSF7	T14; CD27; S152; Tp55; MGC20393;	12	FALSE	481	0.1969	0.34996	0.71456	0.74751	TTATACAGAAACCAGCACCACAAAACACCCTTGGGGAGTTGGGGTAGTCTCATAATCAAA[CG]CAACATTTCTGCAGCAAAACTATTGAATATTTACACCAACTGGGAGGAAGCTTAAATAGC	NM_001242.3	CD27 antigen; T cell activation antigen CD27; T cell antivation antigen S152; CD27L receptor; go_component: nucleus; go_component: membrane; go_component: nucleosome; go_component: extracellular region; go_component: integral to plasma membrane; go_function: DNA binding; go_function: protein binding; go_function: protein binding; go_function: caspase inhibitor activity; go_function: transmembrane…	tumor necrosis factor receptor superfamily; member 7 precursor
2476	cg02473123	CD7	GP40; TP41; Tp40; LEU-9;	17	TRUE	704	0.20145	0.33125	0.67156	0.72409	CCGTCCTCGTAGTAAATGATGTCTTGGGGCTGTGGCCCGAGCTGCCTCAGGTAGATCCCA[CG]CAGGCCCCCGCTGGTGGAGCAGGTGATGTTGACGGAGGCTCCCACGGGGACAGTCGTGCA	NM_006137.6	p41 protein; T-cell antigen CD7 precursor; T-cell leukemia antigen; go_component: plasma membrane; go_component: plasma membrane; go_component: membrane fraction; go_component: integral to membrane; go_function: receptor activity; go_process: calcium ion transport; go_process: T cell activation; go_process: cellular defense response; go_process: transmembrane receptor protein tyrosine kinase sign…	CD7 antigen precursor
3125	cg03104936	GRB10	RSS; IRBP; MEG1; GRB-IR; KIAA0207;	7	TRUE		0.13472	0.18956	0.56035	0.59958	TCTTTTTAAGTCTGAAAGGCAGCGACTGCAGGGATTATGACGTGCTGGCGGCCAGGGCCT[CG]GGTGCTGCCTGGAGTCTCCTGCGTGTCTCTGCTCCTTTGATGTCAGCATCGGGGGTGGGA	NT_033968.5	isoform a is encoded by transcript variant 1; maternally expressed gene 1; GRB10 adaptor protein; go_component: cytoplasm; go_component: plasma membrane; go_function: protein binding; go_function: SH3/SH2 adaptor activity; go_process: cell-cell signaling; go_process: intracellular signaling cascade; go_process: insulin receptor signaling pathway	growth factor receptor-bound protein 10 isoform a
7698	cg07728874	CD3D	T3D; CD3-DELTA;	11	FALSE	51	0.0661	0.1477	0.46383	0.55661	TCCGCTGGGAGATGGAACATAGCACGTTTCTCTCTGGCCTGGTACTGGCTACCCTTCTCT[CG]CAAGGTAAGGCTACTCCAGGTGGGTGGGGGAAGGGACCTGAGAGGGACATTACTGATGGG	NM_000732.3	go_component: membrane; go_component: cytoplasm; go_component: integral to membrane; go_component: T cell receptor complex; go_function: protein binding; go_function: transmembrane receptor activity; go_function: protein heterodimerization activity; go_process: T cell activation; go_process: protein complex assembly; go_process: positive thymic T cell selection; go_process: cell surface receptor …	CD3D antigen; delta polypeptide (TiT3 complex)
17694	cg17688525	L3MBTL4	HsT1031;	18	TRUE	77	0.03065	0.0706	0.39649	0.505	AGCGCCACCCGGCTCCCCGGGGTGTGGAACACTGAGCGAGGCAGGTGCGGCGGGAGCATG[CG]CGCGGGGCGGGCAGGGGGCGGCTCCCGCGCCCCCACCCCGCGCGTGCACCCTCGCGCCCC	NM_173464.1	go_component: nucleus; go_component: integrin complex; go_function: transcription factor activity; go_process: cell adhesion; go_process: platelet activation; go_process: regulation of transcription; DNA-dependent	hypothetical protein LOC91133
14604	cg14603345	BTBD3	KIAA0952; dJ742J24.1;	20	TRUE	102	0.11185	0.18861	0.50991	0.56275	TTCTCCAAGCCCGGGTTCCCGCCCACCCCTCACTCCTGCTTGAGGACAGGGCAGACATTG[CG]CATGCCCCGTATCCAAGGCCGCCTCCGGGAGCACCTCCCATGCCGCTCCGCTCCCTCCCG	NM_181443.1	isoform b is encoded by transcript variant 2; go_function: protein binding	BTB/POZ domain containing protein 3 isoform b
22635	cg22670733	CHRNA3	MGC104879;	15	TRUE	962	0.20246	0.21093	0.51587	0.66018	CAAAAGAATGAGAAAAGACAAGAGAGAAAGCGGGACCAGGCGGCCAACGTATGGAGGCTA[CG]AAGGCCCCCAGCTGTGGGAGCCCACGCTATTTATTGGTGATCAAAGAAACAGGTGGTGAG	NM_000743.2	Cholinergic receptor; neuronal nicotinic; alpha polypeptide-3; neuronal nicotinic acetylcholine receptor; alpha3 subunit; go_component: integral to membrane; go_component: postsynaptic membrane; go_component: nicotinic acetylcholine-gated receptor-channel complex; go_function: ion channel activity; go_function: transporter activity; go_function: neurotransmitter receptor activity; go_function: ac…	cholinergic receptor; nicotinic; alpha polypeptide 3
29	cg00027083	EPB41L3	4.1B; DAL1; DAL-1; KIAA0987;	18	TRUE	185	0.0546	0.0987	0.38809	0.51638	TACGAGGTGCGGAGGAAGAGCCCGAGGCCTGGGGCGAGGCGCGCGGGACAGTGGGGCTGA[CG]CGTGGCTTCGGCGCCGCGCGGTCTCCCGAATCCCGAGCCCCGCGCCCGGCGCGGCCGGGG	NM_012307.2	differentially expressed in adenocarcinoma of the lung; go_component: cytoplasm; go_component: cytoskeleton; go_component: plasma membrane; go_function: binding; go_function: actin binding; go_function: structural molecule activity; go_process: cortical actin cytoskeleton organization and biogenesis	erythrocyte membrane protein band 4.1-like 3
25221	cg25226014	CXCR6	BONZO; CD186; STRL33; TYMSTR;	3	FALSE	31	0.0463	0.11647	0.36493	0.54657	GAGATGAGCTTGCTCATGAAGCAAGGTCTGCCTCTACTTCTGTGATGTGGTTCATGTTTC[CG]CTGAACATTTTTTAAGAGCCCTCAGCTGGTTACTATAAGAGACCCACCCCCTACTCCCGT	NM_006564.1	G protein-coupled receptor; go_component: membrane; go_component: integral to plasma membrane; go_function: coreceptor activity; go_function: C-C chemokine receptor activity; go_function: rhodopsin-like receptor activity; go_function: C-X-C chemokine receptor activity; go_process: signal transduction; go_process: viral genome replication; go_process: G-protein coupled receptor protein signaling p…	G protein-coupled receptor TYMSTR
15514	cg15518883	SIT1	SIT; MGC125908; MGC125910; RP11-331F9.5;	9	FALSE	386	0.08935	0.12528	0.43322	0.529	TAACCCAGGCCTGGGGACTGTGGGTCCTCTTAGGGGCTGTGACGCTGCTATTTCTCATCT[CG]CTGGCTGCACACTTGTCCCAGTGGACCAGGGGCCGGAGCAGGAGCCATCCGGGGCAGGGA	NM_014450.2	suppression inducing transmembrane adaptor 1; go_component: plasma membrane; go_component: integral to plasma membrane; go_function: kinase binding; go_function: protein binding; go_function: SH2 domain binding; go_process: signal transduction; go_process: regulation of T cell activation	SHP2-interacting transmembrane adaptor protein
1882	cg01861509	SPOCK2	testican-2;	10	FALSE	859	0.16343	0.23702	0.52541	0.58801	GTAAGTGGGATTCTGTCCTCTAGTCTCCACGACAGCAAGCCGTGCTCTCTCACTGTACAG[CG]CCAGGACACACCCAGGAAGAATGCTTTATTACTGTGAGATGAAGACGTCAATGGCCAGGG	NM_014767.1	go_component: extracellular matrix (sensu Metazoa); go_function: calcium ion binding; go_process: synaptogenesis; go_process: regulation of cell differentiation; go_process: extracellular matrix organization and biogenesis	sparc/osteonectin; cwcv and kazal-like domains proteoglycan (testican) 2
10078	cg10161121	FASLG	FASL; CD178; CD95L; TNFSF6; APT1LG1;	1	FALSE	165	0.03667	0.08559	0.35389	0.46998	ACCCCTGGAAGTTTCCGCCCACAATTTTCTGATAACAGCCTTCAAGGCCTCAGTTGCTGT[CG]CTGTGCTACCCAAACAGGTTAGTAGGCTATGCTCACCTTCCTGGGATCCTGCAGAGCAGG	NM_000639.1	CD95 ligand; apoptosis (APO-1) antigen ligand 1; tumor necrosis factor (ligand) superfamily; member 6; go_component: membrane; go_component: extracellular space; go_component: integral to plasma membrane; go_function: tumor necrosis factor receptor binding; go_process: apoptosis; go_process: immune response; go_process: cell-cell signaling; go_process: signal transduction; go_process: induction o…	fas ligand
3036	cg03019000	TEX264	SIG11; ZSIG11; FLJ13935;	3	FALSE	939	0.20701	0.33438	0.56065	0.66885	CCTCAAATTTCTGAGGACCTACAAACTACAAAGCACTCTTCTAGGGGCCCAAAGATAAAA[CG]CTCCCCTCGTGAAAATCCCGGACTTTTGGTGGGAGGTGGGGAAGGTGACAACTATGCTCA	NM_015926.3	putative secreted protein ZSIG11; testis expressed gene 264	testis expressed sequence 264
13082	cg13164537	CD226	PTA1; DNAM1; DNAM-1; TLiSA1;	18	FALSE	88	0.05112	0.07884	0.35563	0.44027	CGCTCTAACGCTTCTTCCCATCTGCGTCTTGGTTAAGGACTTTTATCGTATCCTGTTTAT[CG]TGGCCTCCTAGCCTCAACACCCTCTTGGTCACTGCAAGCTCCCCGCTGCTCCCTCCCTTA	NM_006566.1	platelet and T cell activation antigen 1; DNAX accessory molecule-1; T lineage-specific activation antigen 1 antigen; adhesion glycoprotein; go_component: integral to plasma membrane; go_function: protein binding; go_function: receptor activity; go_process: cell adhesion; go_process: signal transduction; go_process: antimicrobial humoral response (sensu Vertebrata)	CD226 antigen
12533	cg12594641	MGC52057		2	TRUE	110	0.04533	0.12195	0.33473	0.49649	TCTGGGGGCGCCGCAGTGTTCGTGGGATGGGGCAGCGGGCTGCAGCTGGCGGCCGGAATC[CG]CGCGCAGCCCGGGTGAGTAGAGGCGGGCTTCCCGGGAGAGCACAAAAGAACAGGGGATTG	NM_194317.2		hypothetical protein LOC130574
15055	cg15055101	SH2D3A	NSP1;	19	TRUE	871	0.09648	0.20208	0.41752	0.5448	TCACTGTATCTCTAGGTCCTAGAACAGAGCCTGGTGCACAGCAAGTGCTCCAGCAATGGT[CG]TCCAACGTCAAAAGCGAGTCCTGCCTACATCTGTGTTTGTGTTGCCTGTGCTGGTGGTTC	NM_005490.1	novel SH2-containing protein 1; SH2 domain-containing 3A; go_function: SH3/SH2 adaptor activity; go_function: guanyl-nucleotide exchange factor activity; go_process: JNK cascade; go_process: small GTPase mediated signal transduction	SH2 domain containing 3A
15433	cg15433631	IRX2		5	TRUE	228	0.11239	0.12416	0.38891	0.50805	GCCAGCGAGCCGGGCGCCTGGTACAGGTAGCCCTGCGGGTAGGACATGGTGGGCGCGGGG[CG]CGGGGCCCGCGTCACGCCGAGCAGCGGGCAGGGCGCGCGGCGCCCTCCATCCACGCCCGG	NM_033267.2	go_component: nucleus; go_function: transcription factor activity; go_process: regulation of transcription; DNA-dependent	iroquois homeobox protein 2
6234	cg06268694	CELSR1	ME2; FMI2; CDHF9; HFMI2; DKFZp434P0729;	22	TRUE	425	0.15097	0.25819	0.51318	0.55398	GGGGCGCGGCGGGCAGCGGCAGGCGGGTAAGGTGGTCGGAGCTGCGAGCGCCGAATGCTG[CG]CGGCCGCGCAGCCGCCGGGGACGGGGAAGCAGAGCGCCCCGCAGAGCCGGGCACCGGTTC	NM_014246.1	protocadherin flamingo 2; cadherin EGF LAG seven-pass G-type receptor 1; flamingo (Drosophila) homolog; go_component: membrane; go_component: integral to plasma membrane; go_function: calcium ion binding; go_function: structural molecule activity; go_function: G-protein coupled receptor activity; go_process: development; go_process: cell adhesion; go_process: signal transduction; go_process: homo…	cadherin EGF LAG seven-pass G-type receptor 1
15956	cg15880738	CD3G	T3G; CD3-GAMMA;	11	FALSE	11	0.07563	0.09855	0.36132	0.46424	TGGAGCCAGTCTAGCTGCTGCACAGGCTGGCTGGCTGGCTGGCTGCTAAGGGCTGCTCCA[CG]CTTTTGCCGGAGGACAGAGACTGACATGGAACAGGGGAAGGGCCTGGCTGTCCTCATCCT	NM_000073.1	T-cell surface glycoprotein CD3 gamma chain precursor; T-cell receptor T3 gamma chain; T-cell antigen receptor complex; gamma subunit of T3; go_component: membrane; go_component: T cell receptor complex; go_component: integral to plasma membrane; go_function: T cell receptor binding; go_function: transmembrane receptor activity; go_function: protein heterodimerization activity; go_function: recep…	CD3G gamma precursor
9745	cg09830866	C16orf24	MGC2494;	16	TRUE	556	0.04996	0.12623	0.32109	0.50354	CAGGATGTGGGCAGGGGCGCCCGCCAGCAGGTGGGCGGTGTGGGGCGGCGAAGACCCAGA[CG]CAGGCACTTACGATCCTGCCGTCGCCAGAGCCCAGATCCACCGTTTTTCCGGGGCGTCCT	NM_023933.1	synonym: MGC2494	hypothetical protein LOC65990
23324	cg23349790	IGSF21	MGC15730; RP11-121A23.1;	1	TRUE	336	0.04027	0.07452	0.35449	0.40565	TCGGCCAGTGGCCGGAGGCAGGAGCGCGTCTGAGCCCATGGCGAGGGGACCCGCCGCCAC[CG]CCTCCACCCCCGCCGCCCCGCCACCGCCGCCAGCTCCCGGGCACCATGCGAACCGCCCCG	NM_032880.2	Novel protein; go_component: membrane; go_function: receptor activity	immunoglobin superfamily; member 21
19144	cg19154438	CKM	CKMM; M-CK;	19	FALSE	404	0.2155	0.33134	0.53861	0.64014	CTGCGACACCTGCTCTTGCAGACTCTGCTAGGCGACAGACACACCTCCCACGGCTTGTGG[CG]CCAGTGTTGGCGACAAACTGTAATGAACACAGGCCTGGCTCAACAGCCCCTTGCAGGGGG	NM_001824.2	creatine kinase M chain; creatine kinase-M; go_component: cytoplasm; go_function: creatine kinase activity	muscle creatine kinase
17718	cg17709873	LTA	LT; TNFB; TNFSF1;	6	FALSE	363	0.06725	0.14547	0.36729	0.47078	TGTCGATCTCTCTCTCGGGGGTCGGGGGGTGCTCTCTCCCAGGGCGGGAGGTCTGTCTTC[CG]CCGCGTGCCCCGCCCCGCTCACTGTCTCTCTCTCTCTCTCTCTTTCTCTGCAGGTTCTCC	NM_000595.2	tumor necrosis factor beta; go_component: membrane; go_component: extracellular space; go_function: tumor necrosis factor receptor binding; go_process: immune response; go_process: cell-cell signaling; go_process: signal transduction; go_process: induction of apoptosis	lymphotoxin alpha precursor
4822	cg04759756	SLA2	SLAP2; SLAP-2; FLJ21992; MGC49845; C20orf156;	20	FALSE	625	0.16091	0.30079	0.51654	0.56601	ACGCCCGTCCTAGTCCCATCTCAGGTGCGCACTTGCTGTGTGACTTTGGGCCCCTCTCTG[CG]CTGCAGTCAGACTCCAAAGTCAGGAACGTGAGGGCTACCATCTCTCAAGACATTTCAGCT	NM_032214.2	isoform a is encoded by transcript variant 1; Src-like adapter protein-2; go_component: cytoplasm; go_component: plasma membrane; go_component: endosome membrane; go_function: SH3/SH2 adaptor activity; go_function: protein N-terminus binding; go_process: T cell activation; go_process: B cell mediated immunity; go_process: regulation of immune response; go_process: negative regulation of B cell ac…	Src-like-adaptor 2 isoform a
24597	cg24642820	NUP210	GP210; POM210; FLJ22389; KIAA0906;	3	TRUE	656	0.0386	0.08367	0.27881	0.45311	GCTAAACTTTCTTTTGTGGGTGTGGGGGCCGTGGAGGGGGTTGTGCTCTGGCAGCGTTGG[CG]CCCTAAATGACCTATAGGTAACCTCTAATGGCTTCCGCAGGGGGTGCAGTGCGGAGGACA	NM_024923.2	nuclear pore membrane glycoprotein 210; go_function: protein binding	nucleoporin 210
26483	cg26521404	HOXA9	HOX1; ABD-B; HOX1G; HOX1.7; MGC1934;	7	TRUE	168	0.03155	0.05259	0.30212	0.38791	GCTGAAGTCGGGGTGCTCGGCCAGCGTCGCCGCCTGCCGGGGAGGCTGGCCCAGGGTCCC[CG]GCGCATAGCGGCCAACGCTCAGCTCATCCGCGGCGTCGGCGCCCAGCAGGAACGAGTCCA	NM_152739.2	isoform a is encoded by transcript variant 1; homeobox protein HOXA9; homeodomain protein HOXA9; go_component: nucleus; go_component: nucleus; go_function: transcription factor activity; go_function: transcriptional activator activity; go_process: transcription; go_process: development; go_process: regulation of transcription; DNA-dependent	homeobox protein A9 isoform a	7:27175314-27176295	HSA-MIR-196B;
15755	cg15731815	C1orf188	FLJ32096;	1	TRUE	340	0.06077	0.08205	0.33167	0.41372	AAGGCGGCGGGTGAGGCCCGCTCCAGCGGCCCCCAGCCCCCTCCCCTCGCGTCCCCTGTA[CG]CACTTCTGCATGTCGCGGAAGCAGCGGATGCACAACAGCAACTTCTTGTCGGTGGAGAAC	NM_173795.2	synonym: FLJ32096	hypothetical protein LOC148646
12108	cg12164282	PXDN		2	TRUE	205	0.16708	0.10389	0.40217	0.46272	GCGGGCACGGCCTCCAGCAGCAGATGCATGCAGCGCACGGTGGTGCGGAAGCACAGGCAG[CG]GCTCGGACACCCTGCGCCCGGCTTCTGGGCCACCACGGCCAGCGTCCCCCAGGCGCAGAA	XM_935180.1	Derived by automated computational analysis using gene prediction method: GNOMON.	Melanoma associated gene isoform 2
17111	cg17078393	LCK		1	TRUE	69	0.04145	0.08021	0.26643	0.43625	AATGGGGCCAGAGGGCTCCCGGGCTGGGCAGGTAAGGAGCGCTGGTATTGGGGGCGCAGG[CG]CCGGGGTGAGAGGCCTGATAGCAGACGGCTGCAGCTGTGCGGGCCCAGGCTCCCTAGGGA	NM_005356.2	oncogene LCK; membrane associated protein tyrosine kinase; protein-tyrosine kinase; put. ptk (135aa); lck tyrosine kinase (AA 1-142); proto-oncogene tyrosine-protein kinase LCK; go_component: lipid raft; go_component: lipid raft; go_component: pericentriolar material; go_component: pericentriolar material; go_function: ATP binding; go_function: ATPase binding; go_function: SH2 domain binding; go_…	lymphocyte-specific protein tyrosine kinase
23782	cg23833452	RAB32		6	TRUE		0.03714	0.07582	0.24904	0.43461	GAGGGCAGGGCCGGACGAGGGCAGGGCCTGGCGCCGGCTTGGGGAGGACCCTGCGCGAGG[CG]GCTCCCGCCCTGCGCCTCTGAAGCCCGGCCGGGCCCAACTGGACTTCCTCTCCCGGGCGG	NT_025741.14	go_component: mitochondrion; go_function: GTP binding; go_function: nucleotide binding; go_process: small GTPase mediated signal transduction	RAB32; member RAS oncogene family
819	cg00795812	PDCD1	PD1; CD279; SLEB2; hPD-1; hPD-l;	2	TRUE	951	0.02159	0.0539	0.31828	0.32659	CGCGCCAGCTGTCAGGCGGTTTCTAGCCTCGCTTCGGTTATTTTAAGCTGATGAGCCTGA[CG]CATCTCATCACTAATATCAGCAGTTTCATTTCTCCTGTTTTCCATTCGCTGTAATAAAAT	NM_005018.1	go_component: membrane; go_component: integral to membrane; go_function: signal transducer activity; go_process: apoptosis; go_process: development; go_process: humoral immune response	programmed cell death 1 precursor
8145	cg08185661	SYT9	FLJ45896;	11	TRUE	317	0.13151	0.12214	0.36899	0.44832	GGTCGCGGAGCCGGGGTCTGGCACGGTCCCGCAGGTGGTAAATGAAATCCTGGCAGCTGT[CG]TGCTCCAGGGCCCCACGGGCACAGAGCTCGGCCAGCAGCTGCAGCGCCTGGTGACAGAGC	NM_175733.2	go_component: synapse; go_component: membrane; go_component: synaptic vesicle; go_component: integral to membrane; go_function: calcium ion binding; go_function: transporter activity; go_process: transport	synaptotagmin IX
12107	cg12163490	CDH11	OB; CAD11; CDHOB; OSF-4;	16	TRUE	78	0.0368	0.08311	0.3334	0.34939	ACCTGGGGCCCTTGAGGGTGGACGCAACCTCCGAGCCGCCAGTCCCTGGCGCAGGGCAAG[CG]CTGCGGTGTCAGTCCCGGCCCCAGTCCCGGTCCCATTCACAAGTCAGCGGCGGCTGCGAG	NM_001797.2	osteoblast cadherin; cadherin-11; OB-cadherin; go_component: membrane; go_component: integral to membrane; go_function: protein binding; go_function: calcium ion binding; go_process: ossification; go_process: homophilic cell adhesion; go_process: homophilic cell adhesion	cadherin 11; type 2 preproprotein
18911	cg18920397	LY9	hly9; mLY9; CD229; SLAMF3;	1	FALSE	123	0.01832	0.0556	0.24888	0.38434	TGTGTGTGTGTCTCAGAGGGAGGGTTGTTTATACAAAACACCACAGACTCCTCCCATCTG[CG]CAGGCAGGTAGAGGTCCCAAGTCTATTCAGGGCCTCATTTGTGACTGATGTGGAGCATCA	NM_002348.2	isoform a is encoded by transcript variant 1; T-lymphocyte surface antigen Ly-9; cell-surface molecule Ly-9; go_component: integral to plasma membrane; go_function: protein binding; go_process: cell adhesion; go_process: humoral defense mechanism (sensu Vertebrata)	lymphocyte antigen 9 isoform a
5196	cg05163071	RETNLB	XCP2; FIZZ1; FIZZ2; HXCP2; RELMb; RELMbeta; RELM-beta;	3	FALSE	410	0.23068	0.31927	0.51874	0.58685	GTTTGTTAACTGCAAAGTAACCTCTTCCTGATGAAGGATCAAACAAGAAGCCTATAATAC[CG]GCAGACCACAGAAGGCCCAGGTGCTAGCCTTATCGGGTTGCCAAGAAGAAAGGAGAAGGA	NM_032579.1	C/EBP-epsilon regulated myeloid-specific secreted cysteine-rich protein precursor 2; cysteine-rich secreted A12-alpha-like protein 1; found in inflammatory zone 1; go_component: extracellular region; go_function: hormone activity; go_process: cell proliferation	colon and small intestine-specific cysteine-rich protein precursor
15503	cg15503752	ST6GALNAC1	SIAT7A; HSY11339; ST6GalNAcI;	17	FALSE	2	0.11396	0.16785	0.39043	0.44555	CACTGGACGCCTTGGCTCAGGTGCCTGCATCTCCACAGGCAGGACCTCATGGTGGTGGGT[CG]GGTTCTAGAGGAAGGTTCTGCATGTCCTGGGGCCTTGATGTAGGCAGCTGGGAGTCTCAC	NM_018414.2	GalNAc alpha-2; 6-sialyltransferase I; long form; alpha-N-acetylgalactosaminide alpha-2;6-sialyltransferase; sialyltransferase 7 ((alpha-N-acetylneuraminyl-2;3-beta-galactosyl-1; 3)-N-acetyl galactosaminide alpha-2;6-sialyltransferase) A; go_component: membrane; go_component: Golgi stack; go_component: Golgi apparatus; go_component: integral to membrane; go_function: sialyltransferase activity; g…	GalNAc alpha-2; 6-sialyltransferase I
26960	cg27009703	HOXA9	HOX1; ABD-B; HOX1G; HOX1.7; MGC1934;	7	TRUE	255	0.07083	0.08225	0.32096	0.38484	AGGCGGCGACGCTGGCCGAGCACCCCGACTTCAGCCCGTGCAGCTTCCAGTCCAAGGCGA[CG]GTGTTTGGCGCCTCGTGGAACCCAGTGCACGCGGCGGGCGCCAACGCTGTACCCGCTGCG	NM_152739.2	isoform a is encoded by transcript variant 1; homeobox protein HOXA9; homeodomain protein HOXA9; go_component: nucleus; go_component: nucleus; go_function: transcription factor activity; go_function: transcriptional activator activity; go_process: transcription; go_process: development; go_process: regulation of transcription; DNA-dependent	homeobox protein A9 isoform a	7:27175314-27176295	HSA-MIR-196B;
25691	cg25712380	GRAP2	P38; GADS; GRID; GRPL; GrbX; Mona; GRB2L; GRBLG; Grf40; GRAP-2;	22	FALSE	740	0.07254	0.11598	0.31772	0.4225	GGCTAGTACGAAGAGAGACAATACCCTTCCAAAATACACTTCAACATAAAGTTTTCTTTT[CG]TAAAGGAATGAAAACTGGTGTCCTTTGTACAGGTAACAAAAATGCGAACAGAACTAGAAA	NM_004810.2	growth factor receptor-bound protein 2-related adaptor protein 2; GRB-2-like protein; hematopoietic cell-associated adaptor protein GRPL; GRB2-related protein with insert domain; SH3-SH2-SH3 adaptor molecule; growth factor receptor-binding protein; go_component: cytoplasm; go_function: protein binding; go_function: SH3/SH2 adaptor activity; go_process: cell-cell signaling; go_process: intracellul…	GRB2-related adaptor protein 2
8518	cg08575537	EPO	EP;	7	TRUE	203	0.23535	0.27181	0.46918	0.58792	CGCCCCAGGTCGCTGAGGGACCCCGGCCAGGCGCGGAGATGGGGGTGCACGGTGAGTACT[CG]CGGGCTGGGCGCTCCCGCCCGCCCGGGTCCCTGTTTGAGCGGGGATTTAGCGCCCCGGCT	NM_000799.2	epoetin; go_component: extracellular space; go_function: hormone activity; go_function: erythropoietin receptor binding; go_process: development; go_process: circulation; go_process: cell-cell signaling; go_process: erythrocyte maturation; go_process: response to stress; go_process: signal transduction	erythropoietin precursor
7808	cg07846220	LAMA1	LAMA;	18	TRUE	133	0.02899	0.07125	0.29658	0.35313	ACCGAGTGGCGGCGGAGGCGAGATGCGCGGGGGCGTGCTCCTGGTCTTGCTGCTGTGTGT[CG]CCGCGCAGTGCCGGCAGAGAGGTGAGCCCGGCCCGGGTCCTAGGGTCCCTGTCCCCCGCA	NM_005559.2	go_component: laminin-1; go_component: laminin-3; go_component: basement membrane; go_function: receptor binding; go_function: extracellular matrix structural constituent; go_process: development; go_process: regulation of cell adhesion; go_process: regulation of cell migration; go_process: regulation of embryonic development; go_process: positive regulation of epithelial cell proliferation	laminin; alpha 1 precursor
7774	cg07816074	SH3TC1	FLJ20356;	4	FALSE	466	0.1304	0.27968	0.42396	0.53439	TGTGACCCCAGCGCCCGGTTAGCTTGGGCCACACTACCAGACCTACCAGGGCGAGCCCAG[CG]CCTCAGCCTCACCCGGCACCGCAGTGGCTATAACTGGCCACTCTGATGCCGCCACCTGGG	NM_018986.2	go_component: cellular component unknown; go_function: binding; go_process: biological process unknown	SH3 domain and tetratricopeptide repeats 1
782	cg00754253	HRASLS5	HRLP5;	11	FALSE	521	0.16937	0.30894	0.46083	0.56546	TCAGCTGTAACAGGGCAATCCACTTGCATACTCAGCTCACTGTGGAGAGCTTTCTTCTTT[CG]CTTATTAAACTTTCGCTCCCACCTCACCTTATGTCCCGTTCCTTAATTTTCTTGGAGTAG	NM_054108.1	H-rev107-like protein 5	hypothetical protein LOC117245
20741	cg20790056	MGC23244		19	FALSE	584	0.17805	0.26885	0.45089	0.54255	TTGGGAGCAAAATAATTGAGGCAGGGACCCTGTCATTTAACTCACTGCTCAGGCCTATGT[CG]CCTGCCCCTCCCCCACGGAGCCACCTGCTCTCGCACTGTGTCTTCCTGTACCTAGATGTG	NM_144615.1		hypothetical protein LOC126259
8392	cg08441806	NKX6-2	GTX; NKX6B; NKX6.1; NKX6.2; MGC126684;	10	TRUE	303	0.09993	0.22789	0.38472	0.48601	CCACGCCGGGCCAGAAGATGGGCGGGCGCCCCGGCAGCTCGGCCAGGGGCTTGGGGTAGC[CG]CGCGCCACAGCGGCCGCGGGCCCGAAGTAAACGCCGGCGGACGACGCGAGCCCGTTGAGC	NM_177400.1	NK homeobox family 6; B; glial and testis-specific homeobox protein; homeobox 6B; go_component: nucleus; go_function: transcription factor activity; go_process: regulation of transcription; DNA-dependent	NK6 transcription factor related; locus 2
23654	cg23695504	FLJ45717		1	TRUE	375	0.08517	0.12851	0.31276	0.43525	TCGACTTCTTAGAACCGCGGGCACGAGGGCAGCGTGGGGGCAGTGGTGGCTGTCAGTCCA[CG]CGGGCCGCCGAGAGGACGCGCCCACCCCACCCTCCAAACGCCGTCCTCCTGCTTCAGCCA	NM_207401.1		hypothetical protein LOC388759
20874	cg20916523	VHL	RCA1; VHL1; HRCA1;	3	TRUE		0.06016	0.09963	0.31153	0.38006	ACTGAAACCACACAACCGCAACCCCTCCATCTCCCAGCAGGCAGGTAAGTCAATTTCCCA[CG]CCACACACGGTCGGCTCTTCCGGCGCCAACATGACCCTGGCTTGTTCCTGTCTTTGCATC	NT_022517.17	isoform 1 is encoded by transcript variant 1; von Hippel-Lindau syndrome; elongin binding protein; go_component: cytosol; go_component: nucleus; go_component: mitochondrion; go_component: endoplasmic reticulum; go_function: transcription factor binding; go_process: cell cycle; go_process: proteolysis; go_process: anti-apoptosis; go_process: response to stress; go_process: protein stabilization; g…	von Hippel-Lindau tumor suppressor isoform 1
17439	cg17410236	FLRT2	KIAA0405;	14	TRUE	7	0.03152	0.06411	0.24235	0.37884	AGGAGGAGGAGGGGAAAAGCAGCATACTGTCTCAGGCTGGGTACCTTGTAGTTAGTTGTA[CG]TTCGAAACCTGTCGCCGTCACTTGCGCGTTTGGCATTATCCATTGTCACCGCGGAGGAAC	NM_013231.4	go_component: integral to plasma membrane; go_component: extracellular matrix (sensu Metazoa); go_function: protein binding; bridging; go_function: receptor signaling protein activity; go_process: cell adhesion	fibronectin leucine rich transmembrane protein 2
23196	cg23221013	MGC2463	MGC104322;	7	FALSE	156	0.10141	0.15897	0.29578	0.4886	CCCCACAACCCCCAGCCTGGCTCGCCCACTACCCACTCATACCTCCTGATCTACCCTGAA[CG]CACCCCATACTGGGCTCTGCCCCAGGCGCTGTCTCCTCGTCATAGGTGATGGCAACTGGC	NM_024070.3	synonym: MGC104322	hypothetical protein LOC79037
20331	cg20366831	APBA3	X11L2; mint3; MGC:15815;	19	FALSE	718	0.18529	0.25003	0.46322	0.49206	AGTGAGGCCCTGTCTTAAAAAAAACAAACAAACCCGAAAAACAAAAAACTTGAGGTTTCC[CG]GCTGCCTATCCGGTGCTAGGCTCTAGCTGGGTACTGTTCATACAGGGCACATAATTTAAT	NM_004886.3	X11-like 2 protein; phosphotyrosine-binding/-interacting domain (PTB)-bearing protein; neuron-specific X11L2 protein; adapter protein X11gamma; neuronal munc18-1-interacting protein 3; go_component: membrane; go_function: protein binding; go_process: protein transport; go_process: intracellular signaling cascade	amyloid beta (A4) precursor protein-binding; family A; member 3
81	cg00071250	FASLG	FASL; CD178; CD95L; TNFSF6; APT1LG1;	1	FALSE	78	0.05519	0.07012	0.2738	0.36407	GCCAGCCCCAGCAAACGGTTTTACTTCTTCTCAGTCCTGTAGAGGCTGAGGTGTCAAGGA[CG]GGACCCTGTTGCTGACTGCTCAAGAGGAGGCAAGCTGGATCTCTCTTATAGAGTTTCCAT	NM_000639.1	CD95 ligand; apoptosis (APO-1) antigen ligand 1; tumor necrosis factor (ligand) superfamily; member 6; go_component: membrane; go_component: extracellular space; go_component: integral to plasma membrane; go_function: tumor necrosis factor receptor binding; go_process: apoptosis; go_process: immune response; go_process: cell-cell signaling; go_process: signal transduction; go_process: induction o…	fas ligand
25778	cg25806808	CXCL1	GRO1; GROa; MGSA; NAP-3; SCYB1; MGSA-a; MGSA alpha;	4	TRUE	185	0.10182	0.19349	0.41249	0.39474	GGGCAGAAGGCGAATATCCCAGAGTCTCAGAGTCCACAGGAGTTACTCTGAAGGGCGAGG[CG]CGGGCTGCATCAGTGGACCCCCACACCCCACCCGCACCCCAAGCGCTCCACCCTGGGGGC	NM_001511.1	GRO1 oncogene (melanoma growth-stimulating activity); GRO1 oncogene (melanoma growth stimulating activity; alpha); melanoma growth stimulatory activity alpha; go_component: extracellular space; go_function: chemokine activity; go_function: growth factor activity; go_function: enzyme activator activity; go_process: chemotaxis; go_process: cell proliferation; go_process: inflammatory response; go_p…	chemokine (C-X-C motif) ligand 1
26168	cg26186727	NETO1	BCTL1; BTCL1;	18	TRUE	276	0.05223	0.09452	0.32228	0.33608	GCCACTGGAAGTCTTCCCGTCTCTAAATGGAATTAGTGGAGCCCGGAGCCTCTGGTGTAA[CG]CACAGACATGATCCATGGGCGCAGCGTGCTTCACAGTGAGTACCCTCCCCGCCGCGCCCG	NM_138999.1	isoform 1 precursor is encoded by transcript variant 1; go_component: integral to membrane; go_function: receptor activity	neuropilin- and tolloid-like protein 1 isoform 1 precursor
5760	cg05764376	THAP10		15	TRUE	163	0.04513	0.0495	0.29703	0.30638	GTCCAGGGAACCCGGCTCCCGCGCACCGAAGACGGCCGCCATGCCGGCCCGTTGTGTGGC[CG]CCCACTGCGGCAACACCACCAAGTCTGGGAAGTCGCTGTTCCGCTTTCCCAAGGACCGGG	NM_020147.2	go_function: DNA binding; go_function: metal ion binding	THAP domain containing 10
146	cg00134539	UBASH3A	TULA;	21	FALSE	52	0.09771	0.13524	0.2956	0.44521	ATTTCTGTGTGCAGGCGAGCTTCTTGGCCTAAGGGCAGGAAGAGATGGCAGCGGGGGAGA[CG]CAGCTCTACGCCAAGGTCTCCAACAAGCTCAAGAGCCGCAGCAGCCCCTCGCTCCTGGAG	NM_018961.2	long form is encoded by transcript variant 1; T-cell ubiquitin ligand protein; go_component: nucleus; go_function: catalytic activity; go_process: metabolism	ubiquitin associated and SH3 domain containing; A long form
3755	cg03734874	FLJ42486		14	TRUE	285	0.18538	0.21024	0.37729	0.52546	TACCAGGTCGGCCTGGAGGGACCGACCCTGTGCCGCTAAAGACTTCGGGAGCCACCTGTA[CG]GGCCTCACACAGGCCGACTCTGGGTCGTCAGTTCCTCATCAGCTCGAACGAAAGGAGACC	NM_207379.1		hypothetical protein LOC388021
10686	cg10784813	SOCS1	JAB; CIS1; SSI1; TIP3; CISH1; SSI-1; SOCS-1;	16	TRUE		0.14325	0.12902	0.36252	0.41511	CCTCCGCGACTACCTGAGCTCCTTCCCCTTCCAGATTTGACCGGCAGCGCCCGCCGTGCA[CG]CAGCATTAACTGGGATGCCGTGTTATTTTGTTATTACTTGCCTGGAACCATGTGGGTACC	NT_010393.15	STAT induced SH3 protein 1; Tec-interacting protein 3; JAK binding protein; cytokine-inducible SH2 protein 1; go_component: cytoplasm; go_function: protein kinase binding; go_function: protein kinase inhibitor activity; go_function: insulin-like growth factor receptor binding; go_process: ubiquitin cycle; go_process: JAK-STAT cascade; go_process: regulation of cell growth; go_process: intracellul…	suppressor of cytokine signaling 1
24076	cg24120841	THRB	GRTH; THR1; ERBA2; NR1A2; THRB1; THRB2; ERBA-BETA; MGC126109; MGC126110;	3	TRUE	249	0.05595	0.0683	0.22018	0.40603	GTAAGACAGCGCCCGGGAAGCGGGCCGGGGCGGGCCGGGCACGCGGGGGACCCGGAGAGG[CG]GGGACTCTGGTGCCCCAGCCGCAGTAGCTTCCTACGCCTATAAAAGTGGAGAGACCGGGG	NM_000461.2	thyroid hormone receptor; beta (avian erythroblastic leukemia viral (v-erb-a) oncogene homolog 2); oncogene ERBA2; generalized resistance to thyroid hormone; thyroid hormone receptor beta 1; go_component: nucleus; go_function: metal ion binding; go_function: protein binding; go_function: steroid hormone receptor activity; go_function: transcription factor activity; go_function: thyroid hormone re…	thyroid hormone receptor; beta
21287	cg21303011	THRB	GRTH; THR1; ERBA2; NR1A2; THRB1; THRB2; ERBA-BETA; MGC126109; MGC126110;	3	TRUE	864	0.04347	0.03968	0.24335	0.34133	CGGAGGGAGGAGCGCTGCGGCACGGGTCGGGCCGGTCGGGCCGGGCAAAGAAGGCCGAGA[CG]TGCTCCTGGAAGACTCGCCCTCCGGTCCCGGTGTCACTCGTTCCCCATTCTTTCCTCTTC	NM_000461.2	thyroid hormone receptor; beta (avian erythroblastic leukemia viral (v-erb-a) oncogene homolog 2); oncogene ERBA2; generalized resistance to thyroid hormone; thyroid hormone receptor beta 1; go_component: nucleus; go_function: metal ion binding; go_function: protein binding; go_function: steroid hormone receptor activity; go_function: transcription factor activity; go_function: thyroid hormone re…	thyroid hormone receptor; beta
19904	cg19912436	PALM	KIAA0270;	19	TRUE	84	0.02386	0.0766	0.25224	0.34204	GCCCCGCGCAAAGCTGCTGTTTATTGTCCGGGCGGCGGCGGGCGCGGGGGGTGGGCTGGG[CG]CGCGCGTCTCCGGCGCGCTCCCCTCTCCCTCCCGCCCGCCCCGCTCCCCGCCCCGCTCCC	NM_002579.1	go_component: plasma membrane; go_component: integral to plasma membrane; go_component: cytoplasmic membrane-bound vesicle; go_process: cell motility; go_process: regulation of cell shape	paralemmin
2495	cg02497758	MAFB	KRML; MGC43127;	20	TRUE	682	0.1149	0.18786	0.34882	0.44672	CTGTGGCACTGGGTGCGAGCCGATGAGCGCTTCCACCGCGTCCTCGGGCGTCAGGTTGAG[CG]CCTCGGGGTTCATCTGCTGGTAGTTGCTCGCCATCCAGTACAGATCCTCGAGGTGTGTCT	NM_005461.3	Kreisler (mouse) maf-related leucine zipper homolog; Kreisler maf-related leucine zipper homolog; MAFB/Kreisler basic region/leucine zipper transcription factor; go_component: nucleus; go_function: DNA binding; go_process: transcription; go_process: sensory organ development; go_process: regulation of transcription; DNA-dependent	transcription factor MAFB
21288	cg21303386	RGS7		1	TRUE	167	0.06589	0.18721	0.28778	0.4548	GTGCAGGCGGTGTCAGCTGGCGGCAAGCGGAGCAGCGAGGCAGGGTAGCTTCATCACACT[CG]CGGCGGATGCGGATTCCGCGCCGCCCCGGCTCTAGCTGCTCAGGCGACCGCCACCCTCGC	NM_002924.2	go_component: heterotrimeric G-protein complex; go_function: signal transducer activity; go_function: regulator of G-protein signaling activity; go_process: intracellular signaling cascade; go_process: negative regulation of signal transduction; go_process: G-protein coupled receptor protein signaling pathway; go_process: regulation of G-protein coupled receptor protein signaling pathway	regulator of G-protein signalling 7
5144	cg05106502	SCAP1	SKAP55;	17	FALSE	605	0.05499	0.05853	0.29158	0.31122	GCTCTCCAGGGGGCTGCGAGGGGCTCATGGGATCCCCATGGGCCAAGGCCAGGTGGTTGA[CG]TGAGTTTTTGTCAGTGCGAAAACCCCAGCCCTCCCTTTATCACCCTGCAGACGTCTAGGG	NM_003726.2	src kinase-associated phosphoprotein of 55 kDa; go_function: protein binding; go_function: SH3/SH2 adaptor activity; go_function: protein-tyrosine kinase activity; go_process: immune response; go_process: signal transduction	src family associated phosphoprotein 1
17886	cg17861230	PDE4C	DPDE1; MGC126222; PDE4C-791;	19	TRUE	115	0.21011	0.31314	0.46533	0.54716	GCGGACTTGTCCGGATCCGAATAGAAGCGCTGTTGGATGCGGATGGGGCGCCGGGGTTGC[CG]CCACAGGTGCTTCGGGGCTCTGGTCATGCTGTGGCGGCCGCGAGAGCGACTCAACCTGCT	NM_000923.1	Phosphodiesterase-4C; cAMP-specific (dunce (Drosophila)-homolog; phosphodiesterase 4C; cAMP-specific (dunce (Drosophila)-homolog phosphodiesterase E1); ISOFORM OF CAMP-DEPENDENT 3 ;5prime-CYCLIC PHOSPHODIESTERASE 4C; PDE4C-delta54; PDE4C [amino acids 597-712]; go_component: cellular component unknown; go_function: catalytic activity; go_function: hydrolase activity; go_function: cAMP-specific pho…	phosphodiesterase 4C; cAMP-specific (phosphodiesterase E1 dunce homolog; Drosophila)
23730	cg23771603	MYO3A	DFNB30;	10	TRUE	114	0.0306	0.07013	0.23056	0.35923	CCGCCCAGGTACGTGTCGGGACAGCGCAGGGGACTGGCTTGGGGCGGCGGTGGGTAGCGG[CG]CCCGCGCGGCGCTGGAAACGGCCCCGCTTCCTTGGACCCCGGGGCTTGCAGGGCGGGCCC	NM_017433.3	deafness; autosomal recessive 30; go_component: myosin; go_component: cytoskeleton; go_function: ATP binding; go_function: actin binding; go_function: motor activity; go_function: nucleotide binding; go_function: transferase activity; go_function: protein-tyrosine kinase activity; go_function: protein serine/threonine kinase activity; go_process: visual perception; go_process: sensory perception;…	myosin IIIA
13517	cg13578652	UBASH3A	TULA;	21	FALSE	156	0.05904	0.08428	0.2515	0.38	GGGGCTCGGTTGGACCTTTAGCCTCAAACTCCCGTGGTGGAAACAGTTAGGATTGGTGGA[CG]CTGCACCCAGCATCCTGCAAACAGAATTCTGAAAACTGATATCTCATGCAAACAGGATAT	NM_018961.2	long form is encoded by transcript variant 1; T-cell ubiquitin ligand protein; go_component: nucleus; go_function: catalytic activity; go_process: metabolism	ubiquitin associated and SH3 domain containing; A long form
2944	cg02939139	RASAL1	RASAL;	12	TRUE	183	0.07774	0.16372	0.29844	0.42962	TAACAGTGGAGTAGTGTGTAGTGCACATCTGGAGACAAAAATGAGCTAATCCCAGTAAAG[CG]CTTAGAACAGTGCCTGGCACCCATGAAGTGTTCAAACAACTGTAGATGACTTTTTATCAT	NM_004658.1	RAS-GTPase-activating protein-like; GAP1 like protein; go_function: metal ion binding; go_function: phospholipid binding; go_function: Ras GTPase activator activity; go_process: intracellular signaling cascade	RAS protein activator like 1
26567	cg26609631	GSH1	Gsh-1;	13	TRUE	34	0.03025	0.1038	0.2089	0.40796	AAGCGCGTGGAGAGCCGAAAGGTGCGGTGGGCGCAGAGGGCGGGCTGGCTGCGGGGCGAC[CG]CGCGCCGGGGCCATGCCGCGCTCCTTCCTGGTGGACTCGCTAGTGCTGCGCGAGGCGGGC	NM_145657.1	GS homeo box protein 1; genomic screened homeo box 1; go_component: nucleus; go_function: transcription factor activity; go_process: development; go_process: regulation of transcription; DNA-dependent	homeobox protein Gsh-1
25244	cg25250358	PLOD2	LH2; TLH;	3	TRUE	198	0.07423	0.20172	0.30646	0.44991	TAGCGTCCGCGCTGAGCAAACAGTCCAGACGTGGGGCCCAGGAGGGCGAGCTGAGGCGAC[CG]CACCGGGCGCGCAGCGGCGGCGGGTCAGCCGGCGGCCAATAGCCAGGGCGCGGCCCGCCC	NM_182943.2	isoform a precursor is encoded by transcript variant 1; lysyl hydroxylase 2; lysine hydroxylase 2; telopeptide lysyl hydroxylase; procollagen-lysine; 2-oxoglutarate 5-dioxygenase (lysine hydroxylase) 2; go_component: membrane; go_component: endoplasmic reticulum; go_function: iron ion binding; go_function: metal ion binding; go_function: L-ascorbic acid binding; go_function: oxidoreductase activi…	procollagen-lysine; 2-oxoglutarate 5-dioxygenase 2 isoform a precursor
15186	cg15191648	SALL3		18	TRUE	13	0.03408	0.0739	0.24584	0.34069	CGCCCCGCGCCGTCCCCGCCGGCCGCCCCGCTGATGCCGCTGCCCCGCGCGGGGCCCGAG[CG]CCGCTAGCAGCATGTCTCGGCGCAAGCAGGCCAAGCCCCAGCACCTCAAGTCGGACGAGG	NM_171999.1	sal (Drosophila)-like 3; C2H2 zinc finger protein SALL3; go_component: nucleus; go_function: DNA binding; go_function: zinc ion binding; go_function: metal ion binding; go_process: transcription; go_process: regulation of transcription; DNA-dependent	sal-like 3
9385	cg09453312	ITK	EMT; LYK; PSCTK2; MGC126257; MGC126258;	5	FALSE	211	0.19652	0.22392	0.37423	0.52424	TCGAACTTTAAAGTCCGCTTCTTTGTGTTAACCAAAGCCAGCCTGGCATACTTTGAAGAT[CG]TCATGGGGTATGTGAGCAGTTTCATTTGTCTTTTTTCGCATAGCATTTTATGTTTGGACT	NM_005546.3	homolog of mouse T-cell itk/tsk; tyrosine-protein kinase ITK/TSK; tyrosine-protein kinase LYK; go_function: ATP binding; go_function: kinase activity; go_function: zinc ion binding; go_function: metal ion binding; go_function: nucleotide binding; go_function: transferase activity; go_function: protein serine/threonine kinase activity; go_function: non-membrane spanning protein tyrosine kinase act…	IL2-inducible T-cell kinase
7087	cg07086380	TNFAIP8	GG2-1; SCC-S2; MDC-3.13;	5	TRUE	697	0.13185	0.21472	0.34084	0.4833	AAGGCCCTTTGGAGTAACTGCAGCAATGAGTGCCCGGGCTGTGCTTGGAGTACCAGTGCT[CG]CCCGGGGCTATACTGAATGAGTAAGCAGCCCCGTCTGCTTTTGCTGTGCAAAGGTAAGGG	NM_014350.1	TNF-induced protein; go_process: anti-apoptosis	tumor necrosis factor; alpha-induced protein 8
588	cg00565688	TP73	P73;	1	TRUE	917	0.21227	0.3085	0.46463	0.5307	GATCCCGTTCGGTGTTTGGAAGGAGCTCGCGGGCGTCGGTGCGCTTGGAGTTGTTCTCTG[CG]CGCACCAGACCTGCGCTAGGTCAGGCCGAAGCTCTCTACCGGCCAGCGACACCCGCCGCC	NM_005427.1	p53-related protein; go_component: nucleus; go_function: zinc ion binding; go_function: metal ion binding; go_function: protein binding; go_function: protein binding; go_function: protein binding; go_function: transcription factor activity; go_process: apoptosis; go_process: cell cycle; go_process: transcription; go_process: mismatch repair; go_process: regulation of transcription; DNA-dependent;…	tumor protein p73
5087	cg05044994	FLJ42393		3	FALSE	274	0.18007	0.34147	0.46611	0.52884	CTAGGAAACTTCTTCCATATATCATAAACAGAGACCAGTATTACAATACTTCACCCACTG[CG]CCAATTTGGCTTTCATGTCTGTTTCCTGTGTCGATCACAACATCCTAGACAGCCCAAACA	NM_207488.1	AVPC1948; go_process: metabolism	hypothetical protein LOC401105
10432	cg10517312	RNF36	Trif;	15	FALSE	1469	0.15812	0.27646	0.44891	0.45863	GAGCAACACCACGCCTGGCCTAGTTTTACACATTTCTATAGCACCCTAGATCTTTGTACA[CG]TGGCTTTAACAGAGTGTATTCTAATTGTTTGATTGCATGTCTGCCCCTCCACTAAGTTGT	NM_080745.2	isoform b is encoded by transcript variant b; trimless; go_component: ubiquitin ligase complex; go_function: zinc ion binding; go_function: metal ion binding; go_function: ubiquitin-protein ligase activity; go_process: protein ubiquitination	ring finger protein 36 isoform b
1552	cg01530101	KCNQ1DN	BWRT; HSA404617;	11	TRUE		0.20603	0.30201	0.43831	0.54185	GCTGCAGCAGCCCCATTGTGAGGCCGGCGAGACAATGGGCGGCCCGAGGAGGCACCTGCT[CG]CCTGAAAGGCCCATAAATCGCCGCCGCGTCCAGCTGCCTTCCCGCCCCTCCCCGCGGACC	NT_009237.17	go_component: cellular component unknown; go_function: molecular function unknown; go_process: biological process unknown	KCNQ1 downstream neighbor
9630	cg09688546	GLRB		4	TRUE	25	0.02195	0.10525	0.24353	0.35452	GGCGCGTCAGCCGAGCTCGGCGGTGGCGCGGGCGGCTGGGACGCAGCTGCCCCCGCTCGG[CG]CCCGCTGCACCCTTAGCAGCCACTGCCACCTGGGCCCGGAGCCTCCACGATCTCGCCCGG	NM_000824.2	glycine receptor; beta subunit; go_component: postsynaptic membrane; go_component: integral to plasma membrane; go_function: ion channel activity; go_function: neurotransmitter receptor activity; go_function: glycine-gated chloride channel activity; go_function: extracellular ligand-gated ion channel activity; go_function: glycine-inhibited chloride channel activity; go_process: ion transport; go…	glycine receptor; beta
12421	cg12497564	RBP1	CRBP; RBPC; CRBP1; CRABP-I;	3	TRUE	195	0.03247	0.07821	0.24734	0.33276	GGGTACTGGAAGATGTTGGTCAACGAGAATTTCGAGGAGTACCTGCGCGCCCTCGGTAAG[CG]CTGCCCGCTGCGCCCTGGGCGCCCCGCCGAGCAGCTCCGGGCCGCTCCCTAGAGCCCTCC	NM_002899.2	retinol-binding protein 1; cellular; go_function: lipid binding; go_function: retinal binding; go_function: retinol binding; go_process: transport; go_process: vitamin A metabolism	retinol binding protein 1; cellular
5599	cg05595345	ARRDC4	FLJ36045;	15	TRUE	230	0.02878	0.03864	0.2277	0.30849	TCGGACGCCTCCAGCAGCACGTGCCCGGCCACTGTCTCGCCGCTGGAATAGCAGCCCTTG[CG]CTCGTCCTCGAACACCAGACCCAGGCTCTTCACGCGGCCCTCGGCACCCACGGCCGCCGC	NM_183376.1	synonym: FLJ36045	arrestin domain containing 4
12747	cg12799895	NPTX2	NP2; NARP; NP-II;	7	TRUE	43	0.10674	0.28549	0.3635	0.49601	CGGGAGGCGCCTTCGCTGCTGGCAGTAGCCGCGCTGTCGTCTCGAGGGTCGCGTGCACCG[CG]GGGCAGAAGTCTCCTGCCGTCTCACAGCCGCACCCACCGCGCTGCTCGGCACTCTGGCCT	NM_002523.1	pentraxin II; neuronal activity-regulated pentaxin; go_component: cellular component unknown; go_function: sugar binding; go_function: calcium ion binding; go_process: synaptic transmission	neuronal pentraxin II
1379	cg01367992	LY9	hly9; mLY9; CD229; SLAMF3;	1	FALSE	607	0.06408	0.12062	0.24913	0.40245	TGTTGGTAAAATCGGGAAACTCATCTCCTTGCCAGAAATTACTTTGCATGTGTGCATATT[CG]TGCACTATGAAGGGGGTAACATTCTAGCCCCGGTCTCAAATAGCTCTGGGCTCAAACTAC	NM_002348.2	isoform a is encoded by transcript variant 1; T-lymphocyte surface antigen Ly-9; cell-surface molecule Ly-9; go_component: integral to plasma membrane; go_function: protein binding; go_process: cell adhesion; go_process: humoral defense mechanism (sensu Vertebrata)	lymphocyte antigen 9 isoform a
12293	cg12374721	PRAC	MGC32520;	17	TRUE	242	0.09363	0.19612	0.31761	0.43837	GAGTGCTTTTCTCTCTAATAAGGTAAACTGATCGGTGGGCCAAGGGCGTTATCGACGGAT[CG]CTCAGTATGGTAGCTGCATCAGGAGGCCCTGGGAGAGGGTCTCCCAGGAATTTGGGAGCC	NM_032391.2	go_component: nucleus	small nuclear protein PRAC
8390	cg08441170	MYO3A	DFNB30;	10	TRUE	96	0.08097	0.06278	0.30348	0.30257	GGAGAGAGCGGCGAGAGGAAGAATATTCCCCGCGAGCCGGGATAAGGGGCCCCTTCGGCT[CG]GTTGACCCAGGTCAGATCCTCCCGCCGACCTTCGGCCCGCCCTCTACAGGCGGCCCAGTT	NM_017433.3	deafness; autosomal recessive 30; go_component: myosin; go_component: cytoskeleton; go_function: ATP binding; go_function: actin binding; go_function: motor activity; go_function: nucleotide binding; go_function: transferase activity; go_function: protein-tyrosine kinase activity; go_function: protein serine/threonine kinase activity; go_process: visual perception; go_process: sensory perception;…	myosin IIIA
20035	cg20052718	TWIST1	SCS; ACS3; BPES2; BPES3; TWIST;	7	TRUE		0.04446	0.05322	0.2833	0.27438	CGCGCTTGCCGCTCGGCGGCTGCTGCCGGTCTGGCTCTTCCTCGCTGTTGCTCAGGCTGT[CG]TCGGCCGGCGAGACTGGCGAGCTGGACACGTCCTGCATCATCTCTCGAGCGGCGACGCGT	NT_007819.16	blepharophimosis; epicanthus inversus and ptosis 3; acrocephalosyndactyly 3; TWIST homolog of drosophila; blepharophimosis; epicanthus inversus; and ptosis 2; H-twist; B-HLH DNA binding protein; go_component: nucleus; go_function: DNA binding; go_function: protein binding; go_function: enzyme inhibitor activity; go_function: RNA polymerase II transcription factor activity; go_process: morphogenes…	twist
19948	cg19963797	GLT28D1	ALG13; MDS031;	X	TRUE	54	0.15944	0.23511	0.40086	0.45304	CTTGCAGACTGTCGGGCGCCGACACACACGCAATGAGGTCGTCAAAGCTGGTGGTCCCTA[CG]GTAACAAACACGCACTTCATGGCGCGGGTTCCTCAAGCCCTGATCGCAAGGGCCGGATAT	NM_018466.2	asparagine-linked glycosylation 13 homolog (yeast); uncharacterized hematopoietic stem/progenitor cells protein MDS031; go_function: carbohydrate binding; go_function: transferase activity; go_function: transferase activity; transferring hexosyl groups; go_process: lipid glycosylation; go_process: carbohydrate metabolism	glycosyltransferase 28 domain containing 1
17841	cg17813891	EVL	RNB6;	14	FALSE	285	0.07385	0.13821	0.25805	0.41307	CAGAAGCCATTAAAGGTCACAGGCATCAAGAGACACAGGCCTGTGTAATGGAAAGACCAG[CG]GCTAGAGAGGGAGCAGACTGTCACTAACCTGCTGTGTAACCTCATGTAAGCCCCCTGCCC	NM_016337.2	go_component: cytoplasm; go_component: lamellipodium; go_component: focal adhesion; go_function: profilin binding; go_function: SH3 domain binding; go_process: axon guidance; go_process: actin nucleation; go_process: platelet activation; go_process: actin filament-based movement; go_process: nervous system development; go_process: actin filament organization; go_process: barbed-end actin filament…	Enah/Vasp-like
16300	cg16232126	SLC5A7	CHT; CHT1; hCHT;	2	TRUE	10	0.06159	0.15053	0.28241	0.38738	TCGGCGTCTCCAAGAACCTGGGAGCGCGCAGAGTTGACAGGTGTTGGCGCCGGCGGAGGG[CG]CGCGGCGCAGGGCGAGGTGGGAATCGATCGAGTATTGGGAAAAGTCCCCTTTATAAGGGC	NM_021815.2	high affinity choline transporter; hemicholinium-3-sensitive choline transporter; go_component: membrane; go_component: integral to membrane; go_function: sodium ion binding; go_function: symporter activity; go_function: transporter activity; go_function: choline transporter activity; go_process: ion transport; go_process: sodium ion transport; go_process: synaptic transmission; go_process: acety…	solute carrier family 5 (choline transporter); member 7
6851	cg06850526	MGC15523	FLJ35718;	17	TRUE	819	0.16161	0.35793	0.38904	0.58753	CCTCCGCCGTCCTCCCCCAGCAGCCTGGAATCACTTGCTGCTTCCCAGCCATTCGGTCTA[CG]CGCTCATTCATTAGACTCAGAGTGAGCAGCTAGGTGCCAGGAATCCACAGATCTATCGGG	NM_138570.1	go_component: membrane; go_component: integral to membrane; go_function: amino acid-polyamine transporter activity; go_process: transport; go_process: amino acid transport	hypothetical protein LOC124565
19810	cg19831575	FGF4	HST; KFGF; HST-1; HSTF1; K-FGF; HBGF-4;	11	TRUE	81	0.05736	0.08316	0.2252	0.37228	CATGGAGCGGCGAGCCGGGCGGAAAGCGCGCGGCTGGAGCTGGGACTCTGAGGAGCAGTG[CG]CGCCTCCCTGAGCGCCAGGCCCGCCCGAGGCCGAGCCGCTATATATATAGCCCGGCGCCC	NM_002007.1	heparin secretory transforming protein 1; oncogene HST; human stomach cancer; transforming factor from FGF-related oncogene; kaposi sarcoma oncogene; transforming protein KS3; go_component: extracellular region; go_function: heparin binding; go_function: growth factor activity; go_function: growth factor activity; go_process: mitosis; go_process: cell proliferation; go_process: cell-cell signalin…	fibroblast growth factor 4 precursor
9099	cg09156233	BMPR1B	ALK6; ALK-6; CDw293;	4	TRUE	577	0.0101	0.05959	0.19124	0.33236	TCGCGGAATCCGGGAAATGGGAGGGAGCCCGGCGGGGCGGGGGCCCAGGGCCAGCCCAGG[CG]GGACCCGCAGGCACCCACCTGCCCCGGACGCCTCCCGAGACCCAGCCTTGCCGTGGGGGA	NM_001203.1	serine/threonine receptor kinase; go_component: membrane; go_component: receptor complex; go_component: integral to plasma membrane; go_function: ATP binding; go_function: receptor activity; go_function: nucleotide binding; go_function: transferase activity; go_function: magnesium ion binding; go_function: manganese ion binding; go_function: transforming growth factor beta receptor activity; go_p…	bone morphogenetic protein receptor; type IB
21477	cg21494776	ICAM4	LW;	19	TRUE	100	0.13697	0.23457	0.37645	0.44759	GCGCACCCAGAAGGGCACTGAGGTCCCGGAGGGCGCGAGAGGGCTACCCTTGGGGCTTTG[CG]CCCGCTTAGTCCGGCGTCCCAGCGCGCTCCCAACTCCCGGGTAGGCGGCCGCCAAAAAAA	NM_001544.2	isoform 1 is encoded by variant 1 isoform 1 precursor is encoded by transcript variant 1; Landsteiner-Wiener blood group protein; go_component: membrane; go_component: plasma membrane; go_component: integral to membrane; go_function: protein binding; go_function: integrin binding; go_process: cell-cell adhesion	intercellular adhesion molecule 4 isoform 1 precursor
18767	cg18765542	DGKZ	DAGK5; DAGK6; DGK-ZETA; hDGKzeta;	11	TRUE	638	0.14176	0.16551	0.31125	0.44778	GTTCCCTCTCCTGTGCCCCTTCCCCAAACCCAGTGGGTCTCTAAATTCCAGCGGCGCCGA[CG]GGGTTAATGTTGGCTCATGTCACCGCCTCTGCACGCCCCCGCTCCAAACCTGCCAGCTGC	NM_003646.2	isoform 2 is encoded by transcript variant 2; diacylglycerol kinase; zeta (104kD); go_component: nucleus; go_function: ATP binding; go_function: kinase activity; go_function: metal ion binding; go_function: transferase activity; go_function: diacylglycerol binding; go_function: diacylglycerol kinase activity; go_function: diacylglycerol kinase activity; go_process: protein kinase C activation; go…	diacylglycerol kinase; zeta 104kDa isoform 2
23184	cg23211240	BTG4	PC3B; MGC33003;	11	TRUE	560	0.06632	0.10361	0.25408	0.3668	GACACTGCCTACAAACCGAGCACCGGGCACCCGCGGCTGCAGCTCCCGGACGGTCCGCAG[CG]CCGACGCGGGGTCGGGGCCCGCCTCGGACCCCATTTCACCGGGGGACGCCCTACCATGGC	NM_017589.2	go_component: cellular component unknown; go_process: cell cycle arrest; go_process: neuron differentiation; go_process: negative regulation of cell proliferation	B-cell translocation gene 4	11:110888181-110889264	HSA-MIR-34B;HSA-MIR-34C;
18105	cg18096388	PDCD1	PD1; CD279; SLEB2; hPD-1; hPD-l;	2	FALSE	85	0.06063	0.10961	0.25738	0.36333	CTGAGCAGTGGAGAAGGCGGCACTCTGGTGGGGCTGCTCCAGGCATGCAGATCCCACAGG[CG]CCCTGGCCAGTCGTCTGGGCGGTGCTACAACTGGGCTGGCGGCCAGGATGGTTCTTAGGT	NM_005018.1	go_component: membrane; go_component: integral to membrane; go_function: signal transducer activity; go_process: apoptosis; go_process: development; go_process: humoral immune response	programmed cell death 1 precursor
18354	cg18350391	IL32	NK4; TAIF; TAIFa; TAIFb; TAIFc; TAIFd; IL-32beta; IL-32alpha; IL-32delta; IL-32gamma;	16	FALSE	239	0.19964	0.34387	0.44165	0.55076	TCGGGTAAGTCTCCATCTCTGTCTGTCTCTGTCTCTGTCTCTGTCTCTGTCTGTTTTTCA[CG]CACTCAGCAAGGCCTCCTGCCCTGAGAGAGGCTCCGCCCACTACCCCCCACTTTCCCCAT	NM_001012631.1	isoform B is encoded by transcript variant 1; natural killer cell transcript 4; natural killer cells protein 4; tumor necrosis factor alpha-inducing factor; go_component: extracellular space; go_function: cytokine activity; go_process: cell adhesion; go_process: immune response	interleukin 32 isoform B
25774	cg25802424	IRS2		13	TRUE	23	0.00589	0.02507	0.18694	0.29239	TGTGCCTGCGTAACGCCGAGTCACATGTTGTTTTGCTCTTCTTAGTTCAGTCACTCGGTG[CG]CGATGTGTTACTCACTGTGCGGCGGGGACCGCGACGAGCCCGGGTCGCCGTTGGCAGCAG	NM_003749.2	go_function: insulin receptor binding; go_function: signal transducer activity; go_function: signal transducer activity; go_process: glucose metabolism; go_process: signal transduction; go_process: positive regulation of cell proliferation	insulin receptor substrate 2
27057	cg27096144	MSX2	FPP; MSH; PFM; CRS2; HOX8; PFM1;	5	TRUE	177	0.07795	0.13451	0.26251	0.39741	TGGGCGGCTTCTTGTCGGACATGAGCGCCTCCACGCTGAAGGGCAGGCTGGAGACCTTGA[CG]CGGCGCTCCTCCGCGGCCCCCTCGGCGCCCCCAGGCCCCGGGCCTGGTCCGGCCACCACT	NM_002449.3	msh (Drosophila) homeo box homolog 2; go_component: nucleus; go_function: protein binding; go_function: transcription factor activity; go_process: development; go_process: skeletal development; go_process: regulation of transcription; DNA-dependent	msh homeo box homolog 2
16699	cg16638540	ZNF135	ZNF61; pHZ-17;	19	TRUE	144	0.14682	0.22645	0.32304	0.4962	TGCTGGAGCTGGAGTGACTGGGCCTGGTGAAACAGGGCGCGCGGGGTGCCTGGGCATCAA[CG]CGGGATAAGTGCCGCTTGGAACGCCGTGAGCTCCCGGCGCGACCACACGGGCTTTCGTGT	NM_003436.2	zinc finger protein 61; go_component: nucleus; go_component: nucleus; go_function: zinc ion binding; go_function: metal ion binding; go_function: nucleic acid binding; go_function: transcription factor activity; go_process: transcription; go_process: regulation of transcription; DNA-dependent; go_process: regulation of transcription; DNA-dependent	zinc finger protein 135 (clone pHZ-17)
16492	cg16414852	SULT1B1	ST1B2; SULT1B2; MGC13356;	4	FALSE	302	0.08308	0.18751	0.29061	0.42528	GACTTTCTAATTATAAAATATGTTCAAAACAGAAATTGTTCTGAGGCACACAATATTCTG[CG]GGGATAGGACAAAACTTCAAGGAAAGAAATTGAAAAGCAAATTTTACCTCACAATTTAAT	NM_014465.2	thyroid hormone sulfotransferase; sulfotransferase 1B1; sulfotransferase 1B2; go_component: cytosol; go_function: transferase activity; go_function: sulfotransferase activity; go_process: lipid metabolism; go_process: steroid metabolism; go_process: phenol metabolism; go_process: thyroid hormone metabolism	sulfotransferase family; cytosolic; 1B; member 1
1585	cg01567482	RGS14		5	FALSE	526	0.17098	0.24286	0.39448	0.46444	CATGCACATGACTATACACCCAAGTCCCCCTTGTAAGGGAGAGCCCATGTGTTTATGACA[CG]CATACCTGAATGTCTGTGTGTGCACAGCCATGCGGGCAAGTTATCCATCTGTCTGCACAC	NM_006480.4	go_function: GTPase activator activity; go_function: GTPase activator activity; go_function: receptor signaling protein activity; go_process: signal transduction; go_process: negative regulation of signal transduction; go_process: regulation of G-protein coupled receptor protein signaling pathway	regulator of G-protein signalling 14
15342	cg15344028	ICOS	AILIM; CD278; MGC39850;	2	FALSE	7	0.0452	0.14577	0.28304	0.35087	AGAAGAGAAAGAAATACCAGAGGCCTGACTTCATGTTTGCCAGAAACAGTTAACAGTCCT[CG]CGTTCAGTGTTCAAAGCTGACAGTGAATTCAGGCTCTCGGTTGTTTTCTATTTGCTGGAA	NM_012092.2	activation-inducible lymphocyte immunomediatory molecule; inducible costimulator; go_component: membrane; go_component: integral to membrane; go_process: immune response	inducible T-cell co-stimulator precursor
18247	cg18239753	KHDRBS2	SLM1; SLM-1; MGC26664; bA535F17.1;	6	TRUE	169	0.08311	0.11584	0.29617	0.34495	CCGACGGCGGGAGTCGCAGGTGCTGGGTGCATGGGCCAGTGAGGACGCACAGAGATCCCT[CG]CCGCGCGGAGGAGGAGCAGCGCGGGAGCCAGGCGCTGCCCCAAGACCCTGCCTGCGTCCG	NM_152688.1	Sam68-like mammalian protein 1; go_function: protein binding; go_function: nucleic acid binding	KH domain-containing; RNA-binding; signal transduction-associated protein 2
9435	cg09500672	MGC52057		2	TRUE	407	0.10713	0.15605	0.31645	0.38475	TTCCCAGTGAGCGTTGGAAGCGAGCAGTGTTTGCTCAGGGTGCACCGATACCTTCCTGTG[CG]CGACCCCCTGGCGCCTCTCCCTAGCCGCCAGCCTCAGCCGGGCCAGCAGCTGCGTGCGTG	NM_194317.2		hypothetical protein LOC130574
21019	cg21053323	SUMO3	SMT3A; SMT3H1; SUMO-3;	21	TRUE	659	0.18754	0.25821	0.34399	0.53504	GGCAGTGCTGCTCACAGGGGCCAGGCCCCTCAGAGCGCGCCCCTTGGGGGTAACCCCAGA[CG]CTTGTTCCCGAGCCGACTCCGTGCACTCGACACAGGATCCCGCACCCAGGGCGATGCCGG	NM_006936.2	SMT3 (suppressor of mif two 3; yeast) homolog 1; SMT3 suppressor of mif two 3 homolog 1 (yeast); go_component: kinetochore; go_process: ubiquitin cycle	small ubiquitin-like modifier protein 3
26579	cg26619317	CNN3		1	TRUE	312	0.07933	0.11964	0.30173	0.32945	ATGACCCACTTCAACAAGGGCCCTTCCTATGGGCTCTCGGCCGAAGTCAAGAACAAGGTA[CG]CCTGGCTCGGGCGGGCGCGGGGGCCCCCGGGGCACCCTTGGGCTGGCCTGGCGCTGGGCC	NM_001839.2	calponin; acidic; dJ639P13.2.2 (acidic calponin 3); go_component: cellular component unknown; go_function: actin binding; go_function: actin binding; go_function: calmodulin binding; go_function: troponin C binding; go_function: tropomyosin binding; go_process: smooth muscle contraction; go_process: smooth muscle contraction	calponin 3
18465	cg18454685	CACNA1G	NBR13; Ca(V)T.1; MGC117234;	17	TRUE	790	0.01865	0.04573	0.16122	0.33245	AGGAAGACTGAGGTGTGTGTACGCAGGTGGGGTAAGCCCGGGTTACCGACGAGACCTGCT[CG]CGTCTCCGCTCCCACTCTGGTGCCCCCTCCCCTCCCTGGCAGCCCCCCCCCCATCCGCCT	NM_018896.3	isoform 1 is encoded by transcript variant 1; calcium channel; voltage-dependent; T type; alpha-1G subunit; voltage-dependent calcium channel alpha 1G subunit; isoform 11; go_component: membrane; go_component: membrane fraction; go_component: integral to membrane; go_component: voltage-gated calcium channel complex; go_function: calcium ion binding; go_function: cation channel activity; go_functi…	voltage-dependent calcium channel alpha 1G subunit isoform 1
24345	cg24396745	HCN4		15	TRUE	563	0.13106	0.19864	0.31918	0.43979	CCACCTGCTGCGGGAGGCTGTAGAGCCGCTTGCGCATGGACGGCGGCAGCTTGTCCATGG[CG]CCAGGGGCCGGGGTCGGACCGGGCCGGGGGCAGGAGCGCGGCGCCGCGGACGGGCTCCAG	NM_005477.1	go_component: membrane; go_component: membrane fraction; go_component: integral to plasma membrane; go_function: cAMP binding; go_function: nucleotide binding; go_function: sodium ion binding; go_function: potassium ion binding; go_function: cation channel activity; go_function: voltage-gated potassium channel activity; go_process: circulation; go_process: cation transport; go_process: sodium ion…	hyperpolarization activated cyclic nucleotide-gated potassium channel 4
24845	cg24881834	ME1	MES; HUMNDME;	6	TRUE	217	0.1874	0.26656	0.39815	0.48501	GCGACCACAGCGGTGATCATAAGCCCATGGTGGGCAGAGGCCCTATGGAGCCAAGGGCTC[CG]GCCGCCACCCCCGCTCCGCCACCAGCAGCGCTGCCAGGACTCGCTCTTCCTCCTCCTCCT	NM_002395.2	pyruvic-malic carboxylase; Malic enzyme; cytoplasmic; malic enzyme 1; soluble; NADP-dependent malic enzyme; malate dehydrogenase; go_component: cytosol; go_function: NAD binding; go_function: metal ion binding; go_function: oxidoreductase activity; go_function: electron transporter activity; go_function: malate dehydrogenase (oxaloacetate-decarboxylating) (NADP+) activity; go_process: malate meta…	cytosolic malic enzyme 1
4433	cg04404982	ITGAL	CD11A; LFA-1; LFA1A;	16	FALSE	784	0.17942	0.23939	0.35447	0.4926	GGATCGCTTGATTCTGGGAGTTCAAGGTTGCATTGAGCTGTGATCGCGCCAGTGCACTCT[CG]CTTGGGTGACAGAGCAAGACCTTGTCTCAAAAAATTTAAAACAAAACAAAAAAAACTGGT	NM_002209.1	antigen CD11A (p180); lymphocyte function-associated antigen 1; alpha polypeptide; LFA-1 alpha; integrin gene promoter; go_component: membrane; go_component: integrin complex; go_component: integral to membrane; go_component: integrin complex; go_function: protein binding; go_function: receptor activity; go_function: calcium ion binding; go_function: magnesium ion binding; go_process: cell adhesi…	integrin alpha L precursor
22507	cg22534509	GPR81	FKSG80; GPR104; TA-GPCR;	12	TRUE	10	0.05803	0.14939	0.26225	0.37009	ACTTCAGCCAGGAAATGAGAGACCCAGGGAGGTCCTTTCTCTGGAGCCCGTCTCACAAGC[CG]CCTGCCTCTGGGAGAGGCCAAGCCTGGAGCCGGATGAAGCTTGGAAATGCATGCAATTTT	NM_032554.2	putative chemokine receptor; T-cell activation G protein-coupled receptor; G protein-coupled receptor 104; go_component: integral to membrane; go_function: receptor activity; go_function: rhodopsin-like receptor activity; go_process: signal transduction; go_process: G-protein coupled receptor protein signaling pathway	G protein-coupled receptor 81
25022	cg25044651	FLJ90650	MGC125378; MGC125379;	5	TRUE	449	0.09139	0.15282	0.29999	0.36875	GCGCGCTCGCAGTCCTGGAAGAGGCTATGCAGCAGCAGTCGAGAGGTGGCCACCGTGCAG[CG]CACCGTGATGTTCACGCGGCCAGTGAAGGGCAAAGACCCGGCCGGAAGCTCGTCGGGCCT	NM_173800.3	go_function: membrane alanyl aminopeptidase activity; go_process: proteolysis	laeverin
6782	cg06796611	IL24	C49A; FISP; MDA7; ST16; IL-24; IL10B; Mob-5; mda-7;	1	FALSE	45	0.08798	0.20705	0.29361	0.42582	CTCCACAAAGCCTTGCTTGCCTGCAAACCTTTACTTCTGAAATGACTTCCACGGCTGGGA[CG]GGAACCTTCCACCCACAGCTATGCCTCTGATTGGTGAATGGTGAAGGTGCCTGTCTAACT	NM_181339.1	isoform 2 is encoded by transcript variant 2; melanoma differentiation association protein 7; suppression of tumorigenicity 16 (melanoma differentiation); IL-24 splice variant delE3; IL-24 splice variant delE5; go_component: extracellular space; go_function: cytokine activity; go_process: apoptosis; go_process: immune response	interleukin 24 isoform 2
9023	cg09082287	DNAJC6	DJC6; KIAA0473; MGC48436;	1	TRUE	64	0.20505	0.29909	0.38918	0.53921	CCCCGCACACCGACTTGCATGCAATTATCATAGCCCGAGTGCTCCTCCGTTGAGAGACTT[CG]CCCCCGAGACCGCTGACTGTGAATGACAAATCAAAAGTCAGGGTTGCAGAATCAGCCGGA	NM_014787.2	DnaJ (Hsp40) homolog; subfamily B; member 6; go_function: unfolded protein binding; go_function: heat shock protein binding; go_function: phosphoprotein phosphatase activity; go_process: protein folding; go_process: protein amino acid dephosphorylation	DnaJ (Hsp40) homolog; subfamily C; member 6
14126	cg14155416	L3MBTL4	HsT1031;	18	TRUE	571	0.09969	0.09436	0.26259	0.35515	GTCCTCCGGCCATCGAGCGCCCGGCGGTGGGCATTTGGCTTTTGTTTCCTCTGGGGCTAA[CG]CCCCCGTCTGCCCGCGTGTCCCCCTCAGCCGACAAGTGTCGTGTGCCCGGACGGGCGAGC	NM_173464.1	go_component: nucleus; go_component: integrin complex; go_function: transcription factor activity; go_process: cell adhesion; go_process: platelet activation; go_process: regulation of transcription; DNA-dependent	hypothetical protein LOC91133
20676	cg20723355	FBXO39	Fbx39; MGC35179;	17	TRUE	25	0.11031	0.13017	0.2686	0.39533	GACCCGGGGCGCCCATGGAGTTGGCGTCGGAGCAACAGCTGCGCGGGCGGAGCAGGTAGG[CG]CGCTCCAGTCCCTGCAGCCCGAGCGGGGTTCAGCGAACGGGTAACGGGAGAATGCGGGCC	NM_153230.1	go_process: ubiquitin cycle	F-box protein 39
21206	cg21238818	GAL3ST3	GAL3ST2;	11	TRUE	9	0.17037	0.23514	0.34595	0.48168	TGTGCGATGGGGGGCGGGGGGCGGGGGGCGGGCAGAGCCGGGAGGAGCGAGCCTAGCGGA[CG]CTGCCACCTGATCCCATCCAGGCGCTGAGAGGCAAGCCACCGGCACTCGGCGCGCAGGGC	NM_033036.1	Gal3ST-3; beta-galactose-3-O-sulfotransferase 3; go_component: Golgi stack; go_component: integral to membrane; go_function: transferase activity; go_function: magnesium ion binding; go_function: carbohydrate binding; go_function: proteoglycan sulfotransferase activity; go_function: galactosylceramide sulfotransferase activity; go_function: 3prime-phosphoadenosine 5prime-phosphosulfate binding; g…	galactose-3-O-sulfotransferase 3
6703	cg06713098	IGFBP3	IBP3; BP-53;	7	TRUE		0.04542	0.06118	0.17311	0.35512	CACGCAGCGCACCTGGCGCGGGCGGCTCACCTGGAGCTGGCGGCGCTGGCAGCAGGTAGG[CG]CGCAGGCGGCTGACGGCACTAGCGTTGACGCAGAGCCCGCGGCCGTCCAGCAGCGCCTGC	NT_007819.16	isoform a precursor is encoded by transcript variant 1; growth hormone-dependent binding protein; acid stable subunit of the 140 K IGF complex; binding protein 53; binding protein 29; IGF-binding protein 3; go_component: extracellular region; go_component: extracellular region; go_function: metal ion binding; go_function: insulin-like growth factor binding; go_function: insulin-like growth factor…	insulin-like growth factor binding protein 3 isoform a precursor
4581	cg04534765	GALR1	GALNR; GALNR1;	18	TRUE	636	0.02684	0.07467	0.17559	0.34675	TCCCGGCGCAAAGACGGTGCCACCAGGCACGGCCACCGGATCCCCGCTCCCGCTGGCTCG[CG]CCTCGGGGGAAGCTCAGACTCCTAAACTCGCACTCTCCGTGCTTTGCGCCGGGACCCCTG	NM_001480.2	go_component: plasma membrane; go_component: integral to membrane; go_component: integral to membrane; go_function: receptor activity; go_function: galanin receptor activity; go_function: galanin receptor activity; go_function: rhodopsin-like receptor activity; go_process: ion transport; go_process: digestion; go_process: signal transduction; go_process: synaptic transmission; go_process: neurope…	galanin receptor 1
23186	cg23213217	DEGS1	MLD; DEGS; DES1; Des-1; FADS7; MIG15; MGC5079;	1	TRUE	773	0.03333	0.11424	0.19622	0.37197	ATAAATTAACAGTCAGATCTAGGGGCTCGATCAGATTTGTGTGTGTGTGTGTGCCGTGTG[CG]CGTGCACAGCATGTTCTTTGACTAGGAGGCACACCTGCTTTGGTTATCTTCTTTTTGTAA	NM_144780.1	membrane fatty acid (lipid) desaturase; degenerative spermatocyte homolog; lipid desaturase (Drosophila); sphingolipid delta 4 desaturase; dihydroceramide desaturase; migration-inducing gene 15 protein; go_component: membrane; go_component: membrane fraction; go_component: endoplasmic reticulum; go_component: integral to plasma membrane; go_function: oxidoreductase activity; go_function: electron…	degenerative spermatocyte homolog 1; lipid desaturase
8992	cg09053680	UTF1		10	TRUE	336	0.01414	0.04813	0.19772	0.28483	CGCCGCCAGGCCCTGCCCACCTACCGCCGCGTGTCGGCCGCGCTGGCCCAGCAGCAGGTG[CG]CCGCACCCCCGCGCAGTGCCGCCGCCGCTACAAGTTCCTTAAAGACAAGTTTCGCGAGGC	NM_003577.2	go_function: transcription coactivator activity; go_function: RNA polymerase II transcription factor activity; go_process: regulation of transcription from RNA polymerase II promoter	undifferentiated embryonic cell transcription factor 1
19879	cg19885761	CPLX2	CPX2; 921-L; CPX-2;	5	TRUE	36	0.13524	0.15914	0.30862	0.40452	CTCTGGGCTCTGTGCCCTGCAGCTCGGCAGGCATTCGAGGCGGACAGAAACGGGGCTTGG[CG]CCCCCCGCGTGCACGTGTGCTAGCCCAGGCAGGAGGGAGCGCCTCGGCGGAGGAGTCAAG	NM_001008220.1	synaphin 1; go_function: syntaxin binding; go_process: neurotransmitter transport; go_process: vesicle docking during exocytosis	complexin 2
3575	cg03554552	PPP1R13L	RAI; IASPP; NKIP1; iASPP gene;	19	TRUE	143	0.14137	0.21237	0.33638	0.43541	CGCGTCCCTGGGAGGATTGGGAGGGGACTCGGACGCCAGGTCCCAGGGCGGAATTTGGGG[CG]CGCCGACACCTGGATCCTTAGAAGGAAACTCCGTTGCCTGTTTTACTGGAGGGAAGGAAA	NM_006663.2	RelA-associated inhibitor; NFkB interacting protein 1; inhibitor of apoptosis stimulating protein of p53; go_component: nucleus; go_function: transcription factor binding; go_function: transcription corepressor activity; go_process: apoptosis; go_process: transcription; go_process: regulation of transcription; DNA-dependent	protein phosphatase 1; regulatory (inhibitor) subunit 13 like
8144	cg08185241	G0S2	RP1-28O10.2;	1	TRUE	99	0.1297	0.23664	0.30777	0.47562	CTTGGGGAGGGCTCATAGAAAGGCGGACTACCTTAGTGGCACGGCGCGAGCAGGAGGCAG[CG]CGAGCTGCAGTTGGCAGCGGTCAGCGCGTCCGTTGGTCCGACCGACCTCAGCGTTCTCCT	NM_015714.2	go_component: cellular component unknown; go_function: molecular function unknown; go_process: cell cycle; go_process: regulation of progression through cell cycle	putative lymphocyte G0/G1 switch gene
9875	cg09949775	COMP	MED; EDM1; EPD1; PSACH;	19	TRUE	7	0.15362	0.27665	0.35212	0.49492	AGCAGAAGAACGCAGGCGGTGTCGGGGACCATGGCGGTGGCGGGGAGCTGGGTGGCTGCT[CG]CTTTCTACCGCCCACGAGGCCCGCGGGGCCTATTTATCCCCAAGGCACGGCCGGCCCCAG	NM_000095.2	pseudoachondroplasia (epiphyseal dysplasia 1; multiple); epiphyseal dysplasia; multiple 1; cartilage oligomeric matrix protein(pseudoachondroplasia; epiphyseal dysplasia 1; multiple); cartilage oligomeric matrix protein (pseudoachondroplasia; epiphyseal dysplasia 1; multiple); go_component: extracellular region; go_component: extracellular matrix (sensu Metazoa); go_function: protein binding; go_…	cartilage oligomeric matrix protein precursor
12948	cg13015534	ST6GALNAC1	SIAT7A; HSY11339; ST6GalNAcI;	17	FALSE	60	0.04326	0.13763	0.23986	0.35442	GGTTCTAGAGGAAGGTTCTGCATGTCCTGGGGCCTTGATGTAGGCAGCTGGGAGTCTCAC[CG]CTCAGGTTTCCTGGCCAGGAAGTGCACACCCTTTGTCTTAACAATGAGCCACTCCGGCAA	NM_018414.2	GalNAc alpha-2; 6-sialyltransferase I; long form; alpha-N-acetylgalactosaminide alpha-2;6-sialyltransferase; sialyltransferase 7 ((alpha-N-acetylneuraminyl-2;3-beta-galactosyl-1; 3)-N-acetyl galactosaminide alpha-2;6-sialyltransferase) A; go_component: membrane; go_component: Golgi stack; go_component: Golgi apparatus; go_component: integral to membrane; go_function: sialyltransferase activity; g…	GalNAc alpha-2; 6-sialyltransferase I
11259	cg11323198	CDH8		16	TRUE	230	0.08388	0.13217	0.24119	0.38796	TCAAAGCAGTTTGCAAAAACAGTCAGGCAAAACCTTGAGGCGTACGTACGTTATCACCCA[CG]GATATCGCGAAAGACACAGCTTAGCCCAGAGCCTATGCTAAGAACCCTCATCCACCATCT	NM_001796.2	cadherin-8; go_component: membrane; go_component: integral to membrane; go_function: protein binding; go_function: calcium ion binding; go_process: cell adhesion; go_process: homophilic cell adhesion	cadherin 8; type 2 preproprotein
20558	cg20616414	WNK2	PRKWNK2; KIAA1760; NY-CO-43; SDCCAG43; P/OKcl.13;	9	TRUE	184	0.01814	0.05919	0.20232	0.28668	TGCGGCGCAGCGTGGTAGAGTCGGACCAGGAGGAGCCGCCGGGCTTGGAGGCAGCCGAGG[CG]CCGGGCCCGCAGCCCCCGCAGCCCCTGCAGCGCCGGGTGCTTCTGCTCTGCAAGACGCGC	NM_006648.3	mitogen-activated protein kinase kinase kinase; serologically defined colon cancer antigen 43; protein kinase; lysine deficient 2; go_function: ATP binding; go_function: nucleotide binding; go_function: transferase activity; go_function: protein-tyrosine kinase activity; go_function: protein serine/threonine kinase activity; go_process: protein kinase cascade; go_process: protein amino acid phosp…	WNK lysine deficient protein kinase 2
25064	cg25084878	FBN2	CCA;	5	TRUE	24	0.22378	0.21386	0.42841	0.41965	TGTTTGCTTGCCTGTTTCTTTCTGGTGACTTTTGCAGCTTTCCAATATCCGTCTTCGGAG[CG]CACGGGAATCCGCCGAGCTCTGCGTGCAGGCCCTTTTTTCTTTTGAGGTTCACATTTTTT	NM_001999.3	fibrillin 5; go_component: extracellular matrix (sensu Metazoa); go_function: calcium ion binding; go_function: extracellular matrix structural constituent; go_process: morphogenesis	fibrillin 2 precursor
10229	cg10303487	DPYS	DHP; DHPase;	8	TRUE	219	0.09294	0.09353	0.19939	0.39707	CCCGCAGCCCCGCAGGAGCGCCCCCGGGAGGCAGCAGGTCGTGCCCGAGTGCCCGCACCA[CG]CCGTCCTCCACCAGCACGTCGGCCACCTCCGAGAAGTCATCGTTGACCACGCGACCCCCG	NM_001385.1	go_function: hydrolase activity; go_function: dihydropyrimidinase activity; go_process: response to toxin; go_process: nucleobase; nucleoside; nucleotide and nucleic acid metabolism	dihydropyrimidinase
10127	cg10210238	CDKN2B	P15; MTS2; TP15; INK4B;	9	TRUE		0.10495	0.09898	0.28048	0.33278	CCGTGGACTTGGCCGAGGAGCGGGGCCACCGCGACGTTGCAGGGTACCTGCGCACAGCCA[CG]GGGGACTGACGCCAGGTTCCCCAGCCGCCCACAACGACTTTATTTTCTTACCCAATTTCC	NT_008413.17	isoform 2 is encoded by transcript variant 2; p15 CDK inhibitor; cyclin-dependent kinases 4 and 6 binding protein; multiple tumor suppressor 2; p14_CDK inhibitor; p14_INK4B; p15_INK4B; CDK4B inhibitor; CDK inhibitory protein; cyclin-dependent kinase 4 inhibitor B; go_component: nucleus; go_component: cytoplasm; go_function: kinase activity; go_function: protein binding; go_function: cyclin-depend…	cyclin-dependent kinase inhibitor 2B isoform 2
18964	cg18972811	SLIT2	SLIL3; Slit-2;	4	TRUE	499	0.08058	0.13679	0.28668	0.34001	AGCGGGAGGCGGGATTGCCCAGACATCCTTCAGCGAAGTGCATGTGTGTTTGTAAACCAT[CG]TTGGCTGTCGGGAGACCGCGAGGACCGGTCCAGGCTGCGGCGGAGTCGAGGGCGAGGGAG	NM_004787.1	slit (Drosophila) homolog 2; go_component: extracellular space; go_component: integral to membrane; go_function: calcium ion binding; go_function: receptor binding; go_function: follicle stimulating hormone receptor activity; go_process: chemotaxis; go_process: sensory perception; go_process: cell differentiation; go_process: mesoderm migration; go_process: neuron recognition; go_process: motor a…	slit homolog 2
22390	cg22418909	SFRP1	FRP; FRP1; FrzA; FRP-1; SARP2;	8	TRUE	242	0.10755	0.1525	0.26552	0.40366	CGGGCAACGCTGGGGACTGCGCCTTTTGTCCCCGGAGGTCCCTGGAAGTTTGCGGCAGGA[CG]CGCGCGGGGAGGCGGCGGAGGCAGCCCCGACGTCGCGGAGAACAGGGCGCAGAGCCGGCA	NM_003012.3	secreted apoptosis-related protein 2; go_process: cell differentiation; go_process: Wnt receptor signaling pathway	secreted frizzled-related protein 1
6483	cg06498267	HCN1	BCNG1; HAC-2; BCNG-1;	5	TRUE	298	0.08527	0.16398	0.25699	0.40101	CGGCGGCGGCGAGGAGCCGGCGGGGGGCTTCGAAGACGCCGAGGGGCCCCGGCGGCAGTA[CG]GCTTCATGCAGAGGCAGTTCACCTCCATGCTGCAGCCCGGGGTCAACAAATTCTCCCTCC	NM_021072.1	brain cyclic nucleotide gated channel 1; go_component: membrane; go_component: integral to membrane; go_function: 3 ;5prime-cAMP binding; go_function: nucleotide binding; go_function: sodium ion binding; go_function: potassium ion binding; go_function: voltage-gated potassium channel activity; go_process: cation transport; go_process: sodium ion transport; go_process: potassium ion transport	hyperpolarization activated cyclic nucleotide-gated potassium channel 1
9567	cg09626634	EBI2		13	FALSE	675	0.11635	0.15871	0.29846	0.38496	GTGAAAGAGACTCATGCCATTCACCTCATAGTTGTAGTTGACTCAGTTTAAACCAACTAA[CG]TGTCTGTCAGAATGCAGTTTATTTGTAGGCTAAATTACCAGATATGTAGCACTCAGATCA	NM_004951.3	go_component: integral to plasma membrane; go_function: receptor activity; go_function: rhodopsin-like receptor activity; go_function: purinergic nucleotide receptor activity; G-protein coupled; go_process: immune response; go_process: signal transduction; go_process: G-protein coupled receptor protein signaling pathway	EBV-induced G protein-coupled receptor 2
20487	cg20540428	PPP4R2		3	TRUE	433	0.09128	0.25073	0.32235	0.42763	GGACTCCTAGGCTTTGAATCCCTGCCATTTCCTCTCTGTGTGAACTTAAGCTACTTACTT[CG]CCTGTCTGAGCCTCATTTTCCCCATCTGTACAGTAAGGGCACTGGTACTGATGCCCTATG	NM_174907.1	go_component: centrosome; go_process: protein modification	protein phosphatase 4; regulatory subunit 2
11308	cg11376198	AFAR3	AKR7A4;	1	TRUE	295	0.15303	0.24585	0.35374	0.45307	CATTTCGCTGCTTGCTCGGTGCAAGTGCAGACGGTCCTCGTGGTTGAGAGCGGAGTCCAG[CG]CGTGGGCGGCGTTGGGCACCTTTGGCCGCGCCCTCCGCTCCACCACCGGTGGGCGCGGCC	NM_201252.1	aflatoxin B1 aldehyde reductase member 4; go_component: Golgi stack; go_function: oxidoreductase activity	aflatoxin B1 aldehyde reductase 3
22580	cg22619018	CSMD1	KIAA1890;	8	TRUE	296	0.03294	0.09257	0.25966	0.27216	CGCAGCAGCGCGCAGGCTGGAGAAAGGAGACTTGTTGGGCGCTCGGGTGGGGGAAGCTCA[CG]CCGCACACCGGGGAGGAACAATGTAATCCGGCAACTCCAGCAAACTGGAGGGTTTCTGCA	NM_033225.3	go_component: membrane; go_component: integral to membrane	CUB and Sushi multiple domains 1
26103	cg26128092	WDR8	FLJ20430; MGC99569;	1	TRUE	913	0.0531	0.13287	0.22402	0.36566	CCCAGAACCCAGGGCCAGGCGGGGATGTCAGGGTCTGCGCGATCTGGGGGGCCCTAGAGG[CG]CCGGCGGGGCCTGGCGCGGACTACTAGCGGCCTGCGGGAGCCAGGGGTGGAGGGGGCCGC	NM_017818.2	WD repeat-containing protein 8	WD repeat domain 8 protein
5568	cg05564251	SP140	LYSP100-A; LYSP100-B;	2	FALSE	194	0.15265	0.25399	0.33852	0.47143	AGCTGGGTAGACATTAAATAACAAGTATGAAAGGGAACCCTACCAGAGATGAAGGACAGA[CG]GGAAAGGAGACGATGACCCACCTGAAGTTGAGATTGCTGTCTCCACTTGCCATCTGCCCC	NM_007237.3	isoform 1 is encoded by transcript variant 1; nuclear body protein Sp140; lymphoid-specific SP100 homolog; go_component: nucleus; go_component: nucleoplasm; go_component: nuclear membrane; go_function: protein binding; go_function: zinc ion binding; go_function: metal ion binding; go_function: transcription factor activity; go_process: defense response; go_process: regulation of transcription; DN…	SP140 nuclear body protein isoform 1
10615	cg10708905	LRIG3	FLJ90440; KIAA3016;	12	TRUE	379	0.0692	0.10739	0.23436	0.34547	GGCCGGTCAGACAGCGGCGGTCGCGGGGAACTCGGGCAGCCCTCTGGGGTAGCCGCCGAG[CG]CCCATGCCCCACTACCTGCCGCTGCCTCGGGGACCTGCTGGACTGCAGTCGTAAGCGGCT	NM_153377.3	go_component: integral to membrane	leucine-rich repeats and immunoglobulin-like domains 3
2456	cg02440177	ZNF702	FLJ12985;	19	TRUE	89	0.04973	0.07834	0.21346	0.31765	TAGAAATTTCCAGGTATGTGGGGACCCCACGTCCCCTGGGACAGAAGTCCCAGGGACCTG[CG]GAGCGCAGACATAACACAACACAGAGCAAAACTCACCGCTGCGGTGACTTTCACTCCACG	NM_024924.3	go_component: nucleus; go_function: zinc ion binding; go_function: metal ion binding; go_function: nucleic acid binding	zinc finger protein 702
15439	cg15439862	DSC3	DSC; DSC1; DSC2; DSC4; CDHF3; HT-CP;	18	TRUE	96	0.08955	0.19613	0.25837	0.42864	CCCTATCCGGCGAGATCTGGCTTACCACGAGGGTCAGCAGCAGATGCAGGCAGACGGCTC[CG]CGCACGGAGCGCCGGGGCCCAGCGGCGGCCATCGGGATGCCGGGCAGGGCCAGGAGAACG	NM_001941.2	isoform Dsc3a preproprotein is encoded by transcript variant Dsc3a; desmocollin 4; go_component: cytoskeleton; go_component: plasma membrane; go_component: integral to membrane; go_component: membrane fraction; go_component: intercellular junction; go_function: protein binding; go_function: calcium ion binding; go_process: cell adhesion; go_process: homophilic cell adhesion	desmocollin 3 isoform Dsc3a preproprotein
4821	cg04759439	CAST1	CAST; ERC2; KIAA0378;	3	TRUE	221	0.07634	0.10792	0.25313	0.33227	GCGCTCGCGCGGCGCTGCCAGGCGCTGCGCTCGGCGGGGCCCCCACCCGGCCGGCCGGCA[CG]CTCGCCCGCTCGCAGAGGCCCTGACTCACATTCCCAGCATTCCCGAGGAGCCGCTAGGGG	NM_015576.1	go_component: synapse; go_component: synaptosome; go_component: cytoskeleton	cytomatrix protein p110
