# Supplementary material for: Phenotypic characteristics of aged CD4+ CD28null T lymphocytes are determined by changes in the whole‐genome DNA methylation pattern
Source: Aging Cell. 2016 Dec 27;16(2):293–303. doi: 10.1111/acel.12552 (PMC5334526; doi:10.1111/acel.12552)
Supplement: Supplementary file 5 — Table S4 Gene ontology analysis of regions differentially methylated in CD28+ and CD28null T cells. [file ACEL-16-293-s005.xls]

## Sheet: GO DMRs
Gene Ontology (GO) of DMRs in CD28null T cells
Category	Term	Count	%	PValue	Genes	List Total	Pop Hits	Pop Total	Fold Enrichment	Bonferroni	Benjamini	FDR
GOTERM_BP_FAT	GO:0006952~defense response	35	13.5135	3.2887e-10	CXCL1, ITGAL, ADORA3, FGR, AIF1, S100A9, CCL8, HP, IL32, CCL4, AZU1, SLC11A1, H2BFS, MEFV, CCL21, BCL2, SFTPD, CSF3R, DEFB1, TYROBP, ITK, NCF1, IL27, LYZ, WAS, SP140, TP73, C20ORF185, KLRG1, LILRB3, CX3CR1, BMPR1B, CLEC5A, CTSG, HLA-DRA	221	615	13528	3.48365	5.54145e-07	5.54145e-07	5.54114e-07
GOTERM_BP_FAT	GO:0006955~immune response	34	13.1274	2.26769e-08	CXCL1, ITGAL, PXDN, CPLX2, IL19, CCL8, FASLG, IL32, LY9, CCL4, PDCD1, SLC11A1, CCL21, BCL2, ICOS, CLEC4A, SFTPD, DEFB1, FCGR3B, LTA, CD7, FYB, SIT1, NCF1, IL27, SLA2, WAS, C20ORF185, IGSF6, LILRB3, CD79A, CLEC5A, CTSG, HLA-DRA	221	690	13528	3.01628	3.82099e-05	1.91051e-05	3.82084e-05
GOTERM_BP_FAT	GO:0007155~cell adhesion	28	10.8108	2.67121e-05	C1ORF38, ITGAL, CTNND1, IL32, LY9, CD72, CCL4, SIGLEC9, CDH5, CLDN15, CDH8, COMP, BCL2, CLEC4A, CSF3R, ENTPD1, CDH24, FGF4, FLRT2, ICAM4, CELSR1, EMILIN1, LAMA1, CX3CR1, DSC3, BMPR1B, CD226, CDH11	221	700	13528	2.44851	0.0440126	0.0111896	0.0449978
GOTERM_BP_FAT	GO:0022610~biological adhesion	28	10.8108	2.73875e-05	C1ORF38, ITGAL, CTNND1, IL32, LY9, CD72, CCL4, SIGLEC9, CDH5, CLDN15, CDH8, COMP, BCL2, CLEC4A, CSF3R, ENTPD1, CDH24, FGF4, FLRT2, ICAM4, CELSR1, EMILIN1, LAMA1, CX3CR1, DSC3, BMPR1B, CD226, CDH11	221	701	13528	2.44501	0.0450999	0.00918725	0.0461353
GOTERM_BP_FAT	GO:0009611~response to wounding	25	9.65251	5.61939e-06	CXCL1, F2RL2, ITGAL, ADORA3, AIF1, S100A9, MST1, CCL8, CCL4, AZU1, SLC11A1, MEFV, CCL21, BCL2, ENTPD1, EPO, PLAT, IL27, LYZ, WAS, TP73, KLRG1, CD59, CX3CR1, BMPR1B	221	530	13528	2.88739	0.00942402	0.00315126	0.00946772
GOTERM_BP_FAT	GO:0001775~cell activation	16	6.17761	7.18717e-05	ITGAL, CPLX2, CD3G, CD3D, PREX1, SLA2, IL21R, WAS, AZU1, SLC11A1, BCL2, LCK, CD79A, ENTPD1, LTA, CD7	221	287	13528	3.41255	0.114062	0.0199824	0.121028
GOTERM_BP_FAT	GO:0006954~inflammatory response	16	6.17761	0.000280404	CXCL1, ITGAL, ADORA3, AIF1, IL27, S100A9, LYZ, CCL8, CCL4, TP73, AZU1, SLC11A1, KLRG1, MEFV, CCL21, BMPR1B	221	325	13528	3.01355	0.376588	0.0573578	0.471406
GOTERM_BP_FAT	GO:0045321~leukocyte activation	14	5.40541	0.000166669	ITGAL, CPLX2, CD3G, CD3D, SLA2, PREX1, IL21R, WAS, AZU1, SLC11A1, BCL2, LCK, CD79A, CD7	221	242	13528	3.54123	0.244866	0.0393287	0.280451
GOTERM_BP_FAT	GO:0006935~chemotaxis	11	4.2471	0.000287266	CXCL1, AZU1, RNASE2, CCL21, S100A9, CX3CR1, SFTPD, CCL8, DEFB1, CCL4, SLIT2	221	160	13528	4.20837	0.383757	0.0523693	0.482916
GOTERM_BP_FAT	GO:0042110~T cell activation	9	3.4749	0.00104622	SLC11A1, ITGAL, CD3G, CD3D, BCL2, SLA2, LCK, WAS, CD7	221	126	13528	4.37233	0.828608	0.161701	1.74824

## Sheet: Defense Response
Index	TargetID	SYMBOL	SYNONYM	CPG_ISLAND	DISTANCE_TO_TSS	CD28+ #1	CD28+ #2	CD28null #1	CD28null #2	TOPGENOMICSEQ	ACCESSION	ANNOTATION	PRODUCT	MIR_CPG_ISLAND	MIR_NAMES
24043	cg24091474	TYROBP	DAP12; KARAP; PLOSL;	FALSE	1	0.8429	0.91801	0.41438	0.47726	CCTGTCTCCTCCTCCCTTCTGCCACCACCCGCCTCAGACTTCCTCCTTCACTTGCCTGGA[CG]CTGCGCCACATCCCACCGGCCCTTACACTGTGGTGTCCAGCAGCATCCGGCTTCATGGGG	NM_003332.2	isoform 1 precursor is encoded by transcript variant 1; killer activating receptor associated protein; DNAX-activation protein 12; go_component: integral to plasma membrane; go_function: receptor signaling protein activity; go_process: cellular defense response; go_process: intracellular signaling cascade	TYRO protein tyrosine kinase binding protein isoform 1 precursor
459	cg00443307	KLRG1	2F1; MAFA; MAFA-L; MAFA-2F1; MGC13600;	FALSE	481	0.74522	0.76296	0.25409	0.40125	ACTTTTGGGCAGTGATAAGCAATAACGAAATGGACTGTTGGGTGCATATGCCTGGAATCA[CG]GGAGAAATAGACTATTACCCAGATATATTTTGTGAATATGACATGACCACATCTTCCCCA	NM_005810.3	mast cell function-associated antigen (ITIM-containing); MAFA-like; go_component: integral to membrane; go_function: sugar binding; go_function: sugar binding; go_function: receptor activity; go_process: inflammatory response; go_process: cellular defense response; go_process: cell surface receptor linked signal transduction	killer cell lectin-like receptor subfamily G; member 1
22878	cg22917487	CX3CR1	V28; CCRL1; GPR13; CMKDR1; GPRV28; CMKBRL1;	FALSE	576	0.85937	0.87012	0.49106	0.49863	AAGTTTGAGAAGCTTTGGTACTGAAGGCATCTAGTGAGTACCTTGCACCTTGTAGATGCT[CG]GTAAATATTTTTTTCCTCACCTCTCTGCCCCAAGGCATTTAGTGGCTCCCTATACCCATC	NM_001337.3	chemokine (C-C) receptor-like 1; chemokine (C-X3-C) receptor 1; G protein-coupled receptor 13; go_component: plasma membrane; go_component: integral to plasma membrane; go_function: coreceptor activity; go_function: protein binding; go_function: rhodopsin-like receptor activity; go_function: C-X-C chemokine receptor activity; go_process: chemotaxis; go_process: cell adhesion; go_process: signal t…	chemokine (C-X3-C motif) receptor 1
11186	cg11254522	FGR	SRC2; c-fgr; p55c-fgr;	FALSE	230	0.75514	0.87311	0.39325	0.49818	ATTGGAGCCGGTGGCCACGGCCAAGGAGGATGCTGGCCTGGAAGGGGACTTCAGAAGCTA[CG]GGGCAGCAGACCACTATGGGCCTGACCCCACTAAGGCCCGGCCTGCATCCTCATTTGCCC	NM_005248.1	Oncogene FGR; tyrosine kinase; p55-c-fgr protein; c-src-2 protein; go_function: ATP binding; go_function: nucleotide binding; go_function: transferase activity; go_function: protein kinase activity; go_function: protein-tyrosine kinase activity; go_process: response to virus; go_process: intracellular signaling cascade; go_process: protein amino acid phosphorylation; go_process: protein amino aci…	Gardner-Rasheed feline sarcoma viral (v-fgr) oncogene homolog
7258	cg07285167	CSF3R	CD114; GCSFR;	FALSE	472	0.86937	0.85471	0.47379	0.52862	GGTGTGTTCCAGGTTCCAGGGAATTGTGTAACCCAATACTCACTGCTCCCCTCTTCATTA[CG]TATTCTGTGCATTGCCCATAGACCAGGCAGATGGAGAAACAGGAATTCTGGGGGCAAGAC	NM_156038.2	isoform b precursor is encoded by transcript variant 2; granulocyte colony stimulating factor receptor; CD114 antigen; go_component: membrane; go_component: integral to plasma membrane; go_function: protein binding; go_function: receptor activity; go_function: receptor activity; go_function: hematopoietin/interferon-class (D200-domain) cytokine receptor activity; go_process: cell adhesion; go_pro…	colony stimulating factor 3 receptor isoform b precursor
25322	cg25341726	IL27	p28; IL30; IL-27; IL27p28; MGC71873;	FALSE	176	0.69479	0.76434	0.32252	0.41676	CTAAAATGGGGAAATGTAATTTCCCTTCCCGGAGGGGGTGGGAGGTATGATGGGGGGTGA[CG]GGAAGCTGGGGTTTCGGGACATCCAAGCTCCAGACTCACTGCTAAGCTCCCACGTCCAGC	NM_145659.3	IL-27 p28 subunit; interleukin 30; go_component: extracellular space; go_function: receptor binding; go_function: interleukin-27 receptor binding; go_process: regulation of T cell proliferation; go_process: regulation of T-helper 1 cell differentiation; go_process: positive regulation of interferon-gamma biosynthesis	interleukin 27
16208	cg16139316	S100A9	MIF; NIF; P14; CAGB; CFAG; CGLB; L1AG; LIAG; MRP14; 60B8AG; MAC387;	FALSE	428	0.80714	0.86719	0.41592	0.55776	GTGGAAGGTGTTGATGATGGTCTCTATGTTGCGTTCCAGCTGCGACATTTTGCAAGTCAT[CG]TCTTGCACTCTGTCTGTGTAATGGAAAACCAAGAGTTGGGACACTTAGAAGAAAATGCTG	NM_002965.2	S100 calcium-binding protein A9 (calgranulin B); go_component: extracellular space; go_function: calcium ion binding; go_function: signal transducer activity; go_process: cell-cell signaling; go_process: inflammatory response	S100 calcium-binding protein A9
24155	cg24211388	AIF1	IBA1; AIF-1; IRT-1;	FALSE	196	0.88784	0.88707	0.526	0.55484	CTGGTGTCTTCCTGCCCTTCCTGCACACCTCCAGTGGCTTATCAAAATATTTGTTTCATG[CG]CACACTGGGCTCTCATTTAAGAGGAATTTGGGAGAATGTTATTTTCTAATCTGCATTTCA	NM_032955.1	isoform 1 is encoded by transcript variant 1; interferon gamma responsive transcript; ionized calcium-binding adapter molecule; Em:AF129756.17; go_component: nucleus; go_function: calcium ion binding; go_process: cell cycle arrest; go_process: response to stress; go_process: inflammatory response; go_process: negative regulation of cell proliferation	allograft inflammatory factor 1 isoform 1
16172	cg16097772	LYZ		FALSE	68	0.82311	0.84423	0.51495	0.51391	CTGACCTAGCAGTCAACATGAAGGCTCTCATTGTTCTGGGGCTTGTCCTCCTTTCTGTTA[CG]GTCCAGGGCAAGGTCTTTGAAAGGTGTGAGTTGGCCAGAACTCTGAAAAGATTGGGAATG	NM_000239.1	go_component: extracellular region; go_function: lysozyme activity; go_function: hydrolase activity; acting on glycosyl bonds; go_process: cytolysis; go_process: cell wall catabolism; go_process: carbohydrate metabolism; go_process: defense response to bacteria	lysozyme precursor
15531	cg15536230	H2BFS		TRUE	28	0.78668	0.80589	0.42533	0.54143	TGGGCGCGGGAGCGGACTTCGCTGGCTCCGGCATGTTGAAGGCGAACTACGAGCCTGAGA[CG]AGCAGCAGATCGTGAAAACGGGAAGTAATGCAAGGCATTCAGTTTTATAAGGGAAGTGGT	NM_017445.1	histone protein; go_component: nucleus; go_component: chromosome; go_component: nucleosome; go_function: DNA binding; go_process: nucleosome assembly; go_process: chromosome organization and biogenesis (sensu Eukaryota)	H2B histone family; member S
3198	cg03165378	S100A9	MIF; NIF; P14; CAGB; CFAG; CGLB; L1AG; LIAG; MRP14; 60B8AG; MAC387;	FALSE	448	0.7352	0.74761	0.4203	0.44396	ACCTCTGAGAACCCTTCTAACCCCAAATCTCACCCTATGAATCTAAGAACACCAACCCCT[CG]CCATCCTAAGTATCACAGAGCCAGGCAAGCATGGGTGAGAGCTCAGACCATCCTTGTTGG	NM_002965.2	S100 calcium-binding protein A9 (calgranulin B); go_component: extracellular space; go_function: calcium ion binding; go_function: signal transducer activity; go_process: cell-cell signaling; go_process: inflammatory response	S100 calcium-binding protein A9
6127	cg06172871	HP	MGC111141; hp2-alpha;	FALSE	264	0.82846	0.80087	0.45086	0.56087	CTCTATGACCCACAAACCTGCCAAAGTATTTCCTGAAATCAGCAACTGGGCAGGACAGGG[CG]GCGGCAGGAACCATCAATCTGTCTCTTTATCTTGGAGGATTTTCACACTGCAGAAAGGCT	NM_005143.2	go_component: extracellular region; go_component: extracellular region; go_function: hemoglobin binding; go_function: serine-type endopeptidase activity; go_process: proteolysis; go_process: defense response; go_process: iron ion homeostasis	haptoglobin
18473	cg18463686	CLEC5A	MDL1; MDL-1; CLECSF5;	FALSE	93	0.64072	0.79793	0.31476	0.5111	GGCAGAGACTGTGAAGAAGGAAGAACGTTGCTTGGGCAAAAGGAGCATATTCTCAGGAGA[CG]GGGCCCCTGCCTGCCACACCAAGCATTAGGCCACCAGGAAGACCCCCATCTGCAAGCAAG	NM_013252.2	myeloid DAP12-associating lectin-1; C-type (calcium dependent; carbohydrate-recognition domain) lectin; superfamily member 5; go_component: integral to plasma membrane; go_function: binding; go_function: sugar binding; go_function: receptor activity; go_process: signal transduction; go_process: cellular defense response	C-type lectin; superfamily member 5
24741	cg24777950	CTSG	CG; MGC23078;	FALSE	655	0.80641	0.83037	0.47332	0.57429	TTCTTTCTAGAAGCTGTCAAGTCAGATTGCGTAGGCACTCTCCTGAGTAGGTGAAGCGTG[CG]GCTGGAGAAAGAAAAGGAAGAACAAGGCTCTGACAATCACAATTACTTTCTTAGGTCACT	NM_001911.2	go_component: insoluble fraction; go_function: peptidase activity; go_function: cathepsin G activity; go_process: proteolysis; go_process: immune response	cathepsin G preproprotein
25040	cg25059899	BCL2	Bcl-2;	TRUE		0.85502	0.88074	0.558	0.61241	ACAGCTATGTTCTCTTGCCTCTGGGAAATACATAAAATGCCTAGCAACAGTTCCTGGTGG[CG]GCTGGTCCCCATAAACGCCGCTGGTCGGCCCCCACCCCACCTCTATACCACGACCCCTCT	NT_025028.13	beta isoform is encoded by transcript variant beta; go_component: nucleus; go_component: membrane; go_component: mitochondrion; go_component: integral to membrane; go_component: endoplasmic reticulum; go_component: mitochondrial outer membrane; go_component: mitochondrial outer membrane; go_function: identical protein binding; go_process: anti-apoptosis; go_process: anti-apoptosis; go_process: re…	B-cell lymphoma protein 2 beta isoform
27376	cg27443224	CCL21	ECL; SLC; CKb9; TCA4; 6Ckine; SCYA21; MGC34555;	FALSE	12	0.70641	0.71741	0.37111	0.48953	GGATAAGTTAAGGGAAGTGAAAGTGTCTAGCTACATAAATAGCAGGCCAATCCCAGCCCA[CG]CACAGACCCCCAACTTGCAGCTGCCCACCTCACCCTCAGCTCTGGCCTCTTACTCACCCT	NM_002989.2	small inducible cytokine subfamily A (Cys-Cys); member 21; beta chemokine exodus-2; secondary lymphoid tissue chemokine; Efficient Chemoattractant for Lymphocytes; go_component: extracellular space; go_component: extracellular region; go_function: chemokine activity; go_function: chemokine activity; go_process: chemotaxis; go_process: immune response; go_process: sensory perception; go_process: c…	small inducible cytokine A21 precursor
8407	cg08458487	SFTPD	SP-D; PSP-D; SFTP4; COLEC7;	FALSE	330	0.79172	0.83109	0.49219	0.57108	AGAAGTGGACACAGCAGGTCTTGGCTCTTAAGATCTGCAGTTGTGAGTTCCTTTTGCAAT[CG]CTGTAGGTCATTGTGCAACCTGCTGGTCTCTGGACTCCTGATTTCTAGACATCTATAAAA	NM_003019.4	surfactant protein D; surfactant-associated protein; pulmonary 4; pulmonary surfactant apoprotein; collectin 7; go_component: lysosome; go_component: cytoplasm; go_component: lysosome; go_component: endocytic vesicle; go_component: extracellular region; go_component: endocytic vesicle; go_component: extracellular region; go_function: sugar binding; go_function: bacterial binding; go_function: sug…	pulmonary surfactant-associated protein D precursor
25661	cg25674286	ADORA3	A3AR; AD026; bA552M11.5; RP11-552M11.7;	FALSE	172	0.80708	0.82408	0.46085	0.61299	TAGCAAAATCACACTGGCACTTATGCTGGCAGCCGGCCAATGTCCAACCTATGTGAGGAA[CG]ACAGAATAGCAGAATGACCAGACATACAGAAAGAAGGGAAAAGAACGTGTGCAACAGAAT	NM_020683.5	isoform 1 is encoded by transcript variant 1; AD026 protein (AD026); go_component: membrane; go_component: integral to plasma membrane; go_function: receptor activity; go_function: rhodopsin-like receptor activity; go_function: A3 adenosine receptor activity; G-protein coupled; go_process: signal transduction; go_process: signal transduction; go_process: inflammatory response; go_process: adenyla…	adenosine A3 receptor isoform 1
24233	cg24292612	DEFB1	BD1; HBD1; DEFB-1; DEFB101; MGC51822;	FALSE	57	0.64624	0.77045	0.41729	0.49443	CACCTCCCTTCAGTTCCGTCGACGAGGTTGTGCAATCCACCAGTCTTATAAATACAGTGA[CG]CTCCAGCCTCTGGAAGCCTCTGTCAGCTCAGCCTCCAAAGGAGCCAGCGTCTCCCCAGTT	NM_005218.3	beta-defensin-1; go_component: extracellular region; go_process: innate immune response; go_process: innate immune response; go_process: defense response to bacteria; go_process: response to pest; pathogen or parasite	defensin; beta 1 preproprotein
25643	cg25659818	CCL4	ACT2; G-26; LAG1; MIP1B; SCYA2; SCYA4; AT744.1; MGC104418; MGC126025; MGC126026; MIP-1-beta;	FALSE	527	0.65265	0.77876	0.40542	0.55213	TCCATTCCCACCTAACATGAGCAGGAGTCTTATTTTGAATAGTGGATCTTCAGAGAAGAA[CG]AGAAAGAAATCTAGAAGATTGGAACTGGATTCAGTCTCAGAACACATCGCACTCCCTTCA	NM_002984.1	lymphocyte-activation gene 1; secreted protein G-26; CC chemokine ligand 4; small inducible cytokine A4; small inducible cytokine A4 (homologous to mouse Mip-1b); go_component: extracellular space; go_function: chemokine activity; go_function: receptor signaling protein tyrosine kinase activity; go_process: chemotaxis; go_process: cell adhesion; go_process: cell motility; go_process: sensory perc…	chemokine C-C motif ligand 4 precursor
26085	cg26111757	C20orf185	RYA3; LPLUNC3; dJ726C3.4;	FALSE	1110	0.68252	0.73219	0.42752	0.51481	CATGCTGCTGAATTTCTATCCCCTGCCCCCTCAGCAGGGACCCCTTCTGACACACAACCA[CG]CACAGAGGCCTTAGACATGGTCCCTGCCTTCATGGAGTTTACAGGGAAGAGAAATAAGGA	NM_182658.1	likely ortholog of rat probable ligand-binding protein RYA3; long palate; lung and nasal epithelium carcinoma associated 3; go_function: lipid binding	antimicrobial peptide RYA3
2538	cg02537023	NCF1	NOXO2; p47phox;	FALSE	295	0.74761	0.74607	0.48158	0.54312	ATGGGGGGAACATGGTCAAGACCAGGAATATGGTCAAGGGGGGAAAGATGGTCAAGGGGA[CG]CAGCAAATGCAAAGGCCCTGAGGCAGGAGCAGCTTGATTCACCCCCAAAACCCGTGGGGC	NM_000265.1	Neutrophil cytosolic factor-1 (47kD); neutrophil cytosolic factor 1 (47kD; chronic granulomatous disease; autosomal 1); go_component: cytosol; go_component: soluble fraction; go_function: GTP binding; go_function: GTPase activity; go_function: protein binding; go_function: phosphoinositide binding; go_function: electron transporter activity; go_process: electron transport; go_process: superoxide …	neutrophil cytosolic factor 1
22422	cg22456522	LILRB3	HL9; ILT5; LIR3; CD85A; LIR-3;	FALSE	54	0.66571	0.81471	0.42163	0.60314	GCCAGCACTGAGGGCTCATCCCTCTGCAGAGCGCGGGGTCACCGGGAGGAGACGCCATGA[CG]CCCGCCCTCACAGCCCTGCTCTGCCTTGGTGAGATTTCAAGATGGGGAGGGGGAGATCTG	NM_006864.1	leukocyte immunoglobulin-like receptor 3; immunoglobulin-like transcript 5; go_component: membrane; go_component: integral to plasma membrane; go_function: transmembrane receptor activity; go_process: immune response; go_process: cell surface receptor linked signal transduction	leukocyte immunoglobulin-like receptor; subfamily B (with TM and ITIM domains); member 3
25745	cg25764570	HLA-DRA	HLA-DRA1;	FALSE	358	0.73684	0.82818	0.51393	0.60297	TTCAGACAATCTCCATGGCCTGACAATTTACCTTCTATTTGGGTAATTTATTGTCCCTTA[CG]CAAACTCTCCAACTGTCATTGCACAGACATATGATCTGTATTTAGCTCTCACTTTAGGTG	NM_019111.3	HLA class II histocompatibility antigen; DR alpha chain; MHC cell surface glycoprotein; histocompatibility antigen HLA-DR alpha; go_component: membrane; go_component: lysosome; go_component: plasma membrane; go_component: integral to plasma membrane; go_component: integral to plasma membrane; go_function: MHC class II receptor activity; go_function: MHC class II receptor activity; go_function: MH…	major histocompatibility complex; class II; DR alpha precursor
18844	cg18854666	SLC11A1	LSH; NRAMP; NRAMP1;	FALSE	138	0.89726	0.92212	0.61119	0.76018	CTAGGGGCCACTACTCACCTGTCATTGAAATGCCGACTTCAGGTACTCTGGGAGTGTGAG[CG]GTGCTCTGGGCAGCTCCTCAGCCTGCACCCCCTCTCTGGGCACTGGTGCAAGTAAGTGTG	NM_000578.2	isoform a is encoded by transcript variant 1; solute carrier family 11 (sodium/phosphate symporters); member 1; natural resistance-associated macrophage protein 1; go_component: membrane; go_component: membrane fraction; go_component: integral to plasma membrane; go_function: iron ion binding; go_function: transporter activity; go_function: transporter activity; go_process: transport; go_process:…	solute carrier family 11 (proton-coupled divalent metal ion transporters); member 1 isoform a
24379	cg24428913	WAS	THC; IMD2; WASP;	FALSE	777	0.83825	0.89617	0.56168	0.73303	GAGGCATATGCGTCATTGGCAGTGTCTAAGCACTCACGATAGGCGTGGATCACAGGGGCT[CG]CTCTGTAATTAAAAGGAAAAGGGTTTTTGTTGTGTTGTTGTTGTTGCTGTTTTTGAGACA	NM_000377.1	Wiskott-Aldrich syndrome (eczema-thrombocytopenia) protein; thrombocytopenia 1 (X-linked); go_component: actin cytoskeleton; go_function: protein self binding; go_function: small GTPase regulator activity; go_process: defense response; go_process: blood coagulation; go_process: epidermis development; go_process: protein complex assembly; go_process: actin polymerization and/or depolymerization	Wiskott-Aldrich syndrome protein
7799	cg07842062	MEFV	FMF; MEF; TRIM20; MGC126560; MGC126586;	FALSE	103	0.69734	0.7496	0.46101	0.54878	GGCTAAGACCCCTAGTGACCATCTGCTGTCCACCCTGGAGGAGCTGGTGCCCTATGACTT[CG]AGAAGTTCAAGTTCAAGCTGCAGAACACCAGTGTGCAGAAGGAGCACTCCAGGATCCCCC	NM_000243.1	pyrin; marenostrin; go_component: microtubule; go_component: nucleus; go_component: cytoskeleton; go_component: microtubule associated complex; go_function: actin binding; go_function: metal ion binding; go_function: zinc ion binding; go_process: inflammatory response	Mediterranean fever protein
23718	cg23756272	BCL2	Bcl-2;	TRUE		0.80572	0.8581	0.5764	0.65733	GTTTACTCCTTGGATGGGATGGTGCATATGTCTTGCTTCTTCCTTAAAATGGGCCTCTCT[CG]GCCTCCATACCACAGTCCCCGGGCTGGGAGAGGGGTCGTGGTATAGAGGTGGGGTGGGGG	NT_025028.13	beta isoform is encoded by transcript variant beta; go_component: nucleus; go_component: membrane; go_component: mitochondrion; go_component: integral to membrane; go_component: endoplasmic reticulum; go_component: mitochondrial outer membrane; go_component: mitochondrial outer membrane; go_function: identical protein binding; go_process: anti-apoptosis; go_process: anti-apoptosis; go_process: re…	B-cell lymphoma protein 2 beta isoform
17849	cg17823175	AZU1	AZU; HBP; NAZC; AZAMP; CAP37; HUMAZUR;	TRUE	339	0.7753	0.80205	0.57145	0.60376	GGGAGGGTGGGTCCCCCCGCAGCCCCACTGGGTGGATAGAGCTGAGGCTGCAGCTTCACA[CG]CCCTCCCGGCCACTGTGTGGATTCTTGGGGATCTCAGAGCTGTCTCCCCCCGACCCAGGC	NM_001700.3	cationic antimicrobial protein 37; heparin-binding protein; neutrophil azurocidin; go_component: azurophil granule; go_component: extracellular region; go_component: azurophil granule; go_component: extracellular region; go_function: toxin binding; go_function: heparin binding; go_function: trypsin activity; go_function: toxin binding; go_function: heparin binding; go_function: chymotrypsin activ…	azurocidin 1 preproprotein
25778	cg25806808	CXCL1	GRO1; GROa; MGSA; NAP-3; SCYB1; MGSA-a; MGSA alpha;	TRUE	185	0.10182	0.19349	0.41249	0.39474	GGGCAGAAGGCGAATATCCCAGAGTCTCAGAGTCCACAGGAGTTACTCTGAAGGGCGAGG[CG]CGGGCTGCATCAGTGGACCCCCACACCCCACCCGCACCCCAAGCGCTCCACCCTGGGGGC	NM_001511.1	GRO1 oncogene (melanoma growth-stimulating activity); GRO1 oncogene (melanoma growth stimulating activity; alpha); melanoma growth stimulatory activity alpha; go_component: extracellular space; go_function: chemokine activity; go_function: growth factor activity; go_function: enzyme activator activity; go_process: chemotaxis; go_process: cell proliferation; go_process: inflammatory response; go_p…	chemokine (C-X-C motif) ligand 1
9385	cg09453312	ITK	EMT; LYK; PSCTK2; MGC126257; MGC126258;	FALSE	211	0.19652	0.22392	0.37423	0.52424	TCGAACTTTAAAGTCCGCTTCTTTGTGTTAACCAAAGCCAGCCTGGCATACTTTGAAGAT[CG]TCATGGGGTATGTGAGCAGTTTCATTTGTCTTTTTTCGCATAGCATTTTATGTTTGGACT	NM_005546.3	homolog of mouse T-cell itk/tsk; tyrosine-protein kinase ITK/TSK; tyrosine-protein kinase LYK; go_function: ATP binding; go_function: kinase activity; go_function: zinc ion binding; go_function: metal ion binding; go_function: nucleotide binding; go_function: transferase activity; go_function: protein serine/threonine kinase activity; go_function: non-membrane spanning protein tyrosine kinase act…	IL2-inducible T-cell kinase
588	cg00565688	TP73	P73;	TRUE	917	0.21227	0.3085	0.46463	0.5307	GATCCCGTTCGGTGTTTGGAAGGAGCTCGCGGGCGTCGGTGCGCTTGGAGTTGTTCTCTG[CG]CGCACCAGACCTGCGCTAGGTCAGGCCGAAGCTCTCTACCGGCCAGCGACACCCGCCGCC	NM_005427.1	p53-related protein; go_component: nucleus; go_function: zinc ion binding; go_function: metal ion binding; go_function: protein binding; go_function: protein binding; go_function: protein binding; go_function: transcription factor activity; go_process: apoptosis; go_process: cell cycle; go_process: transcription; go_process: mismatch repair; go_process: regulation of transcription; DNA-dependent;…	tumor protein p73
9099	cg09156233	BMPR1B	ALK6; ALK-6; CDw293;	TRUE	577	0.0101	0.05959	0.19124	0.33236	TCGCGGAATCCGGGAAATGGGAGGGAGCCCGGCGGGGCGGGGGCCCAGGGCCAGCCCAGG[CG]GGACCCGCAGGCACCCACCTGCCCCGGACGCCTCCCGAGACCCAGCCTTGCCGTGGGGGA	NM_001203.1	serine/threonine receptor kinase; go_component: membrane; go_component: receptor complex; go_component: integral to plasma membrane; go_function: ATP binding; go_function: receptor activity; go_function: nucleotide binding; go_function: transferase activity; go_function: magnesium ion binding; go_function: manganese ion binding; go_function: transforming growth factor beta receptor activity; go_p…	bone morphogenetic protein receptor; type IB
18354	cg18350391	IL32	NK4; TAIF; TAIFa; TAIFb; TAIFc; TAIFd; IL-32beta; IL-32alpha; IL-32delta; IL-32gamma;	FALSE	239	0.19964	0.34387	0.44165	0.55076	TCGGGTAAGTCTCCATCTCTGTCTGTCTCTGTCTCTGTCTCTGTCTCTGTCTGTTTTTCA[CG]CACTCAGCAAGGCCTCCTGCCCTGAGAGAGGCTCCGCCCACTACCCCCCACTTTCCCCAT	NM_001012631.1	isoform B is encoded by transcript variant 1; natural killer cell transcript 4; natural killer cells protein 4; tumor necrosis factor alpha-inducing factor; go_component: extracellular space; go_function: cytokine activity; go_process: cell adhesion; go_process: immune response	interleukin 32 isoform B
4433	cg04404982	ITGAL	CD11A; LFA-1; LFA1A;	FALSE	784	0.17942	0.23939	0.35447	0.4926	GGATCGCTTGATTCTGGGAGTTCAAGGTTGCATTGAGCTGTGATCGCGCCAGTGCACTCT[CG]CTTGGGTGACAGAGCAAGACCTTGTCTCAAAAAATTTAAAACAAAACAAAAAAAACTGGT	NM_002209.1	antigen CD11A (p180); lymphocyte function-associated antigen 1; alpha polypeptide; LFA-1 alpha; integrin gene promoter; go_component: membrane; go_component: integrin complex; go_component: integral to membrane; go_component: integrin complex; go_function: protein binding; go_function: receptor activity; go_function: calcium ion binding; go_function: magnesium ion binding; go_process: cell adhesi…	integrin alpha L precursor
5568	cg05564251	SP140	LYSP100-A; LYSP100-B;	FALSE	194	0.15265	0.25399	0.33852	0.47143	AGCTGGGTAGACATTAAATAACAAGTATGAAAGGGAACCCTACCAGAGATGAAGGACAGA[CG]GGAAAGGAGACGATGACCCACCTGAAGTTGAGATTGCTGTCTCCACTTGCCATCTGCCCC	NM_007237.3	isoform 1 is encoded by transcript variant 1; nuclear body protein Sp140; lymphoid-specific SP100 homolog; go_component: nucleus; go_component: nucleoplasm; go_component: nuclear membrane; go_function: protein binding; go_function: zinc ion binding; go_function: metal ion binding; go_function: transcription factor activity; go_process: defense response; go_process: regulation of transcription; DN…	SP140 nuclear body protein isoform 1

## Sheet: Immune Response
Index	TargetID	SYMBOL	SYNONYM	CPG_ISLAND	DISTANCE_TO_TSS	CD28+ #1	CD28+ #2	CD28null #1	CD28null #2	TOPGENOMICSEQ	ACCESSION	ANNOTATION	PRODUCT	MIR_CPG_ISLAND	MIR_NAMES
12300	cg12380764	IL19	MDA1; NG.1; ZMDA1; IL-10C;	FALSE	1020	0.79067	0.81146	0.38119	0.48543	TGGATGACATCTAAGGTTTTTATCTTAACCCTCTTCAGAAATTGCTTCATCTCATAGTCA[CG]TGGAGAAAGAGCCAGAAGTCAATATCCCTGAATGTGGCACTTCCTGCCAACCACGACACC	NM_013371.2	isoform 2 precursor is encoded by transcript variant 2; melanoma differentiation associated protein-like protein; go_component: extracellular space; go_component: extracellular region; go_function: actin binding; go_function: cytokine activity; go_function: cytokine activity; go_process: apoptosis; go_process: immune response; go_process: immune response; go_process: signal transduction	interleukin 19 isoform 2 precursor
25322	cg25341726	IL27	p28; IL30; IL-27; IL27p28; MGC71873;	FALSE	176	0.69479	0.76434	0.32252	0.41676	CTAAAATGGGGAAATGTAATTTCCCTTCCCGGAGGGGGTGGGAGGTATGATGGGGGGTGA[CG]GGAAGCTGGGGTTTCGGGACATCCAAGCTCCAGACTCACTGCTAAGCTCCCACGTCCAGC	NM_145659.3	IL-27 p28 subunit; interleukin 30; go_component: extracellular space; go_function: receptor binding; go_function: interleukin-27 receptor binding; go_process: regulation of T cell proliferation; go_process: regulation of T-helper 1 cell differentiation; go_process: positive regulation of interferon-gamma biosynthesis	interleukin 27
27528	cg27606341	FYB	ADAP; PRO0823; SLAP-130;	FALSE	35	0.83341	0.89205	0.52863	0.57797	ATGGCCTCCTTTAGTGGATCTTCCTGGGCCAGGGTCTGGGCCCTACTCACTTCTAGCTGT[CG]CATCTGCTCTGCATGTGGAACTCAAGAACTGCGGAGCTTTCTGATGCCTGGCAGGGTTTT	NM_199335.2	isoform 2 is encoded by transcript variant 2; FYN-binding protein (FYB-120/130); adhesion and degranulation-promoting adaptor protein; go_component: nucleus; go_component: actin cytoskeleton; go_function: protein binding; go_function: receptor binding; go_process: immune response; go_process: signal transduction; go_process: protein kinase cascade; go_process: protein amino acid phosphorylation; …	FYN binding protein (FYB-120/130) isoform 2
1014	cg00974864	FCGR3B	CD16; FCG3; CD16b; FCGR3;	FALSE	152	0.80475	0.81454	0.45464	0.55044	CTCTGTCACCTGCCAGTTTCCTTTTCTTGAAACTTCATCTGATTTCTCAATCTGAAGTCT[CG]CAATGGAGCCCCACCATAGAACAGGAATAGGAAGGAAAGAGCCTGGAGGCAAGGTGGGTG	NM_000570.2	Fc-gamma receptor; Fc-gamma receptor IIIB; Fc-gamma receptor IIIb (CD 16); Fc fragment of IgG; low affinity IIIb; receptor for (CD16); go_component: membrane; go_function: IgG binding; go_function: receptor activity; go_process: immune response	low affinity immunoglobulin gamma Fc region receptor III-B precursor
18473	cg18463686	CLEC5A	MDL1; MDL-1; CLECSF5;	FALSE	93	0.64072	0.79793	0.31476	0.5111	GGCAGAGACTGTGAAGAAGGAAGAACGTTGCTTGGGCAAAAGGAGCATATTCTCAGGAGA[CG]GGGCCCCTGCCTGCCACACCAAGCATTAGGCCACCAGGAAGACCCCCATCTGCAAGCAAG	NM_013252.2	myeloid DAP12-associating lectin-1; C-type (calcium dependent; carbohydrate-recognition domain) lectin; superfamily member 5; go_component: integral to plasma membrane; go_function: binding; go_function: sugar binding; go_function: receptor activity; go_process: signal transduction; go_process: cellular defense response	C-type lectin; superfamily member 5
13647	cg13703437	FYB	ADAP; PRO0823; SLAP-130;	FALSE	31	0.9125	0.89574	0.59125	0.62055	CTTTTCTTGTCTAAGTTTGCCTGGTCAGGGGAGGGAGGTGTGGCTCACTCAACCACTGAC[CG]GGACAAAACCCTGCCAGGCATCAGAAAGCTCCGCAGTTCTTGAGTTCCACATGCAGAGCA	NM_199335.2	isoform 2 is encoded by transcript variant 2; FYN-binding protein (FYB-120/130); adhesion and degranulation-promoting adaptor protein; go_component: nucleus; go_component: actin cytoskeleton; go_function: protein binding; go_function: receptor binding; go_process: immune response; go_process: signal transduction; go_process: protein kinase cascade; go_process: protein amino acid phosphorylation; …	FYN binding protein (FYB-120/130) isoform 2
24741	cg24777950	CTSG	CG; MGC23078;	FALSE	655	0.80641	0.83037	0.47332	0.57429	TTCTTTCTAGAAGCTGTCAAGTCAGATTGCGTAGGCACTCTCCTGAGTAGGTGAAGCGTG[CG]GCTGGAGAAAGAAAAGGAAGAACAAGGCTCTGACAATCACAATTACTTTCTTAGGTCACT	NM_001911.2	go_component: insoluble fraction; go_function: peptidase activity; go_function: cathepsin G activity; go_process: proteolysis; go_process: immune response	cathepsin G preproprotein
25040	cg25059899	BCL2	Bcl-2;	TRUE		0.85502	0.88074	0.558	0.61241	ACAGCTATGTTCTCTTGCCTCTGGGAAATACATAAAATGCCTAGCAACAGTTCCTGGTGG[CG]GCTGGTCCCCATAAACGCCGCTGGTCGGCCCCCACCCCACCTCTATACCACGACCCCTCT	NT_025028.13	beta isoform is encoded by transcript variant beta; go_component: nucleus; go_component: membrane; go_component: mitochondrion; go_component: integral to membrane; go_component: endoplasmic reticulum; go_component: mitochondrial outer membrane; go_component: mitochondrial outer membrane; go_function: identical protein binding; go_process: anti-apoptosis; go_process: anti-apoptosis; go_process: re…	B-cell lymphoma protein 2 beta isoform
27376	cg27443224	CCL21	ECL; SLC; CKb9; TCA4; 6Ckine; SCYA21; MGC34555;	FALSE	12	0.70641	0.71741	0.37111	0.48953	GGATAAGTTAAGGGAAGTGAAAGTGTCTAGCTACATAAATAGCAGGCCAATCCCAGCCCA[CG]CACAGACCCCCAACTTGCAGCTGCCCACCTCACCCTCAGCTCTGGCCTCTTACTCACCCT	NM_002989.2	small inducible cytokine subfamily A (Cys-Cys); member 21; beta chemokine exodus-2; secondary lymphoid tissue chemokine; Efficient Chemoattractant for Lymphocytes; go_component: extracellular space; go_component: extracellular region; go_function: chemokine activity; go_function: chemokine activity; go_process: chemotaxis; go_process: immune response; go_process: sensory perception; go_process: c…	small inducible cytokine A21 precursor
8407	cg08458487	SFTPD	SP-D; PSP-D; SFTP4; COLEC7;	FALSE	330	0.79172	0.83109	0.49219	0.57108	AGAAGTGGACACAGCAGGTCTTGGCTCTTAAGATCTGCAGTTGTGAGTTCCTTTTGCAAT[CG]CTGTAGGTCATTGTGCAACCTGCTGGTCTCTGGACTCCTGATTTCTAGACATCTATAAAA	NM_003019.4	surfactant protein D; surfactant-associated protein; pulmonary 4; pulmonary surfactant apoprotein; collectin 7; go_component: lysosome; go_component: cytoplasm; go_component: lysosome; go_component: endocytic vesicle; go_component: extracellular region; go_component: endocytic vesicle; go_component: extracellular region; go_function: sugar binding; go_function: bacterial binding; go_function: sug…	pulmonary surfactant-associated protein D precursor
2108	cg02082571	CLEC4A	DCIR; LLIR; DDB27; CLECSF6; HDCGC13P;	FALSE	490	0.74693	0.85198	0.4958	0.55765	TGAGTATGTCTGGGAAACACAAGAGTCCCAGAAGATTGAGTGGCCTGCAGATACGCATTA[CG]GGGTGTACATTTGTATTGTGGAGAAGAAAAGATTTTGTGCCACTCTCTTCAGCCTCCACT	NM_016184.2	isoform 1 is encoded by transcript variant 1; dendritic cell immunoreceptor; lectin-like immunoreceptor; C-type (calcium dependent; carbohydrate-recognition domain) lectin; superfamily member 6; go_component: integral to plasma membrane; go_function: sugar binding; go_function: transmembrane receptor activity; go_process: immune response; go_process: cell adhesion; go_process: cell surface recept…	C-type lectin; superfamily member 6 isoform 1
4848	cg04790874	CD79A	IGA; MB-1;	FALSE	748	0.6986	0.76622	0.44262	0.50882	ATGGGTGTCTCATGGACTCCCCCTCACCTGCTCAAGGACAGCTGGCAGGGGCTGTGGCCA[CG]CTAACCCAGGAGTTCAGAGAAAAAGGTTCCCCACCCAAGGGGACACTGGGAGCAAGGATT	NM_001783.2	isoform 1 precursor is encoded by transcript variant 1; MB-1 membrane glycoprotein; go_component: membrane; go_component: integral to membrane; go_function: transmembrane receptor activity; go_process: defense response; go_process: cell surface receptor linked signal transduction	CD79A antigen isoform 1 precursor
24233	cg24292612	DEFB1	BD1; HBD1; DEFB-1; DEFB101; MGC51822;	FALSE	57	0.64624	0.77045	0.41729	0.49443	CACCTCCCTTCAGTTCCGTCGACGAGGTTGTGCAATCCACCAGTCTTATAAATACAGTGA[CG]CTCCAGCCTCTGGAAGCCTCTGTCAGCTCAGCCTCCAAAGGAGCCAGCGTCTCCCCAGTT	NM_005218.3	beta-defensin-1; go_component: extracellular region; go_process: innate immune response; go_process: innate immune response; go_process: defense response to bacteria; go_process: response to pest; pathogen or parasite	defensin; beta 1 preproprotein
25643	cg25659818	CCL4	ACT2; G-26; LAG1; MIP1B; SCYA2; SCYA4; AT744.1; MGC104418; MGC126025; MGC126026; MIP-1-beta;	FALSE	527	0.65265	0.77876	0.40542	0.55213	TCCATTCCCACCTAACATGAGCAGGAGTCTTATTTTGAATAGTGGATCTTCAGAGAAGAA[CG]AGAAAGAAATCTAGAAGATTGGAACTGGATTCAGTCTCAGAACACATCGCACTCCCTTCA	NM_002984.1	lymphocyte-activation gene 1; secreted protein G-26; CC chemokine ligand 4; small inducible cytokine A4; small inducible cytokine A4 (homologous to mouse Mip-1b); go_component: extracellular space; go_function: chemokine activity; go_function: receptor signaling protein tyrosine kinase activity; go_process: chemotaxis; go_process: cell adhesion; go_process: cell motility; go_process: sensory perc…	chemokine C-C motif ligand 4 precursor
26085	cg26111757	C20orf185	RYA3; LPLUNC3; dJ726C3.4;	FALSE	1110	0.68252	0.73219	0.42752	0.51481	CATGCTGCTGAATTTCTATCCCCTGCCCCCTCAGCAGGGACCCCTTCTGACACACAACCA[CG]CACAGAGGCCTTAGACATGGTCCCTGCCTTCATGGAGTTTACAGGGAAGAGAAATAAGGA	NM_182658.1	likely ortholog of rat probable ligand-binding protein RYA3; long palate; lung and nasal epithelium carcinoma associated 3; go_function: lipid binding	antimicrobial peptide RYA3
2538	cg02537023	NCF1	NOXO2; p47phox;	FALSE	295	0.74761	0.74607	0.48158	0.54312	ATGGGGGGAACATGGTCAAGACCAGGAATATGGTCAAGGGGGGAAAGATGGTCAAGGGGA[CG]CAGCAAATGCAAAGGCCCTGAGGCAGGAGCAGCTTGATTCACCCCCAAAACCCGTGGGGC	NM_000265.1	Neutrophil cytosolic factor-1 (47kD); neutrophil cytosolic factor 1 (47kD; chronic granulomatous disease; autosomal 1); go_component: cytosol; go_component: soluble fraction; go_function: GTP binding; go_function: GTPase activity; go_function: protein binding; go_function: phosphoinositide binding; go_function: electron transporter activity; go_process: electron transport; go_process: superoxide …	neutrophil cytosolic factor 1
22422	cg22456522	LILRB3	HL9; ILT5; LIR3; CD85A; LIR-3;	FALSE	54	0.66571	0.81471	0.42163	0.60314	GCCAGCACTGAGGGCTCATCCCTCTGCAGAGCGCGGGGTCACCGGGAGGAGACGCCATGA[CG]CCCGCCCTCACAGCCCTGCTCTGCCTTGGTGAGATTTCAAGATGGGGAGGGGGAGATCTG	NM_006864.1	leukocyte immunoglobulin-like receptor 3; immunoglobulin-like transcript 5; go_component: membrane; go_component: integral to plasma membrane; go_function: transmembrane receptor activity; go_process: immune response; go_process: cell surface receptor linked signal transduction	leukocyte immunoglobulin-like receptor; subfamily B (with TM and ITIM domains); member 3
25745	cg25764570	HLA-DRA	HLA-DRA1;	FALSE	358	0.73684	0.82818	0.51393	0.60297	TTCAGACAATCTCCATGGCCTGACAATTTACCTTCTATTTGGGTAATTTATTGTCCCTTA[CG]CAAACTCTCCAACTGTCATTGCACAGACATATGATCTGTATTTAGCTCTCACTTTAGGTG	NM_019111.3	HLA class II histocompatibility antigen; DR alpha chain; MHC cell surface glycoprotein; histocompatibility antigen HLA-DR alpha; go_component: membrane; go_component: lysosome; go_component: plasma membrane; go_component: integral to plasma membrane; go_component: integral to plasma membrane; go_function: MHC class II receptor activity; go_function: MHC class II receptor activity; go_function: MH…	major histocompatibility complex; class II; DR alpha precursor
18844	cg18854666	SLC11A1	LSH; NRAMP; NRAMP1;	FALSE	138	0.89726	0.92212	0.61119	0.76018	CTAGGGGCCACTACTCACCTGTCATTGAAATGCCGACTTCAGGTACTCTGGGAGTGTGAG[CG]GTGCTCTGGGCAGCTCCTCAGCCTGCACCCCCTCTCTGGGCACTGGTGCAAGTAAGTGTG	NM_000578.2	isoform a is encoded by transcript variant 1; solute carrier family 11 (sodium/phosphate symporters); member 1; natural resistance-associated macrophage protein 1; go_component: membrane; go_component: membrane fraction; go_component: integral to plasma membrane; go_function: iron ion binding; go_function: transporter activity; go_function: transporter activity; go_process: transport; go_process:…	solute carrier family 11 (proton-coupled divalent metal ion transporters); member 1 isoform a
1655	cg01636591	CCL8	HC14; MCP2; MCP-2; SCYA8; SCYA10;	FALSE	90	0.76242	0.83608	0.5379	0.61325	CCCATCCCTGGCCTCCTGTTACCCACAGAGGGGTAGGCCCTTGGCTCTCTTCCACTATGA[CG]TCAGCTTCCATTCTTCCTTTCTTATAGACAATTTTCCATTTCAAGGAAATCAGAGCCCTT	NM_005623.2	small inducible cytokine subfamily A (Cys-Cys); member 8 (monocyte chemotactic protein 2); monocyte chemoattractant protein 2; go_component: membrane; go_component: extracellular space; go_function: heparin binding; go_function: chemokine activity; go_function: signal transducer activity; go_function: signal transducer activity; go_process: chemotaxis; go_process: exocytosis; go_process: sensory …	small inducible cytokine A8 precursor
24379	cg24428913	WAS	THC; IMD2; WASP;	FALSE	777	0.83825	0.89617	0.56168	0.73303	GAGGCATATGCGTCATTGGCAGTGTCTAAGCACTCACGATAGGCGTGGATCACAGGGGCT[CG]CTCTGTAATTAAAAGGAAAAGGGTTTTTGTTGTGTTGTTGTTGTTGCTGTTTTTGAGACA	NM_000377.1	Wiskott-Aldrich syndrome (eczema-thrombocytopenia) protein; thrombocytopenia 1 (X-linked); go_component: actin cytoskeleton; go_function: protein self binding; go_function: small GTPase regulator activity; go_process: defense response; go_process: blood coagulation; go_process: epidermis development; go_process: protein complex assembly; go_process: actin polymerization and/or depolymerization	Wiskott-Aldrich syndrome protein
23718	cg23756272	BCL2	Bcl-2;	TRUE		0.80572	0.8581	0.5764	0.65733	GTTTACTCCTTGGATGGGATGGTGCATATGTCTTGCTTCTTCCTTAAAATGGGCCTCTCT[CG]GCCTCCATACCACAGTCCCCGGGCTGGGAGAGGGGTCGTGGTATAGAGGTGGGGTGGGGG	NT_025028.13	beta isoform is encoded by transcript variant beta; go_component: nucleus; go_component: membrane; go_component: mitochondrion; go_component: integral to membrane; go_component: endoplasmic reticulum; go_component: mitochondrial outer membrane; go_component: mitochondrial outer membrane; go_function: identical protein binding; go_process: anti-apoptosis; go_process: anti-apoptosis; go_process: re…	B-cell lymphoma protein 2 beta isoform
2476	cg02473123	CD7	GP40; TP41; Tp40; LEU-9;	TRUE	704	0.20145	0.33125	0.67156	0.72409	CCGTCCTCGTAGTAAATGATGTCTTGGGGCTGTGGCCCGAGCTGCCTCAGGTAGATCCCA[CG]CAGGCCCCCGCTGGTGGAGCAGGTGATGTTGACGGAGGCTCCCACGGGGACAGTCGTGCA	NM_006137.6	p41 protein; T-cell antigen CD7 precursor; T-cell leukemia antigen; go_component: plasma membrane; go_component: plasma membrane; go_component: membrane fraction; go_component: integral to membrane; go_function: receptor activity; go_process: calcium ion transport; go_process: T cell activation; go_process: cellular defense response; go_process: transmembrane receptor protein tyrosine kinase sign…	CD7 antigen precursor
15514	cg15518883	SIT1	SIT; MGC125908; MGC125910; RP11-331F9.5;	FALSE	386	0.08935	0.12528	0.43322	0.529	TAACCCAGGCCTGGGGACTGTGGGTCCTCTTAGGGGCTGTGACGCTGCTATTTCTCATCT[CG]CTGGCTGCACACTTGTCCCAGTGGACCAGGGGCCGGAGCAGGAGCCATCCGGGGCAGGGA	NM_014450.2	suppression inducing transmembrane adaptor 1; go_component: plasma membrane; go_component: integral to plasma membrane; go_function: kinase binding; go_function: protein binding; go_function: SH2 domain binding; go_process: signal transduction; go_process: regulation of T cell activation	SHP2-interacting transmembrane adaptor protein
10078	cg10161121	FASLG	FASL; CD178; CD95L; TNFSF6; APT1LG1;	FALSE	165	0.03667	0.08559	0.35389	0.46998	ACCCCTGGAAGTTTCCGCCCACAATTTTCTGATAACAGCCTTCAAGGCCTCAGTTGCTGT[CG]CTGTGCTACCCAAACAGGTTAGTAGGCTATGCTCACCTTCCTGGGATCCTGCAGAGCAGG	NM_000639.1	CD95 ligand; apoptosis (APO-1) antigen ligand 1; tumor necrosis factor (ligand) superfamily; member 6; go_component: membrane; go_component: extracellular space; go_component: integral to plasma membrane; go_function: tumor necrosis factor receptor binding; go_process: apoptosis; go_process: immune response; go_process: cell-cell signaling; go_process: signal transduction; go_process: induction o…	fas ligand
17718	cg17709873	LTA	LT; TNFB; TNFSF1;	FALSE	363	0.06725	0.14547	0.36729	0.47078	TGTCGATCTCTCTCTCGGGGGTCGGGGGGTGCTCTCTCCCAGGGCGGGAGGTCTGTCTTC[CG]CCGCGTGCCCCGCCCCGCTCACTGTCTCTCTCTCTCTCTCTCTTTCTCTGCAGGTTCTCC	NM_000595.2	tumor necrosis factor beta; go_component: membrane; go_component: extracellular space; go_function: tumor necrosis factor receptor binding; go_process: immune response; go_process: cell-cell signaling; go_process: signal transduction; go_process: induction of apoptosis	lymphotoxin alpha precursor
4822	cg04759756	SLA2	SLAP2; SLAP-2; FLJ21992; MGC49845; C20orf156;	FALSE	625	0.16091	0.30079	0.51654	0.56601	ACGCCCGTCCTAGTCCCATCTCAGGTGCGCACTTGCTGTGTGACTTTGGGCCCCTCTCTG[CG]CTGCAGTCAGACTCCAAAGTCAGGAACGTGAGGGCTACCATCTCTCAAGACATTTCAGCT	NM_032214.2	isoform a is encoded by transcript variant 1; Src-like adapter protein-2; go_component: cytoplasm; go_component: plasma membrane; go_component: endosome membrane; go_function: SH3/SH2 adaptor activity; go_function: protein N-terminus binding; go_process: T cell activation; go_process: B cell mediated immunity; go_process: regulation of immune response; go_process: negative regulation of B cell ac…	Src-like-adaptor 2 isoform a
12108	cg12164282	PXDN		TRUE	205	0.16708	0.10389	0.40217	0.46272	GCGGGCACGGCCTCCAGCAGCAGATGCATGCAGCGCACGGTGGTGCGGAAGCACAGGCAG[CG]GCTCGGACACCCTGCGCCCGGCTTCTGGGCCACCACGGCCAGCGTCCCCCAGGCGCAGAA	XM_935180.1	Derived by automated computational analysis using gene prediction method: GNOMON.	Melanoma associated gene isoform 2
819	cg00795812	PDCD1	PD1; CD279; SLEB2; hPD-1; hPD-l;	TRUE	951	0.02159	0.0539	0.31828	0.32659	CGCGCCAGCTGTCAGGCGGTTTCTAGCCTCGCTTCGGTTATTTTAAGCTGATGAGCCTGA[CG]CATCTCATCACTAATATCAGCAGTTTCATTTCTCCTGTTTTCCATTCGCTGTAATAAAAT	NM_005018.1	go_component: membrane; go_component: integral to membrane; go_function: signal transducer activity; go_process: apoptosis; go_process: development; go_process: humoral immune response	programmed cell death 1 precursor
18911	cg18920397	LY9	hly9; mLY9; CD229; SLAMF3;	FALSE	123	0.01832	0.0556	0.24888	0.38434	TGTGTGTGTGTCTCAGAGGGAGGGTTGTTTATACAAAACACCACAGACTCCTCCCATCTG[CG]CAGGCAGGTAGAGGTCCCAAGTCTATTCAGGGCCTCATTTGTGACTGATGTGGAGCATCA	NM_002348.2	isoform a is encoded by transcript variant 1; T-lymphocyte surface antigen Ly-9; cell-surface molecule Ly-9; go_component: integral to plasma membrane; go_function: protein binding; go_process: cell adhesion; go_process: humoral defense mechanism (sensu Vertebrata)	lymphocyte antigen 9 isoform a
81	cg00071250	FASLG	FASL; CD178; CD95L; TNFSF6; APT1LG1;	FALSE	78	0.05519	0.07012	0.2738	0.36407	GCCAGCCCCAGCAAACGGTTTTACTTCTTCTCAGTCCTGTAGAGGCTGAGGTGTCAAGGA[CG]GGACCCTGTTGCTGACTGCTCAAGAGGAGGCAAGCTGGATCTCTCTTATAGAGTTTCCAT	NM_000639.1	CD95 ligand; apoptosis (APO-1) antigen ligand 1; tumor necrosis factor (ligand) superfamily; member 6; go_component: membrane; go_component: extracellular space; go_component: integral to plasma membrane; go_function: tumor necrosis factor receptor binding; go_process: apoptosis; go_process: immune response; go_process: cell-cell signaling; go_process: signal transduction; go_process: induction o…	fas ligand
25778	cg25806808	CXCL1	GRO1; GROa; MGSA; NAP-3; SCYB1; MGSA-a; MGSA alpha;	TRUE	185	0.10182	0.19349	0.41249	0.39474	GGGCAGAAGGCGAATATCCCAGAGTCTCAGAGTCCACAGGAGTTACTCTGAAGGGCGAGG[CG]CGGGCTGCATCAGTGGACCCCCACACCCCACCCGCACCCCAAGCGCTCCACCCTGGGGGC	NM_001511.1	GRO1 oncogene (melanoma growth-stimulating activity); GRO1 oncogene (melanoma growth stimulating activity; alpha); melanoma growth stimulatory activity alpha; go_component: extracellular space; go_function: chemokine activity; go_function: growth factor activity; go_function: enzyme activator activity; go_process: chemotaxis; go_process: cell proliferation; go_process: inflammatory response; go_p…	chemokine (C-X-C motif) ligand 1
1379	cg01367992	LY9	hly9; mLY9; CD229; SLAMF3;	FALSE	607	0.06408	0.12062	0.24913	0.40245	TGTTGGTAAAATCGGGAAACTCATCTCCTTGCCAGAAATTACTTTGCATGTGTGCATATT[CG]TGCACTATGAAGGGGGTAACATTCTAGCCCCGGTCTCAAATAGCTCTGGGCTCAAACTAC	NM_002348.2	isoform a is encoded by transcript variant 1; T-lymphocyte surface antigen Ly-9; cell-surface molecule Ly-9; go_component: integral to plasma membrane; go_function: protein binding; go_process: cell adhesion; go_process: humoral defense mechanism (sensu Vertebrata)	lymphocyte antigen 9 isoform a
18105	cg18096388	PDCD1	PD1; CD279; SLEB2; hPD-1; hPD-l;	FALSE	85	0.06063	0.10961	0.25738	0.36333	CTGAGCAGTGGAGAAGGCGGCACTCTGGTGGGGCTGCTCCAGGCATGCAGATCCCACAGG[CG]CCCTGGCCAGTCGTCTGGGCGGTGCTACAACTGGGCTGGCGGCCAGGATGGTTCTTAGGT	NM_005018.1	go_component: membrane; go_component: integral to membrane; go_function: signal transducer activity; go_process: apoptosis; go_process: development; go_process: humoral immune response	programmed cell death 1 precursor
18354	cg18350391	IL32	NK4; TAIF; TAIFa; TAIFb; TAIFc; TAIFd; IL-32beta; IL-32alpha; IL-32delta; IL-32gamma;	FALSE	239	0.19964	0.34387	0.44165	0.55076	TCGGGTAAGTCTCCATCTCTGTCTGTCTCTGTCTCTGTCTCTGTCTCTGTCTGTTTTTCA[CG]CACTCAGCAAGGCCTCCTGCCCTGAGAGAGGCTCCGCCCACTACCCCCCACTTTCCCCAT	NM_001012631.1	isoform B is encoded by transcript variant 1; natural killer cell transcript 4; natural killer cells protein 4; tumor necrosis factor alpha-inducing factor; go_component: extracellular space; go_function: cytokine activity; go_process: cell adhesion; go_process: immune response	interleukin 32 isoform B
15342	cg15344028	ICOS	AILIM; CD278; MGC39850;	FALSE	7	0.0452	0.14577	0.28304	0.35087	AGAAGAGAAAGAAATACCAGAGGCCTGACTTCATGTTTGCCAGAAACAGTTAACAGTCCT[CG]CGTTCAGTGTTCAAAGCTGACAGTGAATTCAGGCTCTCGGTTGTTTTCTATTTGCTGGAA	NM_012092.2	activation-inducible lymphocyte immunomediatory molecule; inducible costimulator; go_component: membrane; go_component: integral to membrane; go_process: immune response	inducible T-cell co-stimulator precursor
4433	cg04404982	ITGAL	CD11A; LFA-1; LFA1A;	FALSE	784	0.17942	0.23939	0.35447	0.4926	GGATCGCTTGATTCTGGGAGTTCAAGGTTGCATTGAGCTGTGATCGCGCCAGTGCACTCT[CG]CTTGGGTGACAGAGCAAGACCTTGTCTCAAAAAATTTAAAACAAAACAAAAAAAACTGGT	NM_002209.1	antigen CD11A (p180); lymphocyte function-associated antigen 1; alpha polypeptide; LFA-1 alpha; integrin gene promoter; go_component: membrane; go_component: integrin complex; go_component: integral to membrane; go_component: integrin complex; go_function: protein binding; go_function: receptor activity; go_function: calcium ion binding; go_function: magnesium ion binding; go_process: cell adhesi…	integrin alpha L precursor
19879	cg19885761	CPLX2	CPX2; 921-L; CPX-2;	TRUE	36	0.13524	0.15914	0.30862	0.40452	CTCTGGGCTCTGTGCCCTGCAGCTCGGCAGGCATTCGAGGCGGACAGAAACGGGGCTTGG[CG]CCCCCCGCGTGCACGTGTGCTAGCCCAGGCAGGAGGGAGCGCCTCGGCGGAGGAGTCAAG	NM_001008220.1	synaphin 1; go_function: syntaxin binding; go_process: neurotransmitter transport; go_process: vesicle docking during exocytosis	complexin 2

## Sheet: Response to wounding
Index	TargetID	SYMBOL	SYNONYM	CPG_ISLAND	DISTANCE_TO_TSS	CD28+ #1	CD28+ #2	CD28null #1	CD28null #2	TOPGENOMICSEQ	ACCESSION	ANNOTATION	PRODUCT	MIR_CPG_ISLAND	MIR_NAMES
459	cg00443307	KLRG1	2F1; MAFA; MAFA-L; MAFA-2F1; MGC13600;	FALSE	481	0.74522	0.76296	0.25409	0.40125	ACTTTTGGGCAGTGATAAGCAATAACGAAATGGACTGTTGGGTGCATATGCCTGGAATCA[CG]GGAGAAATAGACTATTACCCAGATATATTTTGTGAATATGACATGACCACATCTTCCCCA	NM_005810.3	mast cell function-associated antigen (ITIM-containing); MAFA-like; go_component: integral to membrane; go_function: sugar binding; go_function: sugar binding; go_function: receptor activity; go_process: inflammatory response; go_process: cellular defense response; go_process: cell surface receptor linked signal transduction	killer cell lectin-like receptor subfamily G; member 1
22878	cg22917487	CX3CR1	V28; CCRL1; GPR13; CMKDR1; GPRV28; CMKBRL1;	FALSE	576	0.85937	0.87012	0.49106	0.49863	AAGTTTGAGAAGCTTTGGTACTGAAGGCATCTAGTGAGTACCTTGCACCTTGTAGATGCT[CG]GTAAATATTTTTTTCCTCACCTCTCTGCCCCAAGGCATTTAGTGGCTCCCTATACCCATC	NM_001337.3	chemokine (C-C) receptor-like 1; chemokine (C-X3-C) receptor 1; G protein-coupled receptor 13; go_component: plasma membrane; go_component: integral to plasma membrane; go_function: coreceptor activity; go_function: protein binding; go_function: rhodopsin-like receptor activity; go_function: C-X-C chemokine receptor activity; go_process: chemotaxis; go_process: cell adhesion; go_process: signal t…	chemokine (C-X3-C motif) receptor 1
25322	cg25341726	IL27	p28; IL30; IL-27; IL27p28; MGC71873;	FALSE	176	0.69479	0.76434	0.32252	0.41676	CTAAAATGGGGAAATGTAATTTCCCTTCCCGGAGGGGGTGGGAGGTATGATGGGGGGTGA[CG]GGAAGCTGGGGTTTCGGGACATCCAAGCTCCAGACTCACTGCTAAGCTCCCACGTCCAGC	NM_145659.3	IL-27 p28 subunit; interleukin 30; go_component: extracellular space; go_function: receptor binding; go_function: interleukin-27 receptor binding; go_process: regulation of T cell proliferation; go_process: regulation of T-helper 1 cell differentiation; go_process: positive regulation of interferon-gamma biosynthesis	interleukin 27
16208	cg16139316	S100A9	MIF; NIF; P14; CAGB; CFAG; CGLB; L1AG; LIAG; MRP14; 60B8AG; MAC387;	FALSE	428	0.80714	0.86719	0.41592	0.55776	GTGGAAGGTGTTGATGATGGTCTCTATGTTGCGTTCCAGCTGCGACATTTTGCAAGTCAT[CG]TCTTGCACTCTGTCTGTGTAATGGAAAACCAAGAGTTGGGACACTTAGAAGAAAATGCTG	NM_002965.2	S100 calcium-binding protein A9 (calgranulin B); go_component: extracellular space; go_function: calcium ion binding; go_function: signal transducer activity; go_process: cell-cell signaling; go_process: inflammatory response	S100 calcium-binding protein A9
24155	cg24211388	AIF1	IBA1; AIF-1; IRT-1;	FALSE	196	0.88784	0.88707	0.526	0.55484	CTGGTGTCTTCCTGCCCTTCCTGCACACCTCCAGTGGCTTATCAAAATATTTGTTTCATG[CG]CACACTGGGCTCTCATTTAAGAGGAATTTGGGAGAATGTTATTTTCTAATCTGCATTTCA	NM_032955.1	isoform 1 is encoded by transcript variant 1; interferon gamma responsive transcript; ionized calcium-binding adapter molecule; Em:AF129756.17; go_component: nucleus; go_function: calcium ion binding; go_process: cell cycle arrest; go_process: response to stress; go_process: inflammatory response; go_process: negative regulation of cell proliferation	allograft inflammatory factor 1 isoform 1
4477	cg04451770	ENTPD1	CD39; ATPDase; NTPDase-1;	FALSE	544	0.81404	0.85765	0.46398	0.56436	CAGGCAGCGGTTCCCATTGAGCAGCTCCTCTGTGGTTCCACCCAGCCTTCCAACCAATAA[CG]CAGCGTCTCCTGCAGGAAACTCATCGCTTGGGTCACCTGTTGCTCTTTGCTCTAATGAGC	NM_001776.3	CD39 antigen; ecto-ATP diphosphohydrolase; lymphoid cell activation antigen; ecto-apyrase; go_component: plasma membrane; go_component: integral to plasma membrane; go_function: hydrolase activity; go_function: calcium ion binding; go_function: magnesium ion binding; go_process: cell adhesion; go_process: cell-cell signaling; go_process: blood coagulation; go_process: antimicrobial humoral respon…	ectonucleoside triphosphate diphosphohydrolase 1
16172	cg16097772	LYZ		FALSE	68	0.82311	0.84423	0.51495	0.51391	CTGACCTAGCAGTCAACATGAAGGCTCTCATTGTTCTGGGGCTTGTCCTCCTTTCTGTTA[CG]GTCCAGGGCAAGGTCTTTGAAAGGTGTGAGTTGGCCAGAACTCTGAAAAGATTGGGAATG	NM_000239.1	go_component: extracellular region; go_function: lysozyme activity; go_function: hydrolase activity; acting on glycosyl bonds; go_process: cytolysis; go_process: cell wall catabolism; go_process: carbohydrate metabolism; go_process: defense response to bacteria	lysozyme precursor
3198	cg03165378	S100A9	MIF; NIF; P14; CAGB; CFAG; CGLB; L1AG; LIAG; MRP14; 60B8AG; MAC387;	FALSE	448	0.7352	0.74761	0.4203	0.44396	ACCTCTGAGAACCCTTCTAACCCCAAATCTCACCCTATGAATCTAAGAACACCAACCCCT[CG]CCATCCTAAGTATCACAGAGCCAGGCAAGCATGGGTGAGAGCTCAGACCATCCTTGTTGG	NM_002965.2	S100 calcium-binding protein A9 (calgranulin B); go_component: extracellular space; go_function: calcium ion binding; go_function: signal transducer activity; go_process: cell-cell signaling; go_process: inflammatory response	S100 calcium-binding protein A9
429	cg00415993	F2RL2	PAR3;	FALSE	52	0.72002	0.85569	0.45157	0.54146	AAGCATCGAGTGGATTACATCCTTTCCCTGCGGAGGACCAGGGCAAGTTTCCTGCCTGCA[CG]GCACAGGAGAGCAAACTTCTACAGACAGACCAAGGCTTCCATTTGCTGCTGACACATGGA	NM_004101.2	protease-activated receptor 3; Coagulation factor II receptor-like 2 (protease-actovated receptor 3); thrombin receptor-like 2; coagulation factor II receptor-like 2; go_component: plasma membrane; go_component: integral to plasma membrane; go_function: receptor activity; go_function: thrombin receptor activity; go_function: rhodopsin-like receptor activity; go_function: phosphoinositide phosphol…	coagulation factor II (thrombin) receptor-like 2 precursor
25040	cg25059899	BCL2	Bcl-2;	TRUE		0.85502	0.88074	0.558	0.61241	ACAGCTATGTTCTCTTGCCTCTGGGAAATACATAAAATGCCTAGCAACAGTTCCTGGTGG[CG]GCTGGTCCCCATAAACGCCGCTGGTCGGCCCCCACCCCACCTCTATACCACGACCCCTCT	NT_025028.13	beta isoform is encoded by transcript variant beta; go_component: nucleus; go_component: membrane; go_component: mitochondrion; go_component: integral to membrane; go_component: endoplasmic reticulum; go_component: mitochondrial outer membrane; go_component: mitochondrial outer membrane; go_function: identical protein binding; go_process: anti-apoptosis; go_process: anti-apoptosis; go_process: re…	B-cell lymphoma protein 2 beta isoform
27376	cg27443224	CCL21	ECL; SLC; CKb9; TCA4; 6Ckine; SCYA21; MGC34555;	FALSE	12	0.70641	0.71741	0.37111	0.48953	GGATAAGTTAAGGGAAGTGAAAGTGTCTAGCTACATAAATAGCAGGCCAATCCCAGCCCA[CG]CACAGACCCCCAACTTGCAGCTGCCCACCTCACCCTCAGCTCTGGCCTCTTACTCACCCT	NM_002989.2	small inducible cytokine subfamily A (Cys-Cys); member 21; beta chemokine exodus-2; secondary lymphoid tissue chemokine; Efficient Chemoattractant for Lymphocytes; go_component: extracellular space; go_component: extracellular region; go_function: chemokine activity; go_function: chemokine activity; go_process: chemotaxis; go_process: immune response; go_process: sensory perception; go_process: c…	small inducible cytokine A21 precursor
25661	cg25674286	ADORA3	A3AR; AD026; bA552M11.5; RP11-552M11.7;	FALSE	172	0.80708	0.82408	0.46085	0.61299	TAGCAAAATCACACTGGCACTTATGCTGGCAGCCGGCCAATGTCCAACCTATGTGAGGAA[CG]ACAGAATAGCAGAATGACCAGACATACAGAAAGAAGGGAAAAGAACGTGTGCAACAGAAT	NM_020683.5	isoform 1 is encoded by transcript variant 1; AD026 protein (AD026); go_component: membrane; go_component: integral to plasma membrane; go_function: receptor activity; go_function: rhodopsin-like receptor activity; go_function: A3 adenosine receptor activity; G-protein coupled; go_process: signal transduction; go_process: signal transduction; go_process: inflammatory response; go_process: adenyla…	adenosine A3 receptor isoform 1
12730	cg12788313	MST1	MSP; HGFL; NF15S2; D3F15S2; DNF15S2;	FALSE	82	0.86442	0.91224	0.56463	0.70363	TGGCCCCTCATGGCTCCTGTCACCAGGTCTCAGGTCAGGGTCCAGCAGGCCCTGAGCTGA[CG]TGTGGAGCCAGAGCCACCCAATCCCGTAGGGACAGGTTTCACAACTTCCCGGATGGGGCT	NM_020998.2	hepatocyte growth factor-like protein homolog; go_component: cellular component unknown; go_function: calcium ion binding; go_function: serine-type endopeptidase activity; go_process: proteolysis; go_process: blood coagulation	macrophage stimulating 1 (hepatocyte growth factor-like)
12046	cg12091331	PLAT	TPA; T-PA; DKFZp686I03148;	FALSE	120	0.81523	0.85229	0.53955	0.62436	AGCACAGCCCATCCTGGCTTCGGGCCAGGCTGATTATTCACAGCCGTGATGTCATTGAAT[CG]CAGGAATTTGGAAGTGGGATGGGACCTTAAGAATCATCTTCCTTTAGAGTCCTAGTGTCC	NM_000930.2	isoform 1 preproprotein is encoded by transcript variant 1; plasminogen activator; tissue type; t-plasminogen activator; alteplase; reteplase; tissue plasminogen activator (t-PA); go_component: extracellular space; go_component: extracellular region; go_function: peptidase activity; go_function: plasminogen activator activity; go_process: proteolysis; go_process: proteolysis; go_process: blood co…	plasminogen activator; tissue type isoform 1 preproprotein
25643	cg25659818	CCL4	ACT2; G-26; LAG1; MIP1B; SCYA2; SCYA4; AT744.1; MGC104418; MGC126025; MGC126026; MIP-1-beta;	FALSE	527	0.65265	0.77876	0.40542	0.55213	TCCATTCCCACCTAACATGAGCAGGAGTCTTATTTTGAATAGTGGATCTTCAGAGAAGAA[CG]AGAAAGAAATCTAGAAGATTGGAACTGGATTCAGTCTCAGAACACATCGCACTCCCTTCA	NM_002984.1	lymphocyte-activation gene 1; secreted protein G-26; CC chemokine ligand 4; small inducible cytokine A4; small inducible cytokine A4 (homologous to mouse Mip-1b); go_component: extracellular space; go_function: chemokine activity; go_function: receptor signaling protein tyrosine kinase activity; go_process: chemotaxis; go_process: cell adhesion; go_process: cell motility; go_process: sensory perc…	chemokine C-C motif ligand 4 precursor
24411	cg24453664	CD59	EJ16; EJ30; EL32; G344; MIN1; MIN2; MIN3; MIC11; MSK21; 16.3A5; p18-20; MGC2354; PROTECTIN;	FALSE	389	0.74878	0.77147	0.46759	0.58756	CACAAGGCACGGATACGGATGCGGCTGTGGCTGATGGCTATTTGGATGCTGCCCAAGCCT[CG]CAGTAGGAAGCAGCTTCAGACTGCAGCAGGGCCGCATAGCCCGATAGCCAGGCCCTGGGG	NM_203331.1	Antigen identified by monoclonal antibody 16.3A5; CD59 antigen p18-20 (antigen identified by monoclonal antibodies 16.3A5; EJ16; EJ30; EL32 and G344); go_component: plasma membrane; go_component: membrane fraction; go_function: protein binding; go_process: immune response; go_process: blood coagulation; go_process: cell surface receptor linked signal transduction	CD59 antigen p18-20
18844	cg18854666	SLC11A1	LSH; NRAMP; NRAMP1;	FALSE	138	0.89726	0.92212	0.61119	0.76018	CTAGGGGCCACTACTCACCTGTCATTGAAATGCCGACTTCAGGTACTCTGGGAGTGTGAG[CG]GTGCTCTGGGCAGCTCCTCAGCCTGCACCCCCTCTCTGGGCACTGGTGCAAGTAAGTGTG	NM_000578.2	isoform a is encoded by transcript variant 1; solute carrier family 11 (sodium/phosphate symporters); member 1; natural resistance-associated macrophage protein 1; go_component: membrane; go_component: membrane fraction; go_component: integral to plasma membrane; go_function: iron ion binding; go_function: transporter activity; go_function: transporter activity; go_process: transport; go_process:…	solute carrier family 11 (proton-coupled divalent metal ion transporters); member 1 isoform a
1655	cg01636591	CCL8	HC14; MCP2; MCP-2; SCYA8; SCYA10;	FALSE	90	0.76242	0.83608	0.5379	0.61325	CCCATCCCTGGCCTCCTGTTACCCACAGAGGGGTAGGCCCTTGGCTCTCTTCCACTATGA[CG]TCAGCTTCCATTCTTCCTTTCTTATAGACAATTTTCCATTTCAAGGAAATCAGAGCCCTT	NM_005623.2	small inducible cytokine subfamily A (Cys-Cys); member 8 (monocyte chemotactic protein 2); monocyte chemoattractant protein 2; go_component: membrane; go_component: extracellular space; go_function: heparin binding; go_function: chemokine activity; go_function: signal transducer activity; go_function: signal transducer activity; go_process: chemotaxis; go_process: exocytosis; go_process: sensory …	small inducible cytokine A8 precursor
24379	cg24428913	WAS	THC; IMD2; WASP;	FALSE	777	0.83825	0.89617	0.56168	0.73303	GAGGCATATGCGTCATTGGCAGTGTCTAAGCACTCACGATAGGCGTGGATCACAGGGGCT[CG]CTCTGTAATTAAAAGGAAAAGGGTTTTTGTTGTGTTGTTGTTGTTGCTGTTTTTGAGACA	NM_000377.1	Wiskott-Aldrich syndrome (eczema-thrombocytopenia) protein; thrombocytopenia 1 (X-linked); go_component: actin cytoskeleton; go_function: protein self binding; go_function: small GTPase regulator activity; go_process: defense response; go_process: blood coagulation; go_process: epidermis development; go_process: protein complex assembly; go_process: actin polymerization and/or depolymerization	Wiskott-Aldrich syndrome protein
7799	cg07842062	MEFV	FMF; MEF; TRIM20; MGC126560; MGC126586;	FALSE	103	0.69734	0.7496	0.46101	0.54878	GGCTAAGACCCCTAGTGACCATCTGCTGTCCACCCTGGAGGAGCTGGTGCCCTATGACTT[CG]AGAAGTTCAAGTTCAAGCTGCAGAACACCAGTGTGCAGAAGGAGCACTCCAGGATCCCCC	NM_000243.1	pyrin; marenostrin; go_component: microtubule; go_component: nucleus; go_component: cytoskeleton; go_component: microtubule associated complex; go_function: actin binding; go_function: metal ion binding; go_function: zinc ion binding; go_process: inflammatory response	Mediterranean fever protein
23718	cg23756272	BCL2	Bcl-2;	TRUE		0.80572	0.8581	0.5764	0.65733	GTTTACTCCTTGGATGGGATGGTGCATATGTCTTGCTTCTTCCTTAAAATGGGCCTCTCT[CG]GCCTCCATACCACAGTCCCCGGGCTGGGAGAGGGGTCGTGGTATAGAGGTGGGGTGGGGG	NT_025028.13	beta isoform is encoded by transcript variant beta; go_component: nucleus; go_component: membrane; go_component: mitochondrion; go_component: integral to membrane; go_component: endoplasmic reticulum; go_component: mitochondrial outer membrane; go_component: mitochondrial outer membrane; go_function: identical protein binding; go_process: anti-apoptosis; go_process: anti-apoptosis; go_process: re…	B-cell lymphoma protein 2 beta isoform
17849	cg17823175	AZU1	AZU; HBP; NAZC; AZAMP; CAP37; HUMAZUR;	TRUE	339	0.7753	0.80205	0.57145	0.60376	GGGAGGGTGGGTCCCCCCGCAGCCCCACTGGGTGGATAGAGCTGAGGCTGCAGCTTCACA[CG]CCCTCCCGGCCACTGTGTGGATTCTTGGGGATCTCAGAGCTGTCTCCCCCCGACCCAGGC	NM_001700.3	cationic antimicrobial protein 37; heparin-binding protein; neutrophil azurocidin; go_component: azurophil granule; go_component: extracellular region; go_component: azurophil granule; go_component: extracellular region; go_function: toxin binding; go_function: heparin binding; go_function: trypsin activity; go_function: toxin binding; go_function: heparin binding; go_function: chymotrypsin activ…	azurocidin 1 preproprotein
8518	cg08575537	EPO	EP;	TRUE	203	0.23535	0.27181	0.46918	0.58792	CGCCCCAGGTCGCTGAGGGACCCCGGCCAGGCGCGGAGATGGGGGTGCACGGTGAGTACT[CG]CGGGCTGGGCGCTCCCGCCCGCCCGGGTCCCTGTTTGAGCGGGGATTTAGCGCCCCGGCT	NM_000799.2	epoetin; go_component: extracellular space; go_function: hormone activity; go_function: erythropoietin receptor binding; go_process: development; go_process: circulation; go_process: cell-cell signaling; go_process: erythrocyte maturation; go_process: response to stress; go_process: signal transduction	erythropoietin precursor
25778	cg25806808	CXCL1	GRO1; GROa; MGSA; NAP-3; SCYB1; MGSA-a; MGSA alpha;	TRUE	185	0.10182	0.19349	0.41249	0.39474	GGGCAGAAGGCGAATATCCCAGAGTCTCAGAGTCCACAGGAGTTACTCTGAAGGGCGAGG[CG]CGGGCTGCATCAGTGGACCCCCACACCCCACCCGCACCCCAAGCGCTCCACCCTGGGGGC	NM_001511.1	GRO1 oncogene (melanoma growth-stimulating activity); GRO1 oncogene (melanoma growth stimulating activity; alpha); melanoma growth stimulatory activity alpha; go_component: extracellular space; go_function: chemokine activity; go_function: growth factor activity; go_function: enzyme activator activity; go_process: chemotaxis; go_process: cell proliferation; go_process: inflammatory response; go_p…	chemokine (C-X-C motif) ligand 1
588	cg00565688	TP73	P73;	TRUE	917	0.21227	0.3085	0.46463	0.5307	GATCCCGTTCGGTGTTTGGAAGGAGCTCGCGGGCGTCGGTGCGCTTGGAGTTGTTCTCTG[CG]CGCACCAGACCTGCGCTAGGTCAGGCCGAAGCTCTCTACCGGCCAGCGACACCCGCCGCC	NM_005427.1	p53-related protein; go_component: nucleus; go_function: zinc ion binding; go_function: metal ion binding; go_function: protein binding; go_function: protein binding; go_function: protein binding; go_function: transcription factor activity; go_process: apoptosis; go_process: cell cycle; go_process: transcription; go_process: mismatch repair; go_process: regulation of transcription; DNA-dependent;…	tumor protein p73
9099	cg09156233	BMPR1B	ALK6; ALK-6; CDw293;	TRUE	577	0.0101	0.05959	0.19124	0.33236	TCGCGGAATCCGGGAAATGGGAGGGAGCCCGGCGGGGCGGGGGCCCAGGGCCAGCCCAGG[CG]GGACCCGCAGGCACCCACCTGCCCCGGACGCCTCCCGAGACCCAGCCTTGCCGTGGGGGA	NM_001203.1	serine/threonine receptor kinase; go_component: membrane; go_component: receptor complex; go_component: integral to plasma membrane; go_function: ATP binding; go_function: receptor activity; go_function: nucleotide binding; go_function: transferase activity; go_function: magnesium ion binding; go_function: manganese ion binding; go_function: transforming growth factor beta receptor activity; go_p…	bone morphogenetic protein receptor; type IB
4433	cg04404982	ITGAL	CD11A; LFA-1; LFA1A;	FALSE	784	0.17942	0.23939	0.35447	0.4926	GGATCGCTTGATTCTGGGAGTTCAAGGTTGCATTGAGCTGTGATCGCGCCAGTGCACTCT[CG]CTTGGGTGACAGAGCAAGACCTTGTCTCAAAAAATTTAAAACAAAACAAAAAAAACTGGT	NM_002209.1	antigen CD11A (p180); lymphocyte function-associated antigen 1; alpha polypeptide; LFA-1 alpha; integrin gene promoter; go_component: membrane; go_component: integrin complex; go_component: integral to membrane; go_component: integrin complex; go_function: protein binding; go_function: receptor activity; go_function: calcium ion binding; go_function: magnesium ion binding; go_process: cell adhesi…	integrin alpha L precursor

## Sheet: Cell Adhesion
Index	TargetID	SYMBOL	SYNONYM	CPG_ISLAND	DISTANCE_TO_TSS	CD28+ #1	CD28+ #2	CD28null #1	CD28null #2	TOPGENOMICSEQ	ACCESSION	ANNOTATION	PRODUCT	MIR_CPG_ISLAND	MIR_NAMES
2517	cg02512860	CLDN15	MGC19536;	FALSE	365	0.77981	0.9103	0.36521	0.56043	GCTGATGCTGGGGGTGACTCTGCCAAACAGCTACTGGCGAGTGTCCACTGTGCACGGGAA[CG]TCATCACCACCAACACCATCTTCGAGAACCTCTGGTTTAGCTGTGCCACCGACTCCCTGG	NM_138429.1	isoform 2 is encoded by transcript variant 2; go_component: membrane; go_component: tight junction; go_component: tight junction; go_component: integral to membrane; go_component: integral to membrane; go_function: protein self binding; go_function: structural molecule activity; go_process: calcium-independent cell-cell adhesion	claudin 15 isoform 2
22878	cg22917487	CX3CR1	V28; CCRL1; GPR13; CMKDR1; GPRV28; CMKBRL1;	FALSE	576	0.85937	0.87012	0.49106	0.49863	AAGTTTGAGAAGCTTTGGTACTGAAGGCATCTAGTGAGTACCTTGCACCTTGTAGATGCT[CG]GTAAATATTTTTTTCCTCACCTCTCTGCCCCAAGGCATTTAGTGGCTCCCTATACCCATC	NM_001337.3	chemokine (C-C) receptor-like 1; chemokine (C-X3-C) receptor 1; G protein-coupled receptor 13; go_component: plasma membrane; go_component: integral to plasma membrane; go_function: coreceptor activity; go_function: protein binding; go_function: rhodopsin-like receptor activity; go_function: C-X-C chemokine receptor activity; go_process: chemotaxis; go_process: cell adhesion; go_process: signal t…	chemokine (C-X3-C motif) receptor 1
7258	cg07285167	CSF3R	CD114; GCSFR;	FALSE	472	0.86937	0.85471	0.47379	0.52862	GGTGTGTTCCAGGTTCCAGGGAATTGTGTAACCCAATACTCACTGCTCCCCTCTTCATTA[CG]TATTCTGTGCATTGCCCATAGACCAGGCAGATGGAGAAACAGGAATTCTGGGGGCAAGAC	NM_156038.2	isoform b precursor is encoded by transcript variant 2; granulocyte colony stimulating factor receptor; CD114 antigen; go_component: membrane; go_component: integral to plasma membrane; go_function: protein binding; go_function: receptor activity; go_function: receptor activity; go_function: hematopoietin/interferon-class (D200-domain) cytokine receptor activity; go_process: cell adhesion; go_pro…	colony stimulating factor 3 receptor isoform b precursor
8566	cg08623383	C1orf38	ICB-1;	FALSE	314	0.74873	0.76152	0.39187	0.4008	GTGTCTGTCAGGGAATGTGTCCCTCTTCCATTCTCTGTGTCTCTGGTGACAAGTCTCTCT[CG]GTTCCTACTTCCTGTCTCTCCCTGTCCCTTCATGCACTGCCACTTTCTGCCCTGTGTCCC	NM_004848.1	synonym: ICB-1	basement membrane-induced gene
4477	cg04451770	ENTPD1	CD39; ATPDase; NTPDase-1;	FALSE	544	0.81404	0.85765	0.46398	0.56436	CAGGCAGCGGTTCCCATTGAGCAGCTCCTCTGTGGTTCCACCCAGCCTTCCAACCAATAA[CG]CAGCGTCTCCTGCAGGAAACTCATCGCTTGGGTCACCTGTTGCTCTTTGCTCTAATGAGC	NM_001776.3	CD39 antigen; ecto-ATP diphosphohydrolase; lymphoid cell activation antigen; ecto-apyrase; go_component: plasma membrane; go_component: integral to plasma membrane; go_function: hydrolase activity; go_function: calcium ion binding; go_function: magnesium ion binding; go_process: cell adhesion; go_process: cell-cell signaling; go_process: blood coagulation; go_process: antimicrobial humoral respon…	ectonucleoside triphosphate diphosphohydrolase 1
12915	cg12971694	CD72	LYB2;	FALSE	4	0.68034	0.81812	0.36955	0.4887	CCTTGCCCCTCTCGTCTCTGTCCGTTTACAACTAGGCTCTGTGTTCCCTCTGTGACTGCA[CG]GCTTAGCAATTGGCCCTGTGACTTCCAGTCACAAAAGAGGAAGGTGTTAGCAAGTCTCAA	NM_001782.1	go_component: integral to plasma membrane; go_function: sugar binding; go_function: receptor binding; go_function: transmembrane receptor activity; go_process: cell adhesion; go_process: antimicrobial humoral response (sensu Vertebrata)	CD72 antigen
25040	cg25059899	BCL2	Bcl-2;	TRUE		0.85502	0.88074	0.558	0.61241	ACAGCTATGTTCTCTTGCCTCTGGGAAATACATAAAATGCCTAGCAACAGTTCCTGGTGG[CG]GCTGGTCCCCATAAACGCCGCTGGTCGGCCCCCACCCCACCTCTATACCACGACCCCTCT	NT_025028.13	beta isoform is encoded by transcript variant beta; go_component: nucleus; go_component: membrane; go_component: mitochondrion; go_component: integral to membrane; go_component: endoplasmic reticulum; go_component: mitochondrial outer membrane; go_component: mitochondrial outer membrane; go_function: identical protein binding; go_process: anti-apoptosis; go_process: anti-apoptosis; go_process: re…	B-cell lymphoma protein 2 beta isoform
2108	cg02082571	CLEC4A	DCIR; LLIR; DDB27; CLECSF6; HDCGC13P;	FALSE	490	0.74693	0.85198	0.4958	0.55765	TGAGTATGTCTGGGAAACACAAGAGTCCCAGAAGATTGAGTGGCCTGCAGATACGCATTA[CG]GGGTGTACATTTGTATTGTGGAGAAGAAAAGATTTTGTGCCACTCTCTTCAGCCTCCACT	NM_016184.2	isoform 1 is encoded by transcript variant 1; dendritic cell immunoreceptor; lectin-like immunoreceptor; C-type (calcium dependent; carbohydrate-recognition domain) lectin; superfamily member 6; go_component: integral to plasma membrane; go_function: sugar binding; go_function: transmembrane receptor activity; go_process: immune response; go_process: cell adhesion; go_process: cell surface recept…	C-type lectin; superfamily member 6 isoform 1
13338	cg13407883	SIGLEC9	CDw329; OBBP-LIKE;	FALSE	322	0.87114	0.89838	0.58172	0.70051	TGCCTGCTCACCCCACCTGCACCCCCATCTCTCATGGCCCCAAGTCCCACCTCTGAGCTA[CG]CAGATATCCACAGCCTCTGACTCAGGGGTCTGGCCAGATGGGACTCATTTTCACCCTGCA	NM_014441.1	OB binding protein-like; go_component: membrane; go_component: integral to plasma membrane; go_function: protein binding; go_function: sugar binding; go_process: cell adhesion; go_process: cell surface receptor linked signal transduction	sialic acid binding Ig-like lectin 9
22286	cg22319147	CDH5	7B4; CD144;	FALSE	36	0.92544	0.94202	0.64911	0.73315	AGCGGGGTGTGGCTCCCCTCCAAAGACGGTCGGCTGACAGGCTCCACAGAGCTCCACTCA[CG]CTCAGCCCTGGACGGACAGGCAGTCCAACGGAACAGAAACATCCCTCAGCCCACAGGCAC	NM_001795.2	VE-cadherin; 7B4 antigen; endothelial-specific cadherin; cd144 antigen; vascular endothelial cadherin; go_component: membrane; go_component: plasma membrane; go_component: integral to membrane; go_component: membrane fraction; go_function: protein binding; go_function: calcium ion binding; go_process: cell adhesion; go_process: homophilic cell adhesion; go_process: homophilic cell adhesion	cadherin 5; type 2 preproprotein
15970	cg15895197	EMILIN1	gp115; EMILIN; EMILIN-1; DKFZP586M121;	FALSE	444	0.64124	0.77434	0.37354	0.56787	GGGAAGGGAGGGGAGCCAGCAGGGAGGAGGAGGCCAGGGCCCGCCCCACAGCCACTCTCG[CG]CCTCCGAACAGCCACAGGGGCAAAGCCCTGTCACCCCCAGGATCCGGTCATCAGGGAAAG	NM_007046.1	TNF? elastin microfibril interface located protein; go_component: cytoplasm; go_component: extracellular matrix (sensu Metazoa); go_function: protein binding; go_function: extracellular matrix structural constituent; go_process: cell adhesion; go_process: phosphate transport	elastin microfibril interfacer 1
25643	cg25659818	CCL4	ACT2; G-26; LAG1; MIP1B; SCYA2; SCYA4; AT744.1; MGC104418; MGC126025; MGC126026; MIP-1-beta;	FALSE	527	0.65265	0.77876	0.40542	0.55213	TCCATTCCCACCTAACATGAGCAGGAGTCTTATTTTGAATAGTGGATCTTCAGAGAAGAA[CG]AGAAAGAAATCTAGAAGATTGGAACTGGATTCAGTCTCAGAACACATCGCACTCCCTTCA	NM_002984.1	lymphocyte-activation gene 1; secreted protein G-26; CC chemokine ligand 4; small inducible cytokine A4; small inducible cytokine A4 (homologous to mouse Mip-1b); go_component: extracellular space; go_function: chemokine activity; go_function: receptor signaling protein tyrosine kinase activity; go_process: chemotaxis; go_process: cell adhesion; go_process: cell motility; go_process: sensory perc…	chemokine C-C motif ligand 4 precursor
6160	cg06200697	CTNND1	CAS; CTNND; P120CAS; P120CTN; KIAA0384;	FALSE	431	0.85566	0.9172	0.60852	0.73124	ACTTGCCTGCTGCTGTTTGGTTTGTTGCTTCCTACCCCAAAGCATTTCCCTAAAGGAAGA[CG]GGAAAGAAAGGAGAGAGAAATCCTAAAAACAGGACTACTATATGTTGACTGGGATGGTAG	NM_001331.1	go_component: nucleus; go_component: cytoskeleton; go_component: cytoplasm; go_function: protein binding; go_function: structural molecule activity; go_process: transcription; go_process: cell-cell adhesion; go_process: Wnt receptor signaling pathway; go_process: regulation of transcription; DNA-dependent	catenin (cadherin-associated protein); delta 1
23718	cg23756272	BCL2	Bcl-2;	TRUE		0.80572	0.8581	0.5764	0.65733	GTTTACTCCTTGGATGGGATGGTGCATATGTCTTGCTTCTTCCTTAAAATGGGCCTCTCT[CG]GCCTCCATACCACAGTCCCCGGGCTGGGAGAGGGGTCGTGGTATAGAGGTGGGGTGGGGG	NT_025028.13	beta isoform is encoded by transcript variant beta; go_component: nucleus; go_component: membrane; go_component: mitochondrion; go_component: integral to membrane; go_component: endoplasmic reticulum; go_component: mitochondrial outer membrane; go_component: mitochondrial outer membrane; go_function: identical protein binding; go_process: anti-apoptosis; go_process: anti-apoptosis; go_process: re…	B-cell lymphoma protein 2 beta isoform
3180	cg03156547	CDH24	CDH11L; FLJ25193;	FALSE	32	0.68666	0.74824	0.48157	0.55015	GTTTGGACTCCAGCCAGGGCTCTGTTCACTGGCCCTGGGTGCTGAGGCTGGGCCAGGCCA[CG]TGGCCCATGAGCTGGCTGGGGTGGAGGGGCAGATGCGTTGAGGCTACCCCATGGATCCAC	NM_144985.2	isoform 2 is encoded by transcript variant 2; go_component: membrane; go_component: integral to membrane; go_function: protein binding; go_function: calcium ion binding; go_process: cell adhesion; go_process: homophilic cell adhesion	cadherin-like 24 isoform 2
13082	cg13164537	CD226	PTA1; DNAM1; DNAM-1; TLiSA1;	FALSE	88	0.05112	0.07884	0.35563	0.44027	CGCTCTAACGCTTCTTCCCATCTGCGTCTTGGTTAAGGACTTTTATCGTATCCTGTTTAT[CG]TGGCCTCCTAGCCTCAACACCCTCTTGGTCACTGCAAGCTCCCCGCTGCTCCCTCCCTTA	NM_006566.1	platelet and T cell activation antigen 1; DNAX accessory molecule-1; T lineage-specific activation antigen 1 antigen; adhesion glycoprotein; go_component: integral to plasma membrane; go_function: protein binding; go_function: receptor activity; go_process: cell adhesion; go_process: signal transduction; go_process: antimicrobial humoral response (sensu Vertebrata)	CD226 antigen
6234	cg06268694	CELSR1	ME2; FMI2; CDHF9; HFMI2; DKFZp434P0729;	TRUE	425	0.15097	0.25819	0.51318	0.55398	GGGGCGCGGCGGGCAGCGGCAGGCGGGTAAGGTGGTCGGAGCTGCGAGCGCCGAATGCTG[CG]CGGCCGCGCAGCCGCCGGGGACGGGGAAGCAGAGCGCCCCGCAGAGCCGGGCACCGGTTC	NM_014246.1	protocadherin flamingo 2; cadherin EGF LAG seven-pass G-type receptor 1; flamingo (Drosophila) homolog; go_component: membrane; go_component: integral to plasma membrane; go_function: calcium ion binding; go_function: structural molecule activity; go_function: G-protein coupled receptor activity; go_process: development; go_process: cell adhesion; go_process: signal transduction; go_process: homo…	cadherin EGF LAG seven-pass G-type receptor 1
12107	cg12163490	CDH11	OB; CAD11; CDHOB; OSF-4;	TRUE	78	0.0368	0.08311	0.3334	0.34939	ACCTGGGGCCCTTGAGGGTGGACGCAACCTCCGAGCCGCCAGTCCCTGGCGCAGGGCAAG[CG]CTGCGGTGTCAGTCCCGGCCCCAGTCCCGGTCCCATTCACAAGTCAGCGGCGGCTGCGAG	NM_001797.2	osteoblast cadherin; cadherin-11; OB-cadherin; go_component: membrane; go_component: integral to membrane; go_function: protein binding; go_function: calcium ion binding; go_process: ossification; go_process: homophilic cell adhesion; go_process: homophilic cell adhesion	cadherin 11; type 2 preproprotein
18911	cg18920397	LY9	hly9; mLY9; CD229; SLAMF3;	FALSE	123	0.01832	0.0556	0.24888	0.38434	TGTGTGTGTGTCTCAGAGGGAGGGTTGTTTATACAAAACACCACAGACTCCTCCCATCTG[CG]CAGGCAGGTAGAGGTCCCAAGTCTATTCAGGGCCTCATTTGTGACTGATGTGGAGCATCA	NM_002348.2	isoform a is encoded by transcript variant 1; T-lymphocyte surface antigen Ly-9; cell-surface molecule Ly-9; go_component: integral to plasma membrane; go_function: protein binding; go_process: cell adhesion; go_process: humoral defense mechanism (sensu Vertebrata)	lymphocyte antigen 9 isoform a
7808	cg07846220	LAMA1	LAMA;	TRUE	133	0.02899	0.07125	0.29658	0.35313	ACCGAGTGGCGGCGGAGGCGAGATGCGCGGGGGCGTGCTCCTGGTCTTGCTGCTGTGTGT[CG]CCGCGCAGTGCCGGCAGAGAGGTGAGCCCGGCCCGGGTCCTAGGGTCCCTGTCCCCCGCA	NM_005559.2	go_component: laminin-1; go_component: laminin-3; go_component: basement membrane; go_function: receptor binding; go_function: extracellular matrix structural constituent; go_process: development; go_process: regulation of cell adhesion; go_process: regulation of cell migration; go_process: regulation of embryonic development; go_process: positive regulation of epithelial cell proliferation	laminin; alpha 1 precursor
17439	cg17410236	FLRT2	KIAA0405;	TRUE	7	0.03152	0.06411	0.24235	0.37884	AGGAGGAGGAGGGGAAAAGCAGCATACTGTCTCAGGCTGGGTACCTTGTAGTTAGTTGTA[CG]TTCGAAACCTGTCGCCGTCACTTGCGCGTTTGGCATTATCCATTGTCACCGCGGAGGAAC	NM_013231.4	go_component: integral to plasma membrane; go_component: extracellular matrix (sensu Metazoa); go_function: protein binding; bridging; go_function: receptor signaling protein activity; go_process: cell adhesion	fibronectin leucine rich transmembrane protein 2
1379	cg01367992	LY9	hly9; mLY9; CD229; SLAMF3;	FALSE	607	0.06408	0.12062	0.24913	0.40245	TGTTGGTAAAATCGGGAAACTCATCTCCTTGCCAGAAATTACTTTGCATGTGTGCATATT[CG]TGCACTATGAAGGGGGTAACATTCTAGCCCCGGTCTCAAATAGCTCTGGGCTCAAACTAC	NM_002348.2	isoform a is encoded by transcript variant 1; T-lymphocyte surface antigen Ly-9; cell-surface molecule Ly-9; go_component: integral to plasma membrane; go_function: protein binding; go_process: cell adhesion; go_process: humoral defense mechanism (sensu Vertebrata)	lymphocyte antigen 9 isoform a
19810	cg19831575	FGF4	HST; KFGF; HST-1; HSTF1; K-FGF; HBGF-4;	TRUE	81	0.05736	0.08316	0.2252	0.37228	CATGGAGCGGCGAGCCGGGCGGAAAGCGCGCGGCTGGAGCTGGGACTCTGAGGAGCAGTG[CG]CGCCTCCCTGAGCGCCAGGCCCGCCCGAGGCCGAGCCGCTATATATATAGCCCGGCGCCC	NM_002007.1	heparin secretory transforming protein 1; oncogene HST; human stomach cancer; transforming factor from FGF-related oncogene; kaposi sarcoma oncogene; transforming protein KS3; go_component: extracellular region; go_function: heparin binding; go_function: growth factor activity; go_function: growth factor activity; go_process: mitosis; go_process: cell proliferation; go_process: cell-cell signalin…	fibroblast growth factor 4 precursor
9099	cg09156233	BMPR1B	ALK6; ALK-6; CDw293;	TRUE	577	0.0101	0.05959	0.19124	0.33236	TCGCGGAATCCGGGAAATGGGAGGGAGCCCGGCGGGGCGGGGGCCCAGGGCCAGCCCAGG[CG]GGACCCGCAGGCACCCACCTGCCCCGGACGCCTCCCGAGACCCAGCCTTGCCGTGGGGGA	NM_001203.1	serine/threonine receptor kinase; go_component: membrane; go_component: receptor complex; go_component: integral to plasma membrane; go_function: ATP binding; go_function: receptor activity; go_function: nucleotide binding; go_function: transferase activity; go_function: magnesium ion binding; go_function: manganese ion binding; go_function: transforming growth factor beta receptor activity; go_p…	bone morphogenetic protein receptor; type IB
21477	cg21494776	ICAM4	LW;	TRUE	100	0.13697	0.23457	0.37645	0.44759	GCGCACCCAGAAGGGCACTGAGGTCCCGGAGGGCGCGAGAGGGCTACCCTTGGGGCTTTG[CG]CCCGCTTAGTCCGGCGTCCCAGCGCGCTCCCAACTCCCGGGTAGGCGGCCGCCAAAAAAA	NM_001544.2	isoform 1 is encoded by variant 1 isoform 1 precursor is encoded by transcript variant 1; Landsteiner-Wiener blood group protein; go_component: membrane; go_component: plasma membrane; go_component: integral to membrane; go_function: protein binding; go_function: integrin binding; go_process: cell-cell adhesion	intercellular adhesion molecule 4 isoform 1 precursor
18354	cg18350391	IL32	NK4; TAIF; TAIFa; TAIFb; TAIFc; TAIFd; IL-32beta; IL-32alpha; IL-32delta; IL-32gamma;	FALSE	239	0.19964	0.34387	0.44165	0.55076	TCGGGTAAGTCTCCATCTCTGTCTGTCTCTGTCTCTGTCTCTGTCTCTGTCTGTTTTTCA[CG]CACTCAGCAAGGCCTCCTGCCCTGAGAGAGGCTCCGCCCACTACCCCCCACTTTCCCCAT	NM_001012631.1	isoform B is encoded by transcript variant 1; natural killer cell transcript 4; natural killer cells protein 4; tumor necrosis factor alpha-inducing factor; go_component: extracellular space; go_function: cytokine activity; go_process: cell adhesion; go_process: immune response	interleukin 32 isoform B
4433	cg04404982	ITGAL	CD11A; LFA-1; LFA1A;	FALSE	784	0.17942	0.23939	0.35447	0.4926	GGATCGCTTGATTCTGGGAGTTCAAGGTTGCATTGAGCTGTGATCGCGCCAGTGCACTCT[CG]CTTGGGTGACAGAGCAAGACCTTGTCTCAAAAAATTTAAAACAAAACAAAAAAAACTGGT	NM_002209.1	antigen CD11A (p180); lymphocyte function-associated antigen 1; alpha polypeptide; LFA-1 alpha; integrin gene promoter; go_component: membrane; go_component: integrin complex; go_component: integral to membrane; go_component: integrin complex; go_function: protein binding; go_function: receptor activity; go_function: calcium ion binding; go_function: magnesium ion binding; go_process: cell adhesi…	integrin alpha L precursor
9875	cg09949775	COMP	MED; EDM1; EPD1; PSACH;	TRUE	7	0.15362	0.27665	0.35212	0.49492	AGCAGAAGAACGCAGGCGGTGTCGGGGACCATGGCGGTGGCGGGGAGCTGGGTGGCTGCT[CG]CTTTCTACCGCCCACGAGGCCCGCGGGGCCTATTTATCCCCAAGGCACGGCCGGCCCCAG	NM_000095.2	pseudoachondroplasia (epiphyseal dysplasia 1; multiple); epiphyseal dysplasia; multiple 1; cartilage oligomeric matrix protein(pseudoachondroplasia; epiphyseal dysplasia 1; multiple); cartilage oligomeric matrix protein (pseudoachondroplasia; epiphyseal dysplasia 1; multiple); go_component: extracellular region; go_component: extracellular matrix (sensu Metazoa); go_function: protein binding; go_…	cartilage oligomeric matrix protein precursor
11259	cg11323198	CDH8		TRUE	230	0.08388	0.13217	0.24119	0.38796	TCAAAGCAGTTTGCAAAAACAGTCAGGCAAAACCTTGAGGCGTACGTACGTTATCACCCA[CG]GATATCGCGAAAGACACAGCTTAGCCCAGAGCCTATGCTAAGAACCCTCATCCACCATCT	NM_001796.2	cadherin-8; go_component: membrane; go_component: integral to membrane; go_function: protein binding; go_function: calcium ion binding; go_process: cell adhesion; go_process: homophilic cell adhesion	cadherin 8; type 2 preproprotein
15439	cg15439862	DSC3	DSC; DSC1; DSC2; DSC4; CDHF3; HT-CP;	TRUE	96	0.08955	0.19613	0.25837	0.42864	CCCTATCCGGCGAGATCTGGCTTACCACGAGGGTCAGCAGCAGATGCAGGCAGACGGCTC[CG]CGCACGGAGCGCCGGGGCCCAGCGGCGGCCATCGGGATGCCGGGCAGGGCCAGGAGAACG	NM_001941.2	isoform Dsc3a preproprotein is encoded by transcript variant Dsc3a; desmocollin 4; go_component: cytoskeleton; go_component: plasma membrane; go_component: integral to membrane; go_component: membrane fraction; go_component: intercellular junction; go_function: protein binding; go_function: calcium ion binding; go_process: cell adhesion; go_process: homophilic cell adhesion	desmocollin 3 isoform Dsc3a preproprotein

## Sheet: Cell Activation
Index	TargetID	SYMBOL	SYNONYM	CPG_ISLAND	DISTANCE_TO_TSS	CD28+ #1	CD28+ #2	CD28null #1	CD28null #2	TOPGENOMICSEQ	ACCESSION	ANNOTATION	PRODUCT	MIR_CPG_ISLAND	MIR_NAMES
2664	cg02656594	IL21R	NILR; MGC10967;	FALSE	1227	0.84068	0.86234	0.46691	0.54366	GAGGCAGACAAGATTAGTCCCATTTTACAGATGGAGAGACTGAGGCCCAGAGGAGTGAAA[CG]TCACACAAGCCAAGAAGAATTAGAGCTGGGATTTGAACCTGGGTGTGTTTGATTCCTAAG	NM_181078.1	go_component: membrane; go_component: integral to membrane; go_function: receptor activity; go_function: interleukin-21 receptor activity; go_function: hematopoietin/interferon-class (D200-domain) cytokine receptor activity; go_process: natural killer cell activation	interleukin 21 receptor precursor
4477	cg04451770	ENTPD1	CD39; ATPDase; NTPDase-1;	FALSE	544	0.81404	0.85765	0.46398	0.56436	CAGGCAGCGGTTCCCATTGAGCAGCTCCTCTGTGGTTCCACCCAGCCTTCCAACCAATAA[CG]CAGCGTCTCCTGCAGGAAACTCATCGCTTGGGTCACCTGTTGCTCTTTGCTCTAATGAGC	NM_001776.3	CD39 antigen; ecto-ATP diphosphohydrolase; lymphoid cell activation antigen; ecto-apyrase; go_component: plasma membrane; go_component: integral to plasma membrane; go_function: hydrolase activity; go_function: calcium ion binding; go_function: magnesium ion binding; go_process: cell adhesion; go_process: cell-cell signaling; go_process: blood coagulation; go_process: antimicrobial humoral respon…	ectonucleoside triphosphate diphosphohydrolase 1
25040	cg25059899	BCL2	Bcl-2;	TRUE		0.85502	0.88074	0.558	0.61241	ACAGCTATGTTCTCTTGCCTCTGGGAAATACATAAAATGCCTAGCAACAGTTCCTGGTGG[CG]GCTGGTCCCCATAAACGCCGCTGGTCGGCCCCCACCCCACCTCTATACCACGACCCCTCT	NT_025028.13	beta isoform is encoded by transcript variant beta; go_component: nucleus; go_component: membrane; go_component: mitochondrion; go_component: integral to membrane; go_component: endoplasmic reticulum; go_component: mitochondrial outer membrane; go_component: mitochondrial outer membrane; go_function: identical protein binding; go_process: anti-apoptosis; go_process: anti-apoptosis; go_process: re…	B-cell lymphoma protein 2 beta isoform
4848	cg04790874	CD79A	IGA; MB-1;	FALSE	748	0.6986	0.76622	0.44262	0.50882	ATGGGTGTCTCATGGACTCCCCCTCACCTGCTCAAGGACAGCTGGCAGGGGCTGTGGCCA[CG]CTAACCCAGGAGTTCAGAGAAAAAGGTTCCCCACCCAAGGGGACACTGGGAGCAAGGATT	NM_001783.2	isoform 1 precursor is encoded by transcript variant 1; MB-1 membrane glycoprotein; go_component: membrane; go_component: integral to membrane; go_function: transmembrane receptor activity; go_process: defense response; go_process: cell surface receptor linked signal transduction	CD79A antigen isoform 1 precursor
26189	cg26206598	PREX1	KIAA1415;	FALSE	1012	0.81574	0.81017	0.52673	0.60203	ACCTGAGCAGCTGACTCTAGGCCCCAGAACTTCCTCCCCTCTCCATACCTTCCGATAAGG[CG]GGTGATGATCAACATTGCCCAGAGCAACCTGACAAGAAGCTGGGTTTCCCAAGGCCTTAT	NM_020820.2	go_component: cytosol; go_component: plasma membrane; go_function: enzyme binding; go_function: phospholipid binding; go_function: Rho GTPase activator activity; go_function: Rho guanyl-nucleotide exchange factor activity; go_process: neutrophil activation; go_process: superoxide metabolism; go_process: actin filament polymerization; go_process: intracellular signaling cascade	PREX1 protein
18844	cg18854666	SLC11A1	LSH; NRAMP; NRAMP1;	FALSE	138	0.89726	0.92212	0.61119	0.76018	CTAGGGGCCACTACTCACCTGTCATTGAAATGCCGACTTCAGGTACTCTGGGAGTGTGAG[CG]GTGCTCTGGGCAGCTCCTCAGCCTGCACCCCCTCTCTGGGCACTGGTGCAAGTAAGTGTG	NM_000578.2	isoform a is encoded by transcript variant 1; solute carrier family 11 (sodium/phosphate symporters); member 1; natural resistance-associated macrophage protein 1; go_component: membrane; go_component: membrane fraction; go_component: integral to plasma membrane; go_function: iron ion binding; go_function: transporter activity; go_function: transporter activity; go_process: transport; go_process:…	solute carrier family 11 (proton-coupled divalent metal ion transporters); member 1 isoform a
24379	cg24428913	WAS	THC; IMD2; WASP;	FALSE	777	0.83825	0.89617	0.56168	0.73303	GAGGCATATGCGTCATTGGCAGTGTCTAAGCACTCACGATAGGCGTGGATCACAGGGGCT[CG]CTCTGTAATTAAAAGGAAAAGGGTTTTTGTTGTGTTGTTGTTGTTGCTGTTTTTGAGACA	NM_000377.1	Wiskott-Aldrich syndrome (eczema-thrombocytopenia) protein; thrombocytopenia 1 (X-linked); go_component: actin cytoskeleton; go_function: protein self binding; go_function: small GTPase regulator activity; go_process: defense response; go_process: blood coagulation; go_process: epidermis development; go_process: protein complex assembly; go_process: actin polymerization and/or depolymerization	Wiskott-Aldrich syndrome protein
23718	cg23756272	BCL2	Bcl-2;	TRUE		0.80572	0.8581	0.5764	0.65733	GTTTACTCCTTGGATGGGATGGTGCATATGTCTTGCTTCTTCCTTAAAATGGGCCTCTCT[CG]GCCTCCATACCACAGTCCCCGGGCTGGGAGAGGGGTCGTGGTATAGAGGTGGGGTGGGGG	NT_025028.13	beta isoform is encoded by transcript variant beta; go_component: nucleus; go_component: membrane; go_component: mitochondrion; go_component: integral to membrane; go_component: endoplasmic reticulum; go_component: mitochondrial outer membrane; go_component: mitochondrial outer membrane; go_function: identical protein binding; go_process: anti-apoptosis; go_process: anti-apoptosis; go_process: re…	B-cell lymphoma protein 2 beta isoform
17849	cg17823175	AZU1	AZU; HBP; NAZC; AZAMP; CAP37; HUMAZUR;	TRUE	339	0.7753	0.80205	0.57145	0.60376	GGGAGGGTGGGTCCCCCCGCAGCCCCACTGGGTGGATAGAGCTGAGGCTGCAGCTTCACA[CG]CCCTCCCGGCCACTGTGTGGATTCTTGGGGATCTCAGAGCTGTCTCCCCCCGACCCAGGC	NM_001700.3	cationic antimicrobial protein 37; heparin-binding protein; neutrophil azurocidin; go_component: azurophil granule; go_component: extracellular region; go_component: azurophil granule; go_component: extracellular region; go_function: toxin binding; go_function: heparin binding; go_function: trypsin activity; go_function: toxin binding; go_function: heparin binding; go_function: chymotrypsin activ…	azurocidin 1 preproprotein
2476	cg02473123	CD7	GP40; TP41; Tp40; LEU-9;	TRUE	704	0.20145	0.33125	0.67156	0.72409	CCGTCCTCGTAGTAAATGATGTCTTGGGGCTGTGGCCCGAGCTGCCTCAGGTAGATCCCA[CG]CAGGCCCCCGCTGGTGGAGCAGGTGATGTTGACGGAGGCTCCCACGGGGACAGTCGTGCA	NM_006137.6	p41 protein; T-cell antigen CD7 precursor; T-cell leukemia antigen; go_component: plasma membrane; go_component: plasma membrane; go_component: membrane fraction; go_component: integral to membrane; go_function: receptor activity; go_process: calcium ion transport; go_process: T cell activation; go_process: cellular defense response; go_process: transmembrane receptor protein tyrosine kinase sign…	CD7 antigen precursor
7698	cg07728874	CD3D	T3D; CD3-DELTA;	FALSE	51	0.0661	0.1477	0.46383	0.55661	TCCGCTGGGAGATGGAACATAGCACGTTTCTCTCTGGCCTGGTACTGGCTACCCTTCTCT[CG]CAAGGTAAGGCTACTCCAGGTGGGTGGGGGAAGGGACCTGAGAGGGACATTACTGATGGG	NM_000732.3	go_component: membrane; go_component: cytoplasm; go_component: integral to membrane; go_component: T cell receptor complex; go_function: protein binding; go_function: transmembrane receptor activity; go_function: protein heterodimerization activity; go_process: T cell activation; go_process: protein complex assembly; go_process: positive thymic T cell selection; go_process: cell surface receptor …	CD3D antigen; delta polypeptide (TiT3 complex)
15956	cg15880738	CD3G	T3G; CD3-GAMMA;	FALSE	11	0.07563	0.09855	0.36132	0.46424	TGGAGCCAGTCTAGCTGCTGCACAGGCTGGCTGGCTGGCTGGCTGCTAAGGGCTGCTCCA[CG]CTTTTGCCGGAGGACAGAGACTGACATGGAACAGGGGAAGGGCCTGGCTGTCCTCATCCT	NM_000073.1	T-cell surface glycoprotein CD3 gamma chain precursor; T-cell receptor T3 gamma chain; T-cell antigen receptor complex; gamma subunit of T3; go_component: membrane; go_component: T cell receptor complex; go_component: integral to plasma membrane; go_function: T cell receptor binding; go_function: transmembrane receptor activity; go_function: protein heterodimerization activity; go_function: recep…	CD3G gamma precursor
17718	cg17709873	LTA	LT; TNFB; TNFSF1;	FALSE	363	0.06725	0.14547	0.36729	0.47078	TGTCGATCTCTCTCTCGGGGGTCGGGGGGTGCTCTCTCCCAGGGCGGGAGGTCTGTCTTC[CG]CCGCGTGCCCCGCCCCGCTCACTGTCTCTCTCTCTCTCTCTCTTTCTCTGCAGGTTCTCC	NM_000595.2	tumor necrosis factor beta; go_component: membrane; go_component: extracellular space; go_function: tumor necrosis factor receptor binding; go_process: immune response; go_process: cell-cell signaling; go_process: signal transduction; go_process: induction of apoptosis	lymphotoxin alpha precursor
4822	cg04759756	SLA2	SLAP2; SLAP-2; FLJ21992; MGC49845; C20orf156;	FALSE	625	0.16091	0.30079	0.51654	0.56601	ACGCCCGTCCTAGTCCCATCTCAGGTGCGCACTTGCTGTGTGACTTTGGGCCCCTCTCTG[CG]CTGCAGTCAGACTCCAAAGTCAGGAACGTGAGGGCTACCATCTCTCAAGACATTTCAGCT	NM_032214.2	isoform a is encoded by transcript variant 1; Src-like adapter protein-2; go_component: cytoplasm; go_component: plasma membrane; go_component: endosome membrane; go_function: SH3/SH2 adaptor activity; go_function: protein N-terminus binding; go_process: T cell activation; go_process: B cell mediated immunity; go_process: regulation of immune response; go_process: negative regulation of B cell ac…	Src-like-adaptor 2 isoform a
17111	cg17078393	LCK		TRUE	69	0.04145	0.08021	0.26643	0.43625	AATGGGGCCAGAGGGCTCCCGGGCTGGGCAGGTAAGGAGCGCTGGTATTGGGGGCGCAGG[CG]CCGGGGTGAGAGGCCTGATAGCAGACGGCTGCAGCTGTGCGGGCCCAGGCTCCCTAGGGA	NM_005356.2	oncogene LCK; membrane associated protein tyrosine kinase; protein-tyrosine kinase; put. ptk (135aa); lck tyrosine kinase (AA 1-142); proto-oncogene tyrosine-protein kinase LCK; go_component: lipid raft; go_component: lipid raft; go_component: pericentriolar material; go_component: pericentriolar material; go_function: ATP binding; go_function: ATPase binding; go_function: SH2 domain binding; go_…	lymphocyte-specific protein tyrosine kinase
4433	cg04404982	ITGAL	CD11A; LFA-1; LFA1A;	FALSE	784	0.17942	0.23939	0.35447	0.4926	GGATCGCTTGATTCTGGGAGTTCAAGGTTGCATTGAGCTGTGATCGCGCCAGTGCACTCT[CG]CTTGGGTGACAGAGCAAGACCTTGTCTCAAAAAATTTAAAACAAAACAAAAAAAACTGGT	NM_002209.1	antigen CD11A (p180); lymphocyte function-associated antigen 1; alpha polypeptide; LFA-1 alpha; integrin gene promoter; go_component: membrane; go_component: integrin complex; go_component: integral to membrane; go_component: integrin complex; go_function: protein binding; go_function: receptor activity; go_function: calcium ion binding; go_function: magnesium ion binding; go_process: cell adhesi…	integrin alpha L precursor
19879	cg19885761	CPLX2	CPX2; 921-L; CPX-2;	TRUE	36	0.13524	0.15914	0.30862	0.40452	CTCTGGGCTCTGTGCCCTGCAGCTCGGCAGGCATTCGAGGCGGACAGAAACGGGGCTTGG[CG]CCCCCCGCGTGCACGTGTGCTAGCCCAGGCAGGAGGGAGCGCCTCGGCGGAGGAGTCAAG	NM_001008220.1	synaphin 1; go_function: syntaxin binding; go_process: neurotransmitter transport; go_process: vesicle docking during exocytosis	complexin 2

## Sheet: Inflammatory Response
Index	TargetID	SYMBOL	SYNONYM	CPG_ISLAND	DISTANCE_TO_TSS	CD28+ #1	CD28+ #2	CD28null #1	CD28null #2	TOPGENOMICSEQ	ACCESSION	ANNOTATION	PRODUCT	MIR_CPG_ISLAND	MIR_NAMES
459	cg00443307	KLRG1	2F1; MAFA; MAFA-L; MAFA-2F1; MGC13600;	FALSE	481	0.74522	0.76296	0.25409	0.40125	ACTTTTGGGCAGTGATAAGCAATAACGAAATGGACTGTTGGGTGCATATGCCTGGAATCA[CG]GGAGAAATAGACTATTACCCAGATATATTTTGTGAATATGACATGACCACATCTTCCCCA	NM_005810.3	mast cell function-associated antigen (ITIM-containing); MAFA-like; go_component: integral to membrane; go_function: sugar binding; go_function: sugar binding; go_function: receptor activity; go_process: inflammatory response; go_process: cellular defense response; go_process: cell surface receptor linked signal transduction	killer cell lectin-like receptor subfamily G; member 1
25322	cg25341726	IL27	p28; IL30; IL-27; IL27p28; MGC71873;	FALSE	176	0.69479	0.76434	0.32252	0.41676	CTAAAATGGGGAAATGTAATTTCCCTTCCCGGAGGGGGTGGGAGGTATGATGGGGGGTGA[CG]GGAAGCTGGGGTTTCGGGACATCCAAGCTCCAGACTCACTGCTAAGCTCCCACGTCCAGC	NM_145659.3	IL-27 p28 subunit; interleukin 30; go_component: extracellular space; go_function: receptor binding; go_function: interleukin-27 receptor binding; go_process: regulation of T cell proliferation; go_process: regulation of T-helper 1 cell differentiation; go_process: positive regulation of interferon-gamma biosynthesis	interleukin 27
16208	cg16139316	S100A9	MIF; NIF; P14; CAGB; CFAG; CGLB; L1AG; LIAG; MRP14; 60B8AG; MAC387;	FALSE	428	0.80714	0.86719	0.41592	0.55776	GTGGAAGGTGTTGATGATGGTCTCTATGTTGCGTTCCAGCTGCGACATTTTGCAAGTCAT[CG]TCTTGCACTCTGTCTGTGTAATGGAAAACCAAGAGTTGGGACACTTAGAAGAAAATGCTG	NM_002965.2	S100 calcium-binding protein A9 (calgranulin B); go_component: extracellular space; go_function: calcium ion binding; go_function: signal transducer activity; go_process: cell-cell signaling; go_process: inflammatory response	S100 calcium-binding protein A9
24155	cg24211388	AIF1	IBA1; AIF-1; IRT-1;	FALSE	196	0.88784	0.88707	0.526	0.55484	CTGGTGTCTTCCTGCCCTTCCTGCACACCTCCAGTGGCTTATCAAAATATTTGTTTCATG[CG]CACACTGGGCTCTCATTTAAGAGGAATTTGGGAGAATGTTATTTTCTAATCTGCATTTCA	NM_032955.1	isoform 1 is encoded by transcript variant 1; interferon gamma responsive transcript; ionized calcium-binding adapter molecule; Em:AF129756.17; go_component: nucleus; go_function: calcium ion binding; go_process: cell cycle arrest; go_process: response to stress; go_process: inflammatory response; go_process: negative regulation of cell proliferation	allograft inflammatory factor 1 isoform 1
16172	cg16097772	LYZ		FALSE	68	0.82311	0.84423	0.51495	0.51391	CTGACCTAGCAGTCAACATGAAGGCTCTCATTGTTCTGGGGCTTGTCCTCCTTTCTGTTA[CG]GTCCAGGGCAAGGTCTTTGAAAGGTGTGAGTTGGCCAGAACTCTGAAAAGATTGGGAATG	NM_000239.1	go_component: extracellular region; go_function: lysozyme activity; go_function: hydrolase activity; acting on glycosyl bonds; go_process: cytolysis; go_process: cell wall catabolism; go_process: carbohydrate metabolism; go_process: defense response to bacteria	lysozyme precursor
3198	cg03165378	S100A9	MIF; NIF; P14; CAGB; CFAG; CGLB; L1AG; LIAG; MRP14; 60B8AG; MAC387;	FALSE	448	0.7352	0.74761	0.4203	0.44396	ACCTCTGAGAACCCTTCTAACCCCAAATCTCACCCTATGAATCTAAGAACACCAACCCCT[CG]CCATCCTAAGTATCACAGAGCCAGGCAAGCATGGGTGAGAGCTCAGACCATCCTTGTTGG	NM_002965.2	S100 calcium-binding protein A9 (calgranulin B); go_component: extracellular space; go_function: calcium ion binding; go_function: signal transducer activity; go_process: cell-cell signaling; go_process: inflammatory response	S100 calcium-binding protein A9
27376	cg27443224	CCL21	ECL; SLC; CKb9; TCA4; 6Ckine; SCYA21; MGC34555;	FALSE	12	0.70641	0.71741	0.37111	0.48953	GGATAAGTTAAGGGAAGTGAAAGTGTCTAGCTACATAAATAGCAGGCCAATCCCAGCCCA[CG]CACAGACCCCCAACTTGCAGCTGCCCACCTCACCCTCAGCTCTGGCCTCTTACTCACCCT	NM_002989.2	small inducible cytokine subfamily A (Cys-Cys); member 21; beta chemokine exodus-2; secondary lymphoid tissue chemokine; Efficient Chemoattractant for Lymphocytes; go_component: extracellular space; go_component: extracellular region; go_function: chemokine activity; go_function: chemokine activity; go_process: chemotaxis; go_process: immune response; go_process: sensory perception; go_process: c…	small inducible cytokine A21 precursor
25661	cg25674286	ADORA3	A3AR; AD026; bA552M11.5; RP11-552M11.7;	FALSE	172	0.80708	0.82408	0.46085	0.61299	TAGCAAAATCACACTGGCACTTATGCTGGCAGCCGGCCAATGTCCAACCTATGTGAGGAA[CG]ACAGAATAGCAGAATGACCAGACATACAGAAAGAAGGGAAAAGAACGTGTGCAACAGAAT	NM_020683.5	isoform 1 is encoded by transcript variant 1; AD026 protein (AD026); go_component: membrane; go_component: integral to plasma membrane; go_function: receptor activity; go_function: rhodopsin-like receptor activity; go_function: A3 adenosine receptor activity; G-protein coupled; go_process: signal transduction; go_process: signal transduction; go_process: inflammatory response; go_process: adenyla…	adenosine A3 receptor isoform 1
25643	cg25659818	CCL4	ACT2; G-26; LAG1; MIP1B; SCYA2; SCYA4; AT744.1; MGC104418; MGC126025; MGC126026; MIP-1-beta;	FALSE	527	0.65265	0.77876	0.40542	0.55213	TCCATTCCCACCTAACATGAGCAGGAGTCTTATTTTGAATAGTGGATCTTCAGAGAAGAA[CG]AGAAAGAAATCTAGAAGATTGGAACTGGATTCAGTCTCAGAACACATCGCACTCCCTTCA	NM_002984.1	lymphocyte-activation gene 1; secreted protein G-26; CC chemokine ligand 4; small inducible cytokine A4; small inducible cytokine A4 (homologous to mouse Mip-1b); go_component: extracellular space; go_function: chemokine activity; go_function: receptor signaling protein tyrosine kinase activity; go_process: chemotaxis; go_process: cell adhesion; go_process: cell motility; go_process: sensory perc…	chemokine C-C motif ligand 4 precursor
18844	cg18854666	SLC11A1	LSH; NRAMP; NRAMP1;	FALSE	138	0.89726	0.92212	0.61119	0.76018	CTAGGGGCCACTACTCACCTGTCATTGAAATGCCGACTTCAGGTACTCTGGGAGTGTGAG[CG]GTGCTCTGGGCAGCTCCTCAGCCTGCACCCCCTCTCTGGGCACTGGTGCAAGTAAGTGTG	NM_000578.2	isoform a is encoded by transcript variant 1; solute carrier family 11 (sodium/phosphate symporters); member 1; natural resistance-associated macrophage protein 1; go_component: membrane; go_component: membrane fraction; go_component: integral to plasma membrane; go_function: iron ion binding; go_function: transporter activity; go_function: transporter activity; go_process: transport; go_process:…	solute carrier family 11 (proton-coupled divalent metal ion transporters); member 1 isoform a
1655	cg01636591	CCL8	HC14; MCP2; MCP-2; SCYA8; SCYA10;	FALSE	90	0.76242	0.83608	0.5379	0.61325	CCCATCCCTGGCCTCCTGTTACCCACAGAGGGGTAGGCCCTTGGCTCTCTTCCACTATGA[CG]TCAGCTTCCATTCTTCCTTTCTTATAGACAATTTTCCATTTCAAGGAAATCAGAGCCCTT	NM_005623.2	small inducible cytokine subfamily A (Cys-Cys); member 8 (monocyte chemotactic protein 2); monocyte chemoattractant protein 2; go_component: membrane; go_component: extracellular space; go_function: heparin binding; go_function: chemokine activity; go_function: signal transducer activity; go_function: signal transducer activity; go_process: chemotaxis; go_process: exocytosis; go_process: sensory …	small inducible cytokine A8 precursor
7799	cg07842062	MEFV	FMF; MEF; TRIM20; MGC126560; MGC126586;	FALSE	103	0.69734	0.7496	0.46101	0.54878	GGCTAAGACCCCTAGTGACCATCTGCTGTCCACCCTGGAGGAGCTGGTGCCCTATGACTT[CG]AGAAGTTCAAGTTCAAGCTGCAGAACACCAGTGTGCAGAAGGAGCACTCCAGGATCCCCC	NM_000243.1	pyrin; marenostrin; go_component: microtubule; go_component: nucleus; go_component: cytoskeleton; go_component: microtubule associated complex; go_function: actin binding; go_function: metal ion binding; go_function: zinc ion binding; go_process: inflammatory response	Mediterranean fever protein
17849	cg17823175	AZU1	AZU; HBP; NAZC; AZAMP; CAP37; HUMAZUR;	TRUE	339	0.7753	0.80205	0.57145	0.60376	GGGAGGGTGGGTCCCCCCGCAGCCCCACTGGGTGGATAGAGCTGAGGCTGCAGCTTCACA[CG]CCCTCCCGGCCACTGTGTGGATTCTTGGGGATCTCAGAGCTGTCTCCCCCCGACCCAGGC	NM_001700.3	cationic antimicrobial protein 37; heparin-binding protein; neutrophil azurocidin; go_component: azurophil granule; go_component: extracellular region; go_component: azurophil granule; go_component: extracellular region; go_function: toxin binding; go_function: heparin binding; go_function: trypsin activity; go_function: toxin binding; go_function: heparin binding; go_function: chymotrypsin activ…	azurocidin 1 preproprotein
25778	cg25806808	CXCL1	GRO1; GROa; MGSA; NAP-3; SCYB1; MGSA-a; MGSA alpha;	TRUE	185	0.10182	0.19349	0.41249	0.39474	GGGCAGAAGGCGAATATCCCAGAGTCTCAGAGTCCACAGGAGTTACTCTGAAGGGCGAGG[CG]CGGGCTGCATCAGTGGACCCCCACACCCCACCCGCACCCCAAGCGCTCCACCCTGGGGGC	NM_001511.1	GRO1 oncogene (melanoma growth-stimulating activity); GRO1 oncogene (melanoma growth stimulating activity; alpha); melanoma growth stimulatory activity alpha; go_component: extracellular space; go_function: chemokine activity; go_function: growth factor activity; go_function: enzyme activator activity; go_process: chemotaxis; go_process: cell proliferation; go_process: inflammatory response; go_p…	chemokine (C-X-C motif) ligand 1
588	cg00565688	TP73	P73;	TRUE	917	0.21227	0.3085	0.46463	0.5307	GATCCCGTTCGGTGTTTGGAAGGAGCTCGCGGGCGTCGGTGCGCTTGGAGTTGTTCTCTG[CG]CGCACCAGACCTGCGCTAGGTCAGGCCGAAGCTCTCTACCGGCCAGCGACACCCGCCGCC	NM_005427.1	p53-related protein; go_component: nucleus; go_function: zinc ion binding; go_function: metal ion binding; go_function: protein binding; go_function: protein binding; go_function: protein binding; go_function: transcription factor activity; go_process: apoptosis; go_process: cell cycle; go_process: transcription; go_process: mismatch repair; go_process: regulation of transcription; DNA-dependent;…	tumor protein p73
9099	cg09156233	BMPR1B	ALK6; ALK-6; CDw293;	TRUE	577	0.0101	0.05959	0.19124	0.33236	TCGCGGAATCCGGGAAATGGGAGGGAGCCCGGCGGGGCGGGGGCCCAGGGCCAGCCCAGG[CG]GGACCCGCAGGCACCCACCTGCCCCGGACGCCTCCCGAGACCCAGCCTTGCCGTGGGGGA	NM_001203.1	serine/threonine receptor kinase; go_component: membrane; go_component: receptor complex; go_component: integral to plasma membrane; go_function: ATP binding; go_function: receptor activity; go_function: nucleotide binding; go_function: transferase activity; go_function: magnesium ion binding; go_function: manganese ion binding; go_function: transforming growth factor beta receptor activity; go_p…	bone morphogenetic protein receptor; type IB
4433	cg04404982	ITGAL	CD11A; LFA-1; LFA1A;	FALSE	784	0.17942	0.23939	0.35447	0.4926	GGATCGCTTGATTCTGGGAGTTCAAGGTTGCATTGAGCTGTGATCGCGCCAGTGCACTCT[CG]CTTGGGTGACAGAGCAAGACCTTGTCTCAAAAAATTTAAAACAAAACAAAAAAAACTGGT	NM_002209.1	antigen CD11A (p180); lymphocyte function-associated antigen 1; alpha polypeptide; LFA-1 alpha; integrin gene promoter; go_component: membrane; go_component: integrin complex; go_component: integral to membrane; go_component: integrin complex; go_function: protein binding; go_function: receptor activity; go_function: calcium ion binding; go_function: magnesium ion binding; go_process: cell adhesi…	integrin alpha L precursor
